# Supplementary material for: Crystal structure of N′-[(E)-3,5-di­chloro-2-hy­droxy­benzyl­idene]-4-nitro­benzo­hydrazide di­methyl­formamide monosolvate
Source: Acta Crystallogr E Crystallogr Commun. 2015 Oct 7;71(Pt 11):o826–7. doi: 10.1107/S2056989015018290 (PMC4645068; doi:10.1107/S2056989015018290)
Supplement: Supplementary file 1 [file e-71-0o826-sup1.cif]

##############################################################################
#                                                                            #
# This CIF contains the data in a paper accepted for publication in          #
# Acta Crystallographica Section E. It conforms to the requirements of       #
# Notes for Authors for Acta Crystallographica Section E, and has been       #
# peer reviewed under the auspices of the IUCr Commission on Journals.       #
#                                                                            #
# Full details of the Crystallographic Information File format               #
# are given in the paper "The Crystallographic Information File (CIF):       #
# a New Standard Archive File for Crystallography" by S. R. Hall, F. H.      #
# Allen and I. D. Brown [Acta Cryst. (1991), A47, 655-685].                  #
#                                                                            #
# The current version of the core CIF dictionary is obtainable from          #
# ftp://ftp.iucr.org/pub/cif_core.dic.                                       #
#                                                                            #
# Software is freely available for graphical display of the structure(s)     #
# in this CIF. For information consult the CIF software page                 #
# http://www.iucr.org/resources/cif/software.                                #
#                                                                            #
# This file may be used for bona fide research purposes within the           #
# scientific community so long as proper attribution is given to the journal # 
# article from which it was obtained.                                        #
#                                                                            #
##############################################################################
data_I
_database_code_depnum_ccdc_archive 'CCDC 1428612'
_audit_creation_method     'SHELXL-2014/7'
_journal_date_recd_electronic     2015-08-29
_journal_date_accepted     2015-09-30
_journal_name_full     'Acta Crystallographica, Section E'
_journal_year     2015
_journal_volume     71
_journal_issue     11
_journal_page_first     o826
_journal_page_last     o827
_journal_paper_category     HO
_journal_paper_doi     10.1107/S2056989015018290
_journal_coeditor_code     YK2106
_publ_contact_author_name     'M. Sithambaresan'
_publ_contact_author_address
;
Department of Chemistry
Faculty of Science
Eastern University
Chenkalady
Sri Lanka
;
_publ_contact_author_email     'msithambaresan@gmail.com'
_publ_contact_author_fax     '94-65-2240758'
_publ_contact_author_phone     '94-65-2240755'
_publ_section_title
;
Crystal structure of
<i>N</i>'-[(<i>E</i>)-3,5-dichloro-2-hydroxybenzylidene]-4-nitrobenzohydrazide
dimethylformamide monosolvate
;
_publ_section_title_footnote     .
loop_
    _publ_author_name
    _publ_author_address
    'Bibitha Joseph'
;
      Department of Applied Chemistry
      Cochin University of Science and Technology
      Kochi 682 022
      India
;
    'N. R. Sajitha'
;
      Department of Applied Chemistry
      Cochin University of Science and Technology
      Kochi 682 022
      India
;
    'M. Sithambaresan'
;
      Department of Chemistry
      Faculty of Science
      Eastern University
      Chenkalady
      Sri Lanka
;
    'E. B. Seena'
;
       Department of Chemistry
       TMJM Govt. College
       Manimalakkunnu
       India
;
    'M. R. Prathapachandra Kurup'
;
      Department of Applied Chemistry
      Cochin University of Science and Technology
      Kochi 682 022
      India
;
_publ_section_synopsis
;
In the crystals of the title compound, C~14~H~9~C~l2~N~3~O~4~\\cdotC~3~H~7~NO,
the dimethylformamide molecule is connected to the hydrazone NH group
<i>via</i> the N---H...O hydrogen bond.
;
_chemical_name_systematic
;
<i>N</i>'-[(<i>E</i>)-3,5-Dichloro-2-hydroxybenzylidene]-4-nitrobenzohydrazide
dimethylformamide monosolvate
;
_chemical_name_common     ?
_chemical_formula_moiety     'C14 H9 Cl2 N3 O4, C3 H7 N O'
_chemical_formula_sum     'C17 H16 Cl2 N4 O5'
_chemical_formula_iupac     'C14 H9 Cl2 N3 O4, C3 H7 N O'
_chemical_formula_weight     427.24
_chemical_melting_point     ?
_shelx_space_group_comment
;
The symmetry employed for this shelxl refinement is uniquely defined
by the following loop, which should always be used as a source of
symmetry information in preference to the above space-group names.
They are only intended as comments.
;
_space_group_crystal_system     triclinic
_space_group_name_H-M_alt     'P -1'
_space_group_name_Hall     '-P 1'
loop_
    _space_group_symop_operation_xyz
    'x, y, z'
    '-x, -y, -z'
_cell_length_a     7.8853(6)
_cell_length_b     11.9445(10)
_cell_length_c     11.9521(15)
_cell_angle_alpha     114.408(6)
_cell_angle_beta     102.895(7)
_cell_angle_gamma     98.939(5)
_cell_volume     959.60(17)
_cell_formula_units_Z     2
_cell_measurement_reflns_used     2537
_cell_measurement_theta_min     2.7595
_cell_measurement_theta_max     28.0665
_cell_measurement_temperature     296(2)
_exptl_crystal_description     needle
_exptl_crystal_colour     'pale yellow'
_exptl_crystal_size_max     0.400
_exptl_crystal_size_mid     0.110
_exptl_crystal_size_min     0.090
_exptl_crystal_density_diffrn     1.479
_exptl_crystal_density_meas     ?
_exptl_crystal_density_method     'not measured'
_exptl_crystal_F_000     440
_exptl_absorpt_coefficient_mu     0.376
_exptl_absorpt_correction_type     multi-scan
_exptl_absorpt_process_details
;
(SADABS; Bruker, 2004)
;
_shelx_estimated_absorpt_T_min     0.952
_shelx_estimated_absorpt_T_max     0.967
_exptl_absorpt_correction_T_min     0.8344
_exptl_absorpt_correction_T_max     0.9287
_exptl_special_details     ?
_diffrn_ambient_temperature     296(2)
_diffrn_radiation_type     MoK\a
_diffrn_radiation_wavelength     0.71073
_diffrn_measurement_device_type     'Bruker Kappa APEXII CCD Diffractometer'
_diffrn_measurement_method     '\w and \f scan'
_diffrn_detector_area_resol_mean     ?
_diffrn_reflns_number     7569
_diffrn_reflns_av_R_equivalents     0.0192
_diffrn_reflns_theta_min     2.759
_diffrn_reflns_theta_max     28.354
_diffrn_reflns_theta_full     25.242
_diffrn_measured_fraction_theta_max     0.972
_diffrn_measured_fraction_theta_full     0.995
_diffrn_reflns_limit_h_min     -10
_diffrn_reflns_limit_h_max     9
_diffrn_reflns_limit_k_min     -15
_diffrn_reflns_limit_k_max     15
_diffrn_reflns_limit_l_min     -15
_diffrn_reflns_limit_l_max     15
_refine_special_details     ?
_reflns_number_total     4660
_reflns_number_gt     3000
_reflns_threshold_expression     'I > 2\s(I)'
_refine_ls_structure_factor_coef     Fsqd
_refine_ls_matrix_type     full
_refine_ls_R_factor_all     0.0745
_refine_ls_R_factor_gt     0.0428
_refine_ls_wR_factor_gt     0.1287
_refine_ls_wR_factor_ref     0.1591
_refine_ls_goodness_of_fit_ref     0.945
_refine_ls_restrained_S_all     0.945
_refine_ls_number_reflns     4660
_refine_ls_number_parameters     263
_refine_ls_number_restraints     2
_refine_ls_hydrogen_treatment     mixed
_refine_ls_weighting_scheme     calc
_refine_ls_weighting_details
              'w=1/[\s^2^(Fo^2^)+(0.0998P)^2^+0.0446P] where P=(Fo^2^+2Fc^2^)/3'
_atom_sites_solution_hydrogens     mixed
_atom_sites_solution_primary     ?
_atom_sites_solution_secondary     ?
_refine_ls_shift/su_max     0.001
_refine_ls_shift/su_mean     0.000
_refine_diff_density_max     0.230
_refine_diff_density_min     -0.194
_refine_ls_extinction_method     none
_refine_ls_extinction_coef     .
loop_
    _atom_type_symbol
    _atom_type_description
    _atom_type_scat_dispersion_real
    _atom_type_scat_dispersion_imag
    _atom_type_scat_source
    'C' 'C' 0.0033 0.0016
                         'International Tables Vol C Tables 4.2.6.8 and 6.1.1.4'
    'H' 'H' 0.0000 0.0000
                         'International Tables Vol C Tables 4.2.6.8 and 6.1.1.4'
    'N' 'N' 0.0061 0.0033
                         'International Tables Vol C Tables 4.2.6.8 and 6.1.1.4'
    'O' 'O' 0.0106 0.0060
                         'International Tables Vol C Tables 4.2.6.8 and 6.1.1.4'
    'Cl' 'Cl' 0.1484 0.1585
                         'International Tables Vol C Tables 4.2.6.8 and 6.1.1.4'
_computing_data_collection
;
APEX2 (Bruker, 2004)
;
_computing_cell_refinement
;
APEX2 and SAINT (Bruker, 2004)
;
_computing_data_reduction
;
SAINT and XPREP (Bruker, 2004)
;
_computing_structure_solution
;
SHELXS97 (Sheldrick, 2008)
;
_computing_structure_refinement
;
SHELXL2014 (Sheldrick, 2015)
;
_computing_molecular_graphics
;
ORTEPIII (Burnett & Johnson, 1996)
;
_computing_publication_material
;
publCIF (Westrip, 2010)
;
loop_
    _atom_site_type_symbol
    _atom_site_label
    _atom_site_fract_x
    _atom_site_fract_y
    _atom_site_fract_z
    _atom_site_U_iso_or_equiv
    _atom_site_adp_type
    _atom_site_calc_flag
    _atom_site_occupancy
    _atom_site_disorder_assembly
    _atom_site_disorder_group
    Cl Cl1 1.35723(9) 1.29047(6) 1.47197(6) 0.0756(2) Uani d 1 . .
    Cl Cl2 1.23273(9) 1.51632(6) 1.17091(7) 0.0756(2) Uani d 1 . .
    O O1 1.0508(2) 1.08266(15) 1.27329(15) 0.0576(4) Uani d 1 . .
    O O2 0.6756(2) 0.77509(15) 1.08867(15) 0.0652(4) Uani d 1 . .
    O O3 -0.0311(3) 0.25861(16) 0.6472(2) 0.0864(6) Uani d 1 . .
    O O4 -0.0770(3) 0.3439(2) 0.5227(2) 0.0989(7) Uani d 1 . .
    O O5 0.4796(2) 1.06202(17) 0.22900(16) 0.0668(4) Uani d 1 . .
    N N1 0.78454(19) 0.97794(15) 1.05922(16) 0.0457(4) Uani d 1 . .
    N N2 0.6378(2) 0.87905(15) 0.96978(16) 0.0454(4) Uani d 1 . .
    N N3 0.0045(2) 0.34550(18) 0.6219(2) 0.0619(5) Uani d 1 . .
    N N4 0.5894(3) 0.96448(18) 0.34168(18) 0.0616(5) Uani d 1 . .
    C C1 1.0866(2) 1.18037(18) 1.24598(19) 0.0441(4) Uani d 1 . .
    C C2 1.2306(3) 1.2870(2) 1.3331(2) 0.0512(5) Uani d 1 . .
    C C3 1.2741(3) 1.39056(18) 1.3111(2) 0.0529(5) Uani d 1 . .
    H H3 1.3694 1.4622 1.3714 0.063 Uiso calc 1 . .
    C C4 1.1756(3) 1.38669(19) 1.1995(2) 0.0521(5) Uani d 1 . .
    C C5 1.0326(2) 1.28330(19) 1.1101(2) 0.0489(5) Uani d 1 . .
    H H5 0.9675 1.2824 1.0344 0.059 Uiso calc 1 . .
    C C6 0.9853(2) 1.17920(17) 1.13350(19) 0.0426(4) Uani d 1 . .
    C C7 0.8316(2) 1.07285(19) 1.03936(19) 0.0464(4) Uani d 1 . .
    H H7 0.7673 1.0738 0.9645 0.056 Uiso calc 1 . .
    C C8 0.5925(2) 0.77882(18) 0.99269(18) 0.0428(4) Uani d 1 . .
    C C9 0.4325(2) 0.67029(17) 0.89195(18) 0.0397(4) Uani d 1 . .
    C C10 0.3727(3) 0.57541(19) 0.9227(2) 0.0496(5) Uani d 1 . .
    H H10 0.4276 0.5841 1.0044 0.060 Uiso calc 1 . .
    C C11 0.2333(3) 0.4681(2) 0.8348(2) 0.0548(5) Uani d 1 . .
    H H11 0.1944 0.4034 0.8551 0.066 Uiso calc 1 . .
    C C12 0.1536(2) 0.45939(18) 0.7164(2) 0.0470(4) Uani d 1 . .
    C C13 0.2077(3) 0.5529(2) 0.6837(2) 0.0507(5) Uani d 1 . .
    H H13 0.1497 0.5449 0.6029 0.061 Uiso calc 1 . .
    C C14 0.3485(2) 0.65882(19) 0.77184(19) 0.0456(4) Uani d 1 . .
    H H14 0.3873 0.7228 0.7506 0.055 Uiso calc 1 . .
    C C15 0.4196(5) 0.8698(3) 0.2961(4) 0.1047(11) Uani d 1 . .
    H H15A 0.3223 0.9022 0.2699 0.157 Uiso calc 1 . .
    H H15B 0.4052 0.8506 0.3645 0.157 Uiso calc 1 . .
    H H15C 0.4177 0.7934 0.2236 0.157 Uiso calc 1 . .
    C C16 0.7510(5) 0.9501(3) 0.4148(3) 0.0998(10) Uani d 1 . .
    H H16A 0.7692 0.8691 0.3641 0.150 Uiso calc 1 . .
    H H16B 0.7365 0.9538 0.4938 0.150 Uiso calc 1 . .
    H H16C 0.8541 1.0179 0.4349 0.150 Uiso calc 1 . .
    C C17 0.6030(3) 1.0510(2) 0.3016(2) 0.0531(5) Uani d 1 . .
    H H17 0.7162 1.1087 0.3310 0.064 Uiso calc 1 . .
    H H2 0.589(3) 0.888(2) 0.9019(17) 0.072(8) Uiso d 1 . .
    H H1 0.962(3) 1.028(2) 1.2106(19) 0.090(9) Uiso d 1 . .
loop_
    _atom_site_aniso_label
    _atom_site_aniso_U_11
    _atom_site_aniso_U_22
    _atom_site_aniso_U_33
    _atom_site_aniso_U_12
    _atom_site_aniso_U_13
    _atom_site_aniso_U_23
    Cl1 0.0735(4) 0.0650(4) 0.0560(3) -0.0053(3) -0.0032(3) 0.0191(3)
    Cl2 0.0772(4) 0.0489(3) 0.1074(5) 0.0066(3) 0.0394(4) 0.0413(4)
    O1 0.0540(8) 0.0471(9) 0.0590(9) -0.0035(7) 0.0066(7) 0.0249(8)
    O2 0.0644(9) 0.0599(10) 0.0530(9) -0.0038(7) -0.0047(7) 0.0286(8)
    O3 0.0830(12) 0.0449(10) 0.1029(15) -0.0120(8) 0.0080(11) 0.0295(10)
    O4 0.0887(13) 0.0704(12) 0.0839(13) -0.0243(10) -0.0282(10) 0.0310(11)
    O5 0.0629(9) 0.0687(11) 0.0651(10) 0.0103(8) 0.0063(8) 0.0375(9)
    N1 0.0368(8) 0.0370(8) 0.0492(9) 0.0012(6) 0.0089(7) 0.0128(7)
    N2 0.0367(8) 0.0378(8) 0.0467(9) -0.0013(6) 0.0027(7) 0.0152(8)
    N3 0.0514(10) 0.0408(10) 0.0705(13) -0.0025(8) 0.0058(9) 0.0171(9)
    N4 0.0783(12) 0.0453(10) 0.0564(11) 0.0101(9) 0.0138(9) 0.0257(9)
    C1 0.0418(9) 0.0370(10) 0.0489(11) 0.0042(7) 0.0173(8) 0.0169(9)
    C2 0.0449(10) 0.0446(11) 0.0487(11) 0.0018(8) 0.0140(9) 0.0119(9)
    C3 0.0440(10) 0.0368(11) 0.0579(12) -0.0015(8) 0.0172(9) 0.0078(10)
    C4 0.0468(10) 0.0365(10) 0.0702(14) 0.0055(8) 0.0282(10) 0.0197(10)
    C5 0.0441(10) 0.0433(11) 0.0584(12) 0.0096(8) 0.0187(9) 0.0228(10)
    C6 0.0363(8) 0.0342(9) 0.0487(10) 0.0052(7) 0.0155(8) 0.0122(8)
    C7 0.0389(9) 0.0423(11) 0.0495(11) 0.0074(8) 0.0094(8) 0.0174(9)
    C8 0.0372(9) 0.0391(10) 0.0424(10) 0.0035(7) 0.0080(7) 0.0150(8)
    C9 0.0349(8) 0.0351(9) 0.0441(9) 0.0061(7) 0.0098(7) 0.0165(8)
    C10 0.0497(10) 0.0467(11) 0.0499(11) 0.0057(8) 0.0082(9) 0.0267(10)
    C11 0.0526(11) 0.0412(11) 0.0673(13) 0.0016(8) 0.0121(10) 0.0298(11)
    C12 0.0399(9) 0.0345(10) 0.0540(11) 0.0019(7) 0.0092(8) 0.0149(9)
    C13 0.0478(10) 0.0463(11) 0.0484(11) 0.0042(8) 0.0053(9) 0.0214(9)
    C14 0.0424(9) 0.0399(10) 0.0507(11) 0.0031(8) 0.0093(8) 0.0232(9)
    C15 0.121(3) 0.072(2) 0.111(2) -0.0127(17) 0.039(2) 0.0468(19)
    C16 0.128(3) 0.086(2) 0.0810(19) 0.041(2) 0.0054(18) 0.0460(18)
    C17 0.0537(11) 0.0449(11) 0.0524(12) 0.0040(9) 0.0108(9) 0.0216(10)
_geom_special_details
;
All e.s.d.'s (except the e.s.d. in the dihedral angle between two l.s. planes)
are estimated using the full covariance matrix. The cell e.s.d.'s are taken
into account individually in the estimation of e.s.d.'s in distances, angles
and torsion angles; correlations between e.s.d.'s in cell parameters are only
used when they are defined by crystal symmetry. An approximate (isotropic)
treatment of cell e.s.d.'s is used for estimating e.s.d.'s involving l.s.
planes.
;
loop_
    _geom_bond_atom_site_label_1
    _geom_bond_atom_site_label_2
    _geom_bond_site_symmetry_2
    _geom_bond_distance
    _geom_bond_publ_flag
    Cl1 C2 . 1.716(2) ?
    Cl2 C4 . 1.734(2) ?
    O1 C1 . 1.342(2) ?
    O1 H1 . 0.835(10) ?
    O2 C8 . 1.210(2) ?
    O3 N3 . 1.206(2) ?
    O4 N3 . 1.207(3) ?
    O5 C17 . 1.214(2) ?
    N1 C7 . 1.269(2) ?
    N1 N2 . 1.363(2) ?
    N2 C8 . 1.348(2) ?
    N2 H2 . 0.872(10) ?
    N3 C12 . 1.466(3) ?
    N4 C17 . 1.306(3) ?
    N4 C15 . 1.437(3) ?
    N4 C16 . 1.454(3) ?
    C1 C2 . 1.386(3) ?
    C1 C6 . 1.396(3) ?
    C2 C3 . 1.376(3) ?
    C3 C4 . 1.363(3) ?
    C3 H3 . 0.9300 ?
    C4 C5 . 1.370(3) ?
    C5 C6 . 1.397(3) ?
    C5 H5 . 0.9300 ?
    C6 C7 . 1.442(3) ?
    C7 H7 . 0.9300 ?
    C8 C9 . 1.498(2) ?
    C9 C10 . 1.378(3) ?
    C9 C14 . 1.380(3) ?
    C10 C11 . 1.375(3) ?
    C10 H10 . 0.9300 ?
    C11 C12 . 1.367(3) ?
    C11 H11 . 0.9300 ?
    C12 C13 . 1.367(3) ?
    C13 C14 . 1.372(3) ?
    C13 H13 . 0.9300 ?
    C14 H14 . 0.9300 ?
    C15 H15A . 0.9600 ?
    C15 H15B . 0.9600 ?
    C15 H15C . 0.9600 ?
    C16 H16A . 0.9600 ?
    C16 H16B . 0.9600 ?
    C16 H16C . 0.9600 ?
    C17 H17 . 0.9300 ?
loop_
    _geom_angle_atom_site_label_1
    _geom_angle_atom_site_label_2
    _geom_angle_atom_site_label_3
    _geom_angle_site_symmetry_1
    _geom_angle_site_symmetry_3
    _geom_angle
    _geom_angle_publ_flag
    C1 O1 H1 . . 105(2) ?
    C7 N1 N2 . . 118.71(16) ?
    C8 N2 N1 . . 117.36(15) ?
    C8 N2 H2 . . 128.4(18) ?
    N1 N2 H2 . . 114.1(18) ?
    O3 N3 O4 . . 123.3(2) ?
    O3 N3 C12 . . 118.6(2) ?
    O4 N3 C12 . . 118.07(19) ?
    C17 N4 C15 . . 120.0(2) ?
    C17 N4 C16 . . 120.2(2) ?
    C15 N4 C16 . . 119.0(2) ?
    O1 C1 C2 . . 118.66(18) ?
    O1 C1 C6 . . 122.82(16) ?
    C2 C1 C6 . . 118.52(17) ?
    C3 C2 C1 . . 121.57(19) ?
    C3 C2 Cl1 . . 119.12(16) ?
    C1 C2 Cl1 . . 119.31(16) ?
    C4 C3 C2 . . 119.06(18) ?
    C4 C3 H3 . . 120.5 ?
    C2 C3 H3 . . 120.5 ?
    C3 C4 C5 . . 121.61(19) ?
    C3 C4 Cl2 . . 119.00(16) ?
    C5 C4 Cl2 . . 119.39(18) ?
    C4 C5 C6 . . 119.5(2) ?
    C4 C5 H5 . . 120.2 ?
    C6 C5 H5 . . 120.2 ?
    C1 C6 C5 . . 119.70(17) ?
    C1 C6 C7 . . 121.85(16) ?
    C5 C6 C7 . . 118.44(18) ?
    N1 C7 C6 . . 119.61(18) ?
    N1 C7 H7 . . 120.2 ?
    C6 C7 H7 . . 120.2 ?
    O2 C8 N2 . . 122.52(17) ?
    O2 C8 C9 . . 121.07(17) ?
    N2 C8 C9 . . 116.40(16) ?
    C10 C9 C14 . . 119.48(17) ?
    C10 C9 C8 . . 116.28(16) ?
    C14 C9 C8 . . 124.20(16) ?
    C11 C10 C9 . . 121.12(18) ?
    C11 C10 H10 . . 119.4 ?
    C9 C10 H10 . . 119.4 ?
    C12 C11 C10 . . 117.92(18) ?
    C12 C11 H11 . . 121.0 ?
    C10 C11 H11 . . 121.0 ?
    C13 C12 C11 . . 122.36(18) ?
    C13 C12 N3 . . 119.26(19) ?
    C11 C12 N3 . . 118.38(18) ?
    C12 C13 C14 . . 119.15(18) ?
    C12 C13 H13 . . 120.4 ?
    C14 C13 H13 . . 120.4 ?
    C13 C14 C9 . . 119.95(17) ?
    C13 C14 H14 . . 120.0 ?
    C9 C14 H14 . . 120.0 ?
    N4 C15 H15A . . 109.5 ?
    N4 C15 H15B . . 109.5 ?
    H15A C15 H15B . . 109.5 ?
    N4 C15 H15C . . 109.5 ?
    H15A C15 H15C . . 109.5 ?
    H15B C15 H15C . . 109.5 ?
    N4 C16 H16A . . 109.5 ?
    N4 C16 H16B . . 109.5 ?
    H16A C16 H16B . . 109.5 ?
    N4 C16 H16C . . 109.5 ?
    H16A C16 H16C . . 109.5 ?
    H16B C16 H16C . . 109.5 ?
    O5 C17 N4 . . 125.3(2) ?
    O5 C17 H17 . . 117.4 ?
    N4 C17 H17 . . 117.4 ?
loop_
    _geom_torsion_atom_site_label_1
    _geom_torsion_atom_site_label_2
    _geom_torsion_atom_site_label_3
    _geom_torsion_atom_site_label_4
    _geom_torsion_site_symmetry_1
    _geom_torsion_site_symmetry_2
    _geom_torsion_site_symmetry_3
    _geom_torsion_site_symmetry_4
    _geom_torsion
    _geom_torsion_publ_flag
    C7 N1 N2 C8 . . . . 179.15(17) ?
    O1 C1 C2 C3 . . . . -179.80(17) ?
    C6 C1 C2 C3 . . . . 0.3(3) ?
    O1 C1 C2 Cl1 . . . . 0.0(3) ?
    C6 C1 C2 Cl1 . . . . -179.94(14) ?
    C1 C2 C3 C4 . . . . -1.5(3) ?
    Cl1 C2 C3 C4 . . . . 178.75(15) ?
    C2 C3 C4 C5 . . . . 1.2(3) ?
    C2 C3 C4 Cl2 . . . . -179.09(15) ?
    C3 C4 C5 C6 . . . . 0.3(3) ?
    Cl2 C4 C5 C6 . . . . -179.43(13) ?
    O1 C1 C6 C5 . . . . -178.71(16) ?
    C2 C1 C6 C5 . . . . 1.2(3) ?
    O1 C1 C6 C7 . . . . 1.2(3) ?
    C2 C1 C6 C7 . . . . -178.87(18) ?
    C4 C5 C6 C1 . . . . -1.5(3) ?
    C4 C5 C6 C7 . . . . 178.56(17) ?
    N2 N1 C7 C6 . . . . 179.29(15) ?
    C1 C6 C7 N1 . . . . 1.0(3) ?
    C5 C6 C7 N1 . . . . -179.11(16) ?
    N1 N2 C8 O2 . . . . 0.7(3) ?
    N1 N2 C8 C9 . . . . -179.03(15) ?
    O2 C8 C9 C10 . . . . 8.0(3) ?
    N2 C8 C9 C10 . . . . -172.24(16) ?
    O2 C8 C9 C14 . . . . -169.75(19) ?
    N2 C8 C9 C14 . . . . 10.0(3) ?
    C14 C9 C10 C11 . . . . 1.4(3) ?
    C8 C9 C10 C11 . . . . -176.44(18) ?
    C9 C10 C11 C12 . . . . -1.1(3) ?
    C10 C11 C12 C13 . . . . -0.1(3) ?
    C10 C11 C12 N3 . . . . -179.89(18) ?
    O3 N3 C12 C13 . . . . 173.37(19) ?
    O4 N3 C12 C13 . . . . -7.0(3) ?
    O3 N3 C12 C11 . . . . -6.8(3) ?
    O4 N3 C12 C11 . . . . 172.8(2) ?
    C11 C12 C13 C14 . . . . 0.9(3) ?
    N3 C12 C13 C14 . . . . -179.30(18) ?
    C12 C13 C14 C9 . . . . -0.5(3) ?
    C10 C9 C14 C13 . . . . -0.6(3) ?
    C8 C9 C14 C13 . . . . 177.11(18) ?
    C15 N4 C17 O5 . . . . 2.2(4) ?
    C16 N4 C17 O5 . . . . 172.0(2) ?
loop_
    _geom_hbond_atom_site_label_D
    _geom_hbond_atom_site_label_H
    _geom_hbond_atom_site_label_A
    _geom_hbond_site_symmetry_A
    _geom_hbond_distance_DH
    _geom_hbond_distance_HA
    _geom_hbond_distance_DA
    _geom_hbond_angle_DHA
    N2 H2 O5 2_676 0.872(10) 1.896(11) 2.757(2) 169(3)
    C3 H3 Cl1 2_888 0.93 2.92 3.836(2) 168.6
    C7 H7 O5 2_676 0.93 2.38 3.145(3) 139.0
    C13 H13 O4 2_566 0.93 2.42 3.231(3) 146.0
    O1 H1 N1 . 0.835(10) 1.817(17) 2.581(2) 151(3)
_shelx_hkl_file
;
  -1   0   1    1.08    0.03
   2   0  -2    3.39    0.10
   2   0  -2    3.37    0.08
   2   0  -2    3.21    0.08
   2   0  -2    3.52    0.09
  -2   0   2    3.34    0.10
  -2   0   2    3.35    0.09
   3   0  -3    0.79    0.03
   3   0  -3    0.69    0.03
  -3   0   3    0.77    0.04
  -3   0   3    0.73    0.03
   4   0  -4    2.58    0.07
   4   0  -4    2.64    0.07
  -4   0   4    2.53    0.09
   5   0  -5    0.07    0.02
   5   0  -5    0.05    0.01
  -5   0   5    0.03    0.02
   6   0  -6    2.77    0.08
   6   0  -6    2.77    0.09
  -6   0   6    2.77    0.12
  -7   0   7    0.03    0.03
  -8   0   8    0.10    0.04
  -9   0   9   -0.04    0.04
  -9   1   8    0.02    0.04
  -8   1   7    0.00    0.03
  -7   1   6    0.04    0.03
  -6   1   5    0.01    0.02
  -6   1   5   -0.01    0.02
   6  -1  -5    0.01    0.01
   6  -1  -5    0.01    0.01
  -5   1   4    0.00    0.02
  -5   1   4   -0.01    0.02
  -4   1   3    0.03    0.02
  -4   1   3    0.02    0.02
  -3   1   2    0.10    0.02
  -3   1   2    0.09    0.02
  -2   1   1   15.05    0.34
  -2   1   1   14.98    0.38
   2  -1  -1   15.85    0.38
   2  -1  -1   15.16    0.34
  -1   1   0    3.79    0.09
   0   1  -1   -0.07    0.00
   1   1  -2   14.06    0.34
   1   1  -2   14.58    0.35
  -1  -1   2   14.81    0.34
  -1  -1   2   14.70    0.34
   2   1  -3   35.61    0.85
   2   1  -3   36.84    0.84
   2   1  -3   36.43    0.79
  -2  -1   3   36.08    0.84
  -2  -1   3   35.65    0.84
  -2  -1   3   36.41    0.88
   3   1  -4   22.17    0.54
   3   1  -4   22.83    0.53
  -3  -1   4   22.64    0.56
   4   1  -5    0.09    0.02
   4   1  -5    0.08    0.02
  -4  -1   5    0.11    0.03
   5   1  -6    0.08    0.02
   5   1  -6    0.09    0.02
  -5  -1   6    0.03    0.03
  -6  -1   7    0.70    0.06
  -7  -1   8    0.29    0.05
  -8  -1   9    0.18    0.05
  -9  -1  10   -0.04    0.04
  -9   2   7    0.04    0.04
  -8   2   6    0.01    0.03
  -7   2   5    0.28    0.05
  -7   2   5    0.28    0.04
  -6   2   4    0.30    0.04
  -6   2   4    0.24    0.04
  -5   2   3    5.03    0.14
  -5   2   3    5.05    0.16
  -4   2   2    4.65    0.13
  -4   2   2    4.65    0.14
  -3   2   1    1.51    0.06
  -3   2   1    1.41    0.05
  -2   2   0   88.90    2.00
   2  -2   0   93.84    2.19
   2  -2   0   92.01    1.98
  -1   2  -1  128.74    2.98
  -1   2  -1  131.86    2.79
   1  -2   1  126.67    2.98
   1  -2   1  122.76    2.77
   0   2  -2   48.53    1.14
   0  -2   2   49.95    1.16
   1   2  -3   10.18    0.25
  -1  -2   3   10.36    0.25
  -1  -2   3   10.11    0.25
   2   2  -4    0.02    0.01
  -2  -2   4    0.03    0.01
  -2  -2   4    0.04    0.01
  -2  -2   4    0.02    0.01
   3   2  -5    0.00    0.01
   3   2  -5    0.01    0.01
  -3  -2   5   -0.01    0.01
  -3  -2   5    0.02    0.01
  -3  -2   5    0.01    0.01
   4   2  -6    3.51    0.11
   4   2  -6    3.44    0.10
  -4  -2   6    3.45    0.12
   5   2  -7    0.63    0.04
  -5  -2   7    0.67    0.06
  -6  -2   8    7.69    0.24
  -7  -2   9    0.23    0.05
  -8  -2  10    0.04    0.04
  -9  -2  11    0.01    0.04
 -10   3   7    0.01    0.04
  -9   3   6    0.45    0.06
  -8   3   5    0.14    0.04
  -8   3   5    0.17    0.04
  -7   3   4    0.03    0.03
  -7   3   4    0.01    0.03
  -6   3   3    0.38    0.04
  -6   3   3    0.44    0.05
  -5   3   2    0.28    0.03
  -5   3   2    0.36    0.04
  -4   3   1    0.55    0.04
  -4   3   1    0.47    0.04
  -3   3   0    1.95    0.06
  -2   3  -1    0.70    0.03
   2  -3   1    0.69    0.03
  -1   3  -2    0.51    0.03
   1  -3   2    0.50    0.02
   0   3  -3    4.35    0.12
   0  -3   3    4.22    0.12
   0  -3   3    4.24    0.12
   1   3  -4    0.24    0.02
  -1  -3   4    0.25    0.03
  -1  -3   4    0.21    0.02
   2   3  -5    6.75    0.17
  -2  -3   5    6.34    0.18
  -2  -3   5    6.33    0.17
   3   3  -6    0.26    0.03
  -3  -3   6    0.21    0.03
  -3  -3   6    0.23    0.02
   4   3  -7    2.16    0.08
  -4  -3   7    2.21    0.09
  -4  -3   7    2.06    0.07
   5   3  -8    0.09    0.02
  -5  -3   8    0.08    0.03
  -6  -3   9    0.14    0.04
  -7  -3  10    0.14    0.04
  -8  -3  11    0.13    0.05
  -9   4   5   -0.04    0.03
  -9   4   5   -0.01    0.04
  -8   4   4    0.13    0.04
  -8   4   4    0.11    0.04
  -7   4   3    0.29    0.05
  -7   4   3    0.31    0.04
  -6   4   2    0.85    0.06
  -5   4   1    2.54    0.09
  -4   4   0    3.96    0.12
   4  -4   0    4.04    0.11
  -3   4  -1    0.00    0.01
   3  -4   1    0.00    0.01
  -2   4  -2   10.61    0.24
   2  -4   2   10.30    0.26
  -1   4  -3    1.48    0.05
   1  -4   3    1.45    0.05
   0  -4   4   23.31    0.56
   0  -4   4   22.87    0.55
   1   4  -5    9.73    0.25
  -1  -4   5    9.77    0.25
   2   4  -6    0.28    0.03
  -2  -4   6    0.30    0.03
  -3  -4   7    1.48    0.06
  -3  -4   7    1.40    0.07
  -4  -4   8    6.19    0.17
  -4  -4   8    6.27    0.19
  -5  -4   9   -0.03    0.02
  -6  -4  10    0.13    0.04
  -7  -4  11    0.02    0.04
  -8  -4  12    0.00    0.04
 -10   5   5   -0.06    0.03
  -9   5   4    0.09    0.04
  -8   5   3    0.05    0.04
  -7   5   2    0.81    0.07
   7  -5  -2    0.73    0.04
  -6   5   1    1.40    0.08
   6  -5  -1    1.47    0.05
  -5   5   0    0.00    0.02
   5  -5   0    0.00    0.01
  -4   5  -1    0.75    0.05
   4  -5   1    0.81    0.04
  -3   5  -2   16.35    0.38
   3  -5   2   16.27    0.40
  -2   5  -3   12.48    0.30
   2  -5   3   13.01    0.32
   1  -5   4    3.01    0.10
   0  -5   5    9.17    0.24
  -1  -5   6    6.44    0.18
  -2  -5   7    0.42    0.04
  -3  -5   8    0.24    0.03
  -4  -5   9    0.23    0.03
  -4  -5   9    0.22    0.04
  -5  -5  10    0.01    0.03
  -6  -5  11   -0.01    0.03
  -7  -5  12    0.02    0.04
 -10   6   4    0.00    0.04
  -9   6   3    0.04    0.03
  -8   6   2    0.02    0.03
   8  -6  -2    0.01    0.02
  -7   6   1    1.99    0.09
   7  -6  -1    2.05    0.07
  -6   6   0    2.14    0.09
   6  -6   0    2.24    0.08
  -5   6  -1    0.08    0.03
   5  -6   1    0.10    0.02
  -4   6  -2    0.91    0.05
   4  -6   2    0.86    0.05
  -3   6  -3   -0.01    0.01
   3  -6   3    0.14    0.02
  -2   6  -4   12.30    0.29
   2  -6   4   12.30    0.31
   1  -6   5    6.00    0.17
   0  -6   6    3.95    0.13
  -1  -6   7    4.04    0.13
  -2  -6   8    0.03    0.02
  -3  -6   9    0.92    0.06
  -4  -6  10    0.21    0.04
  -4  -6  10    0.15    0.03
  -5  -6  11    0.03    0.04
  -6  -6  12    0.27    0.05
  -7  -6  13    0.11    0.05
  -9   7   2    0.00    0.04
  -8   7   1    0.13    0.04
   8  -7  -1    0.05    0.02
  -7   7   0    0.55    0.05
   7  -7   0    0.64    0.04
  -6   7  -1   -0.04    0.03
   6  -7   1    0.07    0.02
  -5   7  -2   -0.02    0.02
   5  -7   2    0.02    0.02
  -4   7  -3    0.22    0.03
   4  -7   3    0.24    0.03
  -3   7  -4    0.36    0.03
   3  -7   4    0.42    0.04
  -2   7  -5    0.68    0.04
   2  -7   5    0.73    0.05
   1  -7   6    0.03    0.02
   0  -7   7   10.05    0.28
  -1  -7   8    3.31    0.12
  -2  -7   9    1.19    0.07
  -3  -7  10    0.67    0.06
  -4  -7  11    0.14    0.03
  -4  -7  11    0.16    0.04
  -5  -7  12    0.02    0.04
  -6  -7  13    0.01    0.04
  -9   8   1    0.02    0.04
  -8   8   0    0.16    0.04
   8  -8   0    0.18    0.03
  -7   8  -1   -0.02    0.03
   7  -8   1   -0.01    0.02
  -6   8  -2    0.17    0.04
   6  -8   2    0.14    0.03
  -5   8  -3    0.62    0.05
   5  -8   3    0.59    0.05
  -4   8  -4    0.55    0.05
   4  -8   4    0.48    0.05
  -3   8  -5    0.07    0.02
   3  -8   5    0.04    0.03
  -2   8  -6    0.26    0.03
   2  -8   6    0.27    0.04
   1  -8   7   18.62    0.48
   0  -8   8    2.69    0.11
  -1  -8   9   -0.02    0.03
  -2  -8  10    0.00    0.03
  -3  -8  11    0.55    0.06
  -4  -8  12    0.42    0.06
  -5  -8  13    0.18    0.05
  -6  -8  14   -0.03    0.04
  -9   9   0    0.01    0.04
  -8   9  -1    0.22    0.05
   8  -9   1    0.23    0.04
  -7   9  -2    0.01    0.03
   7  -9   2    0.04    0.03
  -6   9  -3    0.30    0.04
   6  -9   3    0.30    0.04
  -5   9  -4    0.40    0.04
   5  -9   4    0.38    0.05
  -4   9  -5    1.60    0.07
   4  -9   5    1.49    0.08
  -3   9  -6    0.66    0.06
   3  -9   6    0.69    0.06
  -2   9  -7    6.39    0.18
   2  -9   7    6.55    0.20
   1  -9   8    9.14    0.27
   0  -9   9    0.34    0.05
  -1  -9  10    0.42    0.05
  -2  -9  11    0.08    0.04
  -3  -9  12    0.04    0.03
  -4  -9  13    0.11    0.04
  -5  -9  14   -0.04    0.04
  -9  10  -1    0.05    0.04
   9 -10   1    0.01    0.03
  -8  10  -2    0.11    0.04
   8 -10   2    0.04    0.03
  -7  10  -3    0.01    0.03
   7 -10   3   -0.04    0.03
  -6  10  -4    0.20    0.04
   6 -10   4    0.18    0.04
  -5  10  -5    2.03    0.09
   5 -10   5    2.27    0.10
  -4  10  -6   -0.01    0.03
   4 -10   6    0.03    0.03
  -3  10  -7    2.04    0.09
   3 -10   7    2.23    0.10
  -2  10  -8    3.34    0.12
   2 -10   8    3.71    0.14
   1 -10   9    0.00    0.03
   0 -10  10    0.18    0.04
  -1 -10  11    0.29    0.05
  -2 -10  12    0.43    0.06
  -3 -10  13    0.21    0.05
  -4 -10  14    0.05    0.04
  -8  11  -3   -0.02    0.04
   8 -11   3   -0.05    0.03
  -7  11  -4   -0.02    0.03
   7 -11   4   -0.04    0.03
  -6  11  -5    0.43    0.05
   6 -11   5    0.44    0.06
  -5  11  -6    0.05    0.03
   5 -11   6    0.11    0.04
  -4  11  -7    0.67    0.06
   4 -11   7    0.70    0.07
  -3  11  -8    1.31    0.07
   3 -11   8    1.42    0.09
  -2  11  -9    0.94    0.06
   2 -11   9    1.05    0.08
   1 -11  10    0.20    0.04
   0 -11  11    0.77    0.08
  -1 -11  12    0.06    0.04
  -2 -11  13    0.11    0.05
  -7  12  -5   -0.05    0.03
   7 -12   5   -0.02    0.04
  -6  12  -6    0.00    0.04
   6 -12   6    0.04    0.04
  -5  12  -7    0.45    0.05
   5 -12   7    0.42    0.06
  -4  12  -8    0.78    0.07
   4 -12   8    0.85    0.08
  -3  12  -9    0.00    0.03
   3 -12   9   -0.01    0.03
  -2  12 -10    0.31    0.04
   2 -12  10    0.29    0.06
  -1  12 -11    0.25    0.04
   1 -12  11    0.27    0.05
   0 -12  12   -0.02    0.03
  -1 -12  13    0.11    0.05
  -2 -12  14    0.10    0.05
  -6  13  -7    0.02    0.04
   6 -13   7    0.05    0.04
  -5  13  -8    0.17    0.04
   5 -13   8    0.20    0.05
  -4  13  -9    0.04    0.04
   4 -13   9    0.05    0.04
  -3  13 -10    0.06    0.03
   3 -13  10    0.12    0.05
  -2  13 -11    0.10    0.03
   2 -13  11    0.08    0.04
  -1  13 -12    0.12    0.04
   1 -13  12    0.15    0.05
   0 -13  13    0.12    0.05
  -4  14 -10   -0.01    0.03
   4 -14  10   -0.06    0.04
  -3  14 -11    0.05    0.03
   3 -14  11    0.06    0.04
  -2  14 -12    0.00    0.03
   2 -14  12    0.01    0.04
   1 -14  12    0.05    0.04
   2 -14  11    0.09    0.05
  -2  14 -11    0.07    0.03
   3 -14  10    0.05    0.04
  -3  14 -10   -0.01    0.03
   4 -14   9    0.01    0.04
  -4  14  -9    0.03    0.03
   5 -14   8   -0.01    0.04
  -5  14  -8   -0.02    0.03
  -1 -13  13    0.28    0.06
   0 -13  12    0.03    0.04
   1 -13  11    0.13    0.05
  -1  13 -11    0.07    0.03
   2 -13  10    0.11    0.05
  -2  13 -10    0.17    0.04
   3 -13   9    0.17    0.05
  -3  13  -9    0.31    0.04
   4 -13   8    0.00    0.04
  -4  13  -8    0.09    0.03
   5 -13   7    0.16    0.05
  -5  13  -7    0.12    0.04
   6 -13   6    0.06    0.04
  -6  13  -6    0.10    0.04
   7 -13   5    0.07    0.04
  -7  13  -5    0.03    0.04
  -2 -12  13    0.35    0.06
  -1 -12  12   -0.03    0.04
   0 -12  11    0.21    0.05
   1 -12  10    0.00    0.04
  -1  12 -10    0.04    0.03
   2 -12   9    0.12    0.04
  -2  12  -9    0.11    0.03
   3 -12   8    0.06    0.04
  -3  12  -8    0.09    0.03
   4 -12   7    1.47    0.09
  -4  12  -7    1.46    0.08
   5 -12   6    1.32    0.09
  -5  12  -6    1.28    0.08
   6 -12   5    0.34    0.06
  -6  12  -5    0.37    0.05
   7 -12   4    0.12    0.04
  -7  12  -4    0.22    0.05
  -8  12  -3    0.00    0.04
  -4 -11  14    0.10    0.05
  -2 -11  12    0.15    0.05
  -1 -11  11    0.28    0.05
   0 -11  10    0.21    0.05
   1 -11   9    0.29    0.05
  -1  11  -9    0.32    0.04
   2 -11   8    0.04    0.03
  -2  11  -8    0.05    0.03
   3 -11   7    0.19    0.04
  -3  11  -7    0.13    0.03
   4 -11   6    0.41    0.05
  -4  11  -6    0.33    0.05
   5 -11   5    0.80    0.07
  -5  11  -5    0.64    0.06
   6 -11   4    0.15    0.04
  -6  11  -4    0.20    0.04
   7 -11   3    0.48    0.06
  -7  11  -3    0.48    0.06
   8 -11   2    0.06    0.04
  -8  11  -2    0.15    0.05
  -4 -10  13    0.09    0.05
  -3 -10  12    0.03    0.04
  -2 -10  11    0.02    0.03
  -1 -10  10   -0.01    0.03
   0 -10   9    0.78    0.07
   1 -10   8    1.61    0.09
  -1  10  -8    1.62    0.07
   2 -10   7    0.81    0.07
  -2  10  -7    0.87    0.06
   3 -10   6    8.50    0.25
  -3  10  -6    8.43    0.23
   4 -10   5    4.19    0.15
  -4  10  -5    3.95    0.14
   5 -10   4   -0.01    0.03
  -5  10  -4    0.08    0.03
   6 -10   3    0.23    0.04
  -6  10  -3    0.31    0.05
   7 -10   2    0.04    0.03
  -7  10  -2    0.08    0.04
   8 -10   1    0.02    0.03
  -8  10  -1   -0.02    0.03
  -9  10   0   -0.06    0.04
  -5  -9  13    0.02    0.04
  -4  -9  12    0.17    0.05
  -3  -9  11    0.28    0.05
  -2  -9  10    1.30    0.08
  -1  -9   9    0.32    0.05
   0  -9   8    0.13    0.03
   1  -9   7    0.12    0.03
   2  -9   6    4.01    0.14
  -2   9  -6    3.89    0.12
   3  -9   5   12.17    0.33
  -3   9  -5   11.82    0.30
   4  -9   4    0.50    0.05
  -4   9  -4    0.61    0.05
   5  -9   3    0.17    0.04
  -5   9  -3    0.19    0.04
   6  -9   2   -0.02    0.02
  -6   9  -2   -0.02    0.03
   7  -9   1    0.08    0.03
  -7   9  -1    0.12    0.04
   8  -9   0   -0.04    0.03
  -8   9   0    0.03    0.03
  -9   9   1   -0.04    0.04
  -6  -8  13    0.07    0.05
  -5  -8  12    0.09    0.04
  -4  -8  11    0.01    0.03
  -4  -8  11   -0.09    0.03
  -3  -8  10   -0.01    0.03
  -2  -8   9    1.00    0.07
  -1  -8   8    2.34    0.10
   0  -8   7    1.63    0.08
   1  -8   6    3.47    0.12
   2  -8   5    3.80    0.13
  -2   8  -5    3.89    0.11
   3  -8   4    0.84    0.05
  -3   8  -4    0.78    0.05
   4  -8   3    1.22    0.06
  -4   8  -3    1.27    0.06
   5  -8   2    0.05    0.02
  -5   8  -2    0.09    0.03
   6  -8   1    0.61    0.05
  -6   8  -1    0.62    0.05
   7  -8   0    0.00    0.02
  -7   8   0   -0.05    0.03
   8  -8  -1    0.01    0.02
  -8   8   1    0.00    0.04
  -9   8   2    0.06    0.04
  -7  -7  13    0.05    0.05
  -6  -7  12    0.04    0.04
  -5  -7  11    0.42    0.06
  -4  -7  10    0.60    0.06
  -4  -7  10    0.52    0.05
  -3  -7   9    0.10    0.03
  -2  -7   8    0.04    0.02
  -1  -7   7    0.03    0.02
   0  -7   6    0.46    0.04
   1  -7   5    5.41    0.16
   2  -7   4    8.27    0.23
  -2   7  -4    8.40    0.21
   3  -7   3    2.54    0.09
  -3   7  -3    2.60    0.09
   4  -7   2    2.33    0.09
  -4   7  -2    2.33    0.09
   5  -7   1    0.04    0.02
  -5   7  -1    0.06    0.02
   6  -7   0   -0.01    0.02
  -6   7   0   -0.03    0.03
   7  -7  -1   -0.01    0.02
  -7   7   1   -0.04    0.03
   8  -7  -2    0.54    0.04
  -8   7   2    0.47    0.05
  -9   7   3    0.33    0.05
  -7  -6  12    0.17    0.05
  -6  -6  11    0.51    0.06
  -5  -6  10    0.17    0.04
  -4  -6   9    0.04    0.03
  -4  -6   9    0.00    0.02
  -3  -6   8    0.07    0.02
  -2  -6   7    0.12    0.03
  -1  -6   6    0.18    0.03
   0  -6   5    0.12    0.02
   1  -6   4    0.68    0.05
  -1   6  -4    0.75    0.03
   2  -6   3    0.00    0.01
  -2   6  -3    0.01    0.01
   3  -6   2    3.27    0.10
  -3   6  -2    3.20    0.10
   4  -6   1    5.50    0.15
  -4   6  -1    5.46    0.15
   5  -6   0    5.38    0.15
  -5   6   0    5.49    0.16
   6  -6  -1    0.21    0.02
  -6   6   1    0.15    0.03
   7  -6  -2   -0.02    0.02
  -7   6   2   -0.06    0.03
  -8   6   3    0.01    0.03
  -9   6   4    0.02    0.04
  -8  -5  12    0.11    0.05
  -7  -5  11    0.10    0.04
  -6  -5  10    0.32    0.05
  -5  -5   9    0.01    0.03
  -4  -5   8    0.08    0.03
  -4  -5   8    0.05    0.02
  -3  -5   7    0.03    0.02
  -2  -5   6   21.30    0.52
  -1  -5   5    1.32    0.06
   0  -5   4    0.15    0.02
   1  -5   3    3.49    0.11
  -1   5  -3    3.60    0.09
   2  -5   2    6.30    0.17
  -2   5  -2    6.19    0.15
  -2   5  -2    6.29    0.16
   3  -5   1    1.19    0.05
  -3   5  -1    1.23    0.05
   4  -5   0    0.31    0.03
  -4   5   0    0.30    0.03
   5  -5  -1    0.00    0.01
  -5   5   1   -0.05    0.02
   6  -5  -2    1.11    0.04
  -6   5   2    1.07    0.07
   7  -5  -3    0.53    0.03
  -7   5   3    0.50    0.05
  -8   5   4    0.10    0.04
  -9   5   5    0.01    0.04
  -8  -4  11    0.00    0.04
  -7  -4  10    0.10    0.04
  -6  -4   9    0.94    0.07
  -5  -4   8    0.46    0.05
  -5  -4   8    0.24    0.02
  -4  -4   7    5.03    0.14
  -4  -4   7    4.83    0.16
   4   4  -7    5.06    0.15
  -3  -4   6    0.83    0.05
  -3  -4   6    0.83    0.05
   3   4  -6    0.83    0.05
  -2  -4   5    0.16    0.02
   2   4  -5    0.13    0.02
  -1  -4   4    3.29    0.10
   1   4  -4    3.30    0.10
   0  -4   3   28.29    0.67
   0   4  -3   28.26    0.67
   1  -4   2    0.18    0.02
  -1   4  -2    0.18    0.02
  -1   4  -2    0.20    0.02
   2  -4   1    2.30    0.07
  -2   4  -1    2.15    0.07
  -2   4  -1    2.16    0.06
   3  -4   0    4.05    0.11
  -3   4   0    4.08    0.11
   4  -4  -1   11.59    0.28
  -4   4   1   11.93    0.29
   5  -4  -2    0.89    0.03
  -5   4   2    0.87    0.05
  -6   4   3    0.23    0.03
  -6   4   3    0.24    0.04
  -7   4   4    0.22    0.04
  -7   4   4    0.22    0.04
  -8   4   5    0.13    0.04
  -8   4   5    0.26    0.04
  -9   4   6    0.03    0.04
  -8  -3  10    0.00    0.04
  -7  -3   9   -0.01    0.03
  -6  -3   8    1.47    0.09
  -5  -3   7    1.17    0.07
   5   3  -7    1.16    0.06
  -4  -3   6   42.37    1.05
  -4  -3   6   42.94    1.00
  -4  -3   6   42.92    1.00
   4   3  -6   42.14    1.01
  -3  -3   5    1.36    0.05
  -3  -3   5    1.40    0.06
  -3  -3   5    1.40    0.06
   3   3  -5    1.33    0.06
  -2  -3   4   18.15    0.44
  -2  -3   4   17.94    0.44
   2   3  -4   18.70    0.44
  -1  -3   3    2.26    0.07
   1   3  -3    2.37    0.07
   0  -3   2   39.19    0.92
   0   3  -2   39.62    0.92
   1  -3   1    1.85    0.05
   1  -3   1    1.72    0.05
  -1   3  -1    1.78    0.05
  -1   3  -1    1.75    0.05
   2  -3   0   59.13    1.26
   2  -3   0   56.32    1.35
  -2   3   0   57.30    1.26
   3  -3  -1   38.03    0.88
  -4   3   2   16.65    0.43
  -4   3   2   16.86    0.39
  -5   3   3    0.70    0.05
  -5   3   3    0.76    0.05
  -6   3   4    0.33    0.04
  -6   3   4    0.45    0.04
  -7   3   5    0.33    0.05
  -7   3   5    0.39    0.05
  -8   3   6    0.06    0.04
  -9   3   7    0.00    0.04
  -9  -2  10   -0.04    0.04
  -8  -2   9    0.00    0.04
  -7  -2   8    0.06    0.03
  -6  -2   7    0.21    0.04
  -5  -2   6    0.62    0.06
   5   2  -6    0.61    0.04
  -4  -2   5    1.38    0.07
   4   2  -5    1.47    0.06
  -3  -2   4    0.13    0.02
  -3  -2   4    0.14    0.02
  -3  -2   4    0.12    0.01
   3   2  -4    0.14    0.02
  -2  -2   3    4.10    0.11
  -2  -2   3    4.06    0.12
  -2  -2   3    4.10    0.11
   2   2  -3    4.19    0.11
   2   2  -3    4.02    0.10
  -1  -2   2   36.34    0.84
   1   2  -2   35.76    0.84
   0  -2   1    8.26    0.19
   0   2  -1    7.65    0.19
   1  -2   0    0.05    0.01
   1  -2   0    0.03    0.01
  -1   2   0    0.03    0.01
  -1   2   0    0.05    0.01
   2  -2  -1  285.60    6.81
   2  -2  -1  287.00    6.19
  -2   2   1  283.50    6.83
  -2   2   1  279.05    6.19
  -3   2   2    0.57    0.03
  -3   2   2    0.58    0.04
  -4   2   3   12.08    0.32
  -4   2   3   12.23    0.29
  -5   2   4    0.40    0.04
  -5   2   4    0.45    0.04
  -6   2   5    0.07    0.03
   7  -2  -6    0.07    0.02
  -7   2   6    0.10    0.04
  -8   2   7   -0.01    0.03
  -9   2   8    0.01    0.04
  -9  -1   9    0.08    0.04
  -8  -1   8    0.12    0.04
  -7  -1   7    0.01    0.03
  -6  -1   6    0.26    0.04
   6   1  -6    0.29    0.03
  -5  -1   5    0.52    0.05
   5   1  -5    0.58    0.03
  -4  -1   4   10.70    0.29
   4   1  -4   10.99    0.27
  -3  -1   3    0.01    0.01
  -3  -1   3    0.00    0.01
  -2  -1   2    0.70    0.02
  -2  -1   2    0.68    0.03
  -2  -1   2    0.69    0.03
  -2  -1   2    0.70    0.03
   2   1  -2    0.69    0.03
   2   1  -2    0.68    0.03
   2   1  -2    0.68    0.03
  -1  -1   1    1.45    0.04
  -1  -1   1    1.40    0.03
   1   1  -1    1.16    0.04
   1   1  -1    1.12    0.03
   0   1   0    0.00    0.00
   1  -1  -1    0.47    0.02
   1  -1  -1    0.34    0.02
   1  -1  -1    0.48    0.01
  -1   1   1    0.36    0.02
  -1   1   1    0.46    0.02
   2  -1  -2  919.21   20.73
   2  -1  -2 1000.00   22.93
  -3   1   3    0.63    0.04
  -3   1   3    0.63    0.04
   4  -1  -4    0.03    0.01
   4  -1  -4    0.03    0.01
  -4   1   4    0.02    0.02
   5  -1  -5    0.05    0.01
   5  -1  -5    0.03    0.01
  -5   1   5    0.06    0.02
   6  -1  -6    0.67    0.04
   6  -1  -6    0.68    0.03
  -6   1   6    0.75    0.06
   7  -1  -7    0.06    0.02
  -7   1   7    0.07    0.04
  -8   1   8    0.18    0.05
  -9   1   9   -0.02    0.04
  -9   0   8    0.01    0.04
  -8   0   7    0.03    0.04
  -7   0   6    0.04    0.03
  -6   0   5    0.02    0.02
  -6   0   5   -0.01    0.02
   6   0  -5    0.00    0.01
  -5   0   4    0.14    0.03
  -5   0   4    0.18    0.03
   5   0  -4    0.20    0.02
  -4   0   3    0.03    0.02
  -4   0   3    0.02    0.02
   4   0  -3    0.03    0.01
  -3   0   2    5.31    0.15
  -3   0   2    5.28    0.13
   3   0  -2    5.34    0.13
  -2   0   1    2.81    0.07
  -2   0   1    2.76    0.08
   2   0  -1    2.82    0.07
   2   0  -1    2.88    0.08
   2   0  -1    2.82    0.07
  -1   0   0    0.11    0.01
   0   0   1   -0.02    0.00
   1   0  -2   14.58    0.34
   1   0  -2   14.17    0.34
   1   0  -2   14.81    0.35
  -1   0   2   14.68    0.34
  -1   0   2   14.36    0.36
  -1   0   2   14.60    0.34
   2   0  -3    0.23    0.02
  -2   0   3    0.15    0.02
   3   0  -4    1.27    0.05
   3   0  -4    1.32    0.04
  -3   0   4    1.28    0.05
   4   0  -5    6.90    0.17
   4   0  -5    6.91    0.18
  -4   0   5    6.89    0.20
   5   0  -6    4.33    0.12
   5   0  -6    4.23    0.12
  -5   0   6    4.24    0.14
   6   0  -7    0.34    0.03
  -6   0   7    0.39    0.05
   7   0  -8    0.00    0.02
  -7   0   8   -0.03    0.03
  -8   0   9    0.83    0.08
  -9   0  10    0.10    0.05
 -10   1   8    0.12    0.05
  -9   1   7   -0.02    0.04
  -8   1   6    0.02    0.03
  -7   1   5    0.04    0.03
  -7   1   5    0.07    0.04
  -6   1   4    3.13    0.12
  -6   1   4    3.05    0.10
  -5   1   3    1.36    0.06
  -5   1   3    1.35    0.07
  -4   1   2    2.31    0.08
  -4   1   2    2.36    0.08
  -3   1   1   28.50    0.70
  -3   1   1   28.45    0.63
  -2   1   0   15.47    0.39
   2  -1   0   16.17    0.36
   2  -1   0   15.86    0.37
   2  -1   0   16.33    0.40
  -1   1  -1   17.67    0.37
   1  -1   1   13.97    0.37
   0   1  -2   44.33    1.04
   0   1  -2   46.18    1.03
   0  -1   2   41.27    1.03
   0  -1   2   45.25    1.04
   1   1  -3   64.10    1.50
   1   1  -3   64.57    1.50
  -1  -1   3   65.33    1.51
  -1  -1   3   64.28    1.53
   2   1  -4    8.56    0.22
   2   1  -4    9.59    0.22
  -2  -1   4    8.43    0.23
  -2  -1   4    8.68    0.21
  -2  -1   4    8.35    0.22
   3   1  -5    1.74    0.06
   3   1  -5    1.70    0.06
  -3  -1   5    1.77    0.07
  -3  -1   5    1.80    0.05
   4   1  -6    1.56    0.06
   4   1  -6    1.54    0.07
  -4  -1   6    1.50    0.07
   5   1  -7    0.06    0.02
   5   1  -7    0.03    0.02
  -5  -1   7    0.03    0.03
   6   1  -8    0.25    0.04
  -6  -1   8    0.22    0.04
  -7  -1   9    0.11    0.04
  -8  -1  10    0.51    0.07
  -9  -1  11   -0.03    0.04
 -10   2   7    0.04    0.04
  -9   2   6    0.19    0.05
  -8   2   5    0.57    0.06
  -8   2   5    0.60    0.06
  -7   2   4    1.82    0.08
  -7   2   4    1.82    0.10
  -6   2   3    0.18    0.03
  -6   2   3    0.21    0.03
  -5   2   2   -0.02    0.02
  -5   2   2   -0.04    0.02
  -4   2   1   -0.02    0.01
  -4   2   1   -0.02    0.01
  -3   2   0   25.42    0.57
  -3   2   0   25.66    0.63
   2  -2   1   16.17    0.40
   2  -2   1   15.50    0.38
   2  -2   1   16.28    0.36
   1  -2   2    9.89    0.25
   1  -2   2    9.83    0.24
   0   2  -3    1.02    0.04
   0   2  -3    0.96    0.04
   0  -2   3    1.02    0.04
   0  -2   3    1.02    0.04
   1   2  -4    2.08    0.07
   1   2  -4    2.09    0.07
  -1  -2   4    2.14    0.07
  -1  -2   4    1.96    0.06
   2   2  -5    4.53    0.13
   2   2  -5    4.62    0.13
  -2  -2   5    4.67    0.13
  -2  -2   5    4.57    0.13
  -2  -2   5    4.67    0.13
   3   2  -6    0.78    0.04
   3   2  -6    0.79    0.05
  -3  -2   6    0.77    0.05
  -3  -2   6    0.77    0.04
  -3  -2   6    0.78    0.04
   4   2  -7    0.06    0.02
   4   2  -7    0.09    0.02
  -4  -2   7    0.09    0.03
  -4  -2   7    0.08    0.02
   5   2  -8    0.06    0.02
   5   2  -8    0.09    0.03
  -5  -2   8    0.08    0.03
  -6  -2   9    1.56    0.09
  -7  -2  10   -0.02    0.03
  -8  -2  11    0.00    0.04
 -10   3   6    0.02    0.04
  -9   3   5   -0.04    0.04
  -9   3   5    0.04    0.04
  -8   3   4    0.04    0.03
  -8   3   4    0.03    0.04
  -7   3   3    0.06    0.03
  -7   3   3    0.05    0.03
  -6   3   2    2.44    0.09
  -6   3   2    2.53    0.10
  -5   3   1    1.91    0.08
  -5   3   1    1.88    0.08
  -4   3   0    0.29    0.03
  -3   3  -1    3.84    0.11
  -2   3  -2    3.08    0.08
   2  -3   2    3.06    0.09
   2  -3   2    3.00    0.09
  -1   3  -3    3.57    0.10
   1  -3   3    3.49    0.10
   1  -3   3    3.50    0.11
   0   3  -4   46.29    1.08
   0   3  -4   45.88    1.08
   0  -3   4   46.45    1.09
   0  -3   4   44.94    1.08
   1   3  -5    4.22    0.12
   1   3  -5    4.20    0.13
  -1  -3   5    4.37    0.12
  -1  -3   5    4.41    0.13
   2   3  -6   10.09    0.27
   2   3  -6   10.43    0.26
  -2  -3   6   10.26    0.26
   3   3  -7    1.55    0.07
   3   3  -7    1.61    0.07
  -3  -3   7    1.71    0.07
  -3  -3   7    1.55    0.06
   4   3  -8    0.21    0.04
   4   3  -8    0.20    0.03
  -4  -3   8    0.17    0.02
  -4  -3   8    0.18    0.03
  -5  -3   9    0.31    0.04
  -6  -3  10    0.57    0.06
  -7  -3  11    0.03    0.04
  -8  -3  12    0.09    0.05
 -10   4   5   -0.07    0.04
  -9   4   4   -0.03    0.03
  -8   4   3    0.03    0.03
  -7   4   2    0.99    0.06
  -6   4   1    0.05    0.03
   6  -4  -1    0.03    0.02
  -5   4   0    7.46    0.20
  -4   4  -1    8.82    0.22
  -3   4  -2    0.13    0.02
   3  -4   2    0.10    0.02
  -2   4  -3    6.43    0.16
   2  -4   3    6.35    0.18
   2  -4   3    6.32    0.17
  -1   4  -4   16.83    0.41
   1  -4   4   16.92    0.42
   1  -4   4   16.97    0.41
   0  -4   5    5.13    0.14
  -1  -4   6    1.41    0.06
  -2  -4   7   13.74    0.35
  -3  -4   8    5.39    0.17
  -3  -4   8    5.28    0.16
  -4  -4   9    0.25    0.04
  -4  -4   9    0.29    0.03
  -5  -4  10    0.13    0.04
  -6  -4  11    0.04    0.03
  -7  -4  12   -0.05    0.04
 -10   5   4   -0.04    0.04
  -9   5   3   -0.02    0.03
  -8   5   2    0.01    0.03
   8  -5  -2   -0.01    0.01
  -7   5   1   -0.01    0.03
   7  -5  -1   -0.01    0.02
  -6   5   0    0.22    0.04
   6  -5   0    0.27    0.03
   6  -5   0    0.29    0.03
  -5   5  -1    6.12    0.17
   5  -5   1    5.98    0.16
  -4   5  -2    7.29    0.19
   4  -5   2    6.88    0.20
   4  -5   2    6.98    0.19
  -3   5  -3    0.04    0.02
   3  -5   3    0.06    0.02
   3  -5   3    0.01    0.02
  -2   5  -4    3.37    0.10
   2  -5   4    3.52    0.12
   2  -5   4    3.31    0.10
   1  -5   5    0.30    0.03
   0  -5   6   15.33    0.39
  -1  -5   7    4.70    0.14
  -2  -5   8    0.13    0.03
  -3  -5   9    1.32    0.07
  -4  -5  10    0.72    0.05
  -4  -5  10    0.54    0.06
  -5  -5  11    0.84    0.07
  -6  -5  12    0.10    0.04
  -7  -5  13    0.01    0.04
 -10   6   3   -0.03    0.03
  -9   6   2    0.16    0.04
  -8   6   1    0.80    0.07
   8  -6  -1    0.73    0.05
  -7   6   0    0.03    0.03
   7  -6   0    0.05    0.02
  -6   6  -1    0.08    0.03
   6  -6   1    0.11    0.02
   6  -6   1    0.13    0.03
  -5   6  -2    1.07    0.06
   5  -6   2    1.17    0.05
   5  -6   2    1.09    0.06
  -4   6  -3    0.10    0.02
   4  -6   3    0.12    0.02
   4  -6   3    0.12    0.03
  -3   6  -4    0.52    0.04
   3  -6   4    0.50    0.04
   2  -6   5    0.44    0.04
   1  -6   6    0.75    0.05
   0  -6   7    0.08    0.02
  -1  -6   8    1.87    0.08
  -2  -6   9    6.57    0.20
  -3  -6  10    1.68    0.08
  -4  -6  11    0.09    0.04
  -4  -6  11    0.03    0.03
  -5  -6  12    0.03    0.04
  -6  -6  13   -0.03    0.03
 -10   7   2    0.00    0.04
  -9   7   1    0.12    0.04
  -8   7   0    0.02    0.03
   8  -7   0    0.01    0.02
  -7   7  -1    0.07    0.04
   7  -7   1    0.12    0.03
  -6   7  -2    2.65    0.11
   6  -7   2    2.60    0.10
  -5   7  -3    0.01    0.02
   5  -7   3   -0.01    0.02
   5  -7   3    0.01    0.02
  -4   7  -4    0.60    0.05
   4  -7   4    0.55    0.04
  -3   7  -5    0.91    0.05
   3  -7   5    0.93    0.05
   2  -7   6    5.26    0.16
   1  -7   7    0.07    0.03
   0  -7   8    6.82    0.21
  -1  -7   9   15.55    0.41
  -2  -7  10    0.48    0.05
  -3  -7  11   -0.01    0.03
  -4  -7  12   -0.02    0.03
  -5  -7  13    0.23    0.05
  -6  -7  14    0.00    0.04
  -9   8   0   -0.03    0.04
  -8   8  -1    0.08    0.04
   8  -8   1    0.14    0.03
  -7   8  -2    0.08    0.03
   7  -8   2    0.07    0.03
  -6   8  -3    0.42    0.05
   6  -8   3    0.37    0.04
  -5   8  -4    0.31    0.04
   5  -8   4    0.35    0.04
  -4   8  -5    3.37    0.11
   4  -8   5    3.56    0.12
  -3   8  -6    1.10    0.06
   3  -8   6    1.02    0.07
   2  -8   7    2.61    0.11
   1  -8   8    5.12    0.17
   0  -8   9    1.11    0.07
  -1  -8  10    3.77    0.14
  -2  -8  11    0.24    0.04
  -3  -8  12    0.00    0.03
  -4  -8  13    0.00    0.03
  -5  -8  14    0.09    0.05
  -9   9  -1    0.00    0.04
   9  -9   1    0.07    0.03
  -8   9  -2    0.06    0.04
   8  -9   2    0.04    0.03
  -7   9  -3    0.08    0.03
   7  -9   3    0.14    0.03
  -6   9  -4    0.72    0.06
   6  -9   4    0.69    0.06
  -5   9  -5    0.06    0.03
   5  -9   5    0.01    0.03
  -4   9  -6    0.03    0.03
   4  -9   6   -0.02    0.03
  -3   9  -7    5.38    0.16
   3  -9   7    5.55    0.18
   2  -9   8    2.39    0.11
   1  -9   9    3.00    0.12
   0  -9  10    4.57    0.17
  -1  -9  11    0.01    0.03
  -2  -9  12    0.01    0.03
  -3  -9  13    0.11    0.04
  -4  -9  14    0.28    0.06
  -9  10  -2    0.04    0.04
   9 -10   2   -0.01    0.03
  -8  10  -3    0.01    0.04
   8 -10   3   -0.02    0.03
  -7  10  -4   -0.02    0.03
   7 -10   4   -0.05    0.03
  -6  10  -5    0.07    0.04
   6 -10   5    0.00    0.03
  -5  10  -6    0.03    0.03
   5 -10   6    0.01    0.03
  -4  10  -7    1.70    0.08
   4 -10   7    1.78    0.09
  -3  10  -8    0.14    0.03
   3 -10   8    0.16    0.04
  -2  10  -9   -0.03    0.02
   2 -10   9    0.04    0.03
   1 -10  10    0.24    0.05
   0 -10  11    0.12    0.04
  -1 -10  12    0.47    0.06
  -2 -10  13    0.53    0.07
  -8  11  -4   -0.03    0.04
   8 -11   4   -0.01    0.04
  -7  11  -5    0.04    0.04
   7 -11   5    0.04    0.04
  -6  11  -6    0.06    0.03
   6 -11   6    0.04    0.04
  -5  11  -7   -0.03    0.03
   5 -11   7   -0.02    0.03
  -4  11  -8   -0.02    0.03
   4 -11   8   -0.01    0.03
  -3  11  -9    0.56    0.05
   3 -11   9    0.69    0.07
  -2  11 -10    1.01    0.06
   2 -11  10    1.04    0.08
   1 -11  11    0.07    0.04
   0 -11  12    0.05    0.04
  -1 -11  13    0.03    0.04
  -2 -11  14    0.01    0.04
  -7  12  -6    0.01    0.03
   7 -12   6   -0.02    0.04
  -6  12  -7   -0.01    0.03
   6 -12   7    0.00    0.04
  -5  12  -8   -0.01    0.03
   5 -12   8   -0.01    0.04
  -4  12  -9    0.03    0.03
   4 -12   9   -0.04    0.04
  -3  12 -10    0.10    0.04
   3 -12  10    0.06    0.04
  -2  12 -11   -0.04    0.03
   2 -12  11   -0.06    0.03
   1 -12  12    0.11    0.04
   0 -12  13    0.18    0.05
  -1 -12  14    0.15    0.05
  -6  13  -8    0.04    0.04
   6 -13   8    0.04    0.05
  -5  13  -9    0.00    0.04
   5 -13   9   -0.04    0.04
  -4  13 -10   -0.02    0.03
   4 -13  10    0.03    0.04
  -3  13 -11    0.05    0.03
   3 -13  11   -0.01    0.04
  -2  13 -12    0.00    0.03
   2 -13  12    0.00    0.04
  -1  13 -13    0.02    0.03
   1 -13  13    0.00    0.04
   0 -14  12    0.07    0.05
   1 -14  11    0.31    0.06
   2 -14  10    0.03    0.04
  -2  14 -10    0.01    0.03
   3 -14   9    0.07    0.04
  -3  14  -9    0.12    0.04
   4 -14   8    0.18    0.05
  -4  14  -8    0.18    0.04
   5 -14   7    0.08    0.05
  -5  14  -7    0.11    0.04
   6 -14   6   -0.05    0.04
  -6  14  -6    0.00    0.04
  -2 -13  13    0.04    0.04
  -1 -13  12    0.08    0.05
   0 -13  11    0.22    0.05
   0  13 -11    0.21    0.04
   1 -13  10    0.15    0.05
  -1  13 -10    0.15    0.03
   2 -13   9    0.16    0.05
  -2  13  -9    0.13    0.03
   3 -13   8   -0.01    0.03
  -3  13  -8    0.05    0.03
   4 -13   7   -0.01    0.04
  -4  13  -7    0.00    0.03
   5 -13   6    0.00    0.03
  -5  13  -6    0.04    0.03
   6 -13   5    0.59    0.07
  -6  13  -5    0.56    0.06
   7 -13   4    0.57    0.07
  -7  13  -4    0.59    0.07
  -2 -12  12    0.46    0.07
  -1 -12  11    0.36    0.06
   0 -12  10    0.63    0.07
   0  12 -10    0.72    0.05
   1 -12   9    0.11    0.04
  -1  12  -9    0.18    0.03
   2 -12   8    0.10    0.04
  -2  12  -8    0.09    0.03
   3 -12   7    0.05    0.04
  -3  12  -7    0.05    0.03
   4 -12   6    0.01    0.03
  -4  12  -6    0.03    0.03
   5 -12   5    0.69    0.07
  -5  12  -5    0.49    0.05
   6 -12   4    0.08    0.04
  -6  12  -4    0.06    0.04
   7 -12   3    0.06    0.04
  -7  12  -3    0.07    0.04
  -8  12  -2    0.16    0.05
  -3 -11  12    0.21    0.05
  -2 -11  11   -0.05    0.03
  -1 -11  10    0.27    0.05
   0 -11   9    0.17    0.04
   1 -11   8    0.08    0.03
  -1  11  -8    0.12    0.03
   2 -11   7    1.46    0.09
  -2  11  -7    1.29    0.07
   3 -11   6    0.97    0.07
  -3  11  -6    0.92    0.06
   4 -11   5    0.95    0.07
  -4  11  -5    1.03    0.06
   5 -11   4    3.84    0.15
  -5  11  -4    3.80    0.14
   6 -11   3    0.43    0.05
  -6  11  -3    0.45    0.06
   7 -11   2    0.04    0.04
  -7  11  -2    0.06    0.04
   8 -11   1   -0.03    0.03
  -8  11  -1    0.00    0.04
  -5 -10  13    0.04    0.04
  -3 -10  11    0.28    0.05
  -2 -10  10    0.48    0.06
  -1 -10   9    0.18    0.04
   0 -10   8    0.94    0.07
   1 -10   7   -0.01    0.03
  -1  10  -7    0.00    0.02
   2 -10   6    0.94    0.07
  -2  10  -6    0.86    0.05
   3 -10   5    0.02    0.03
  -3  10  -5    0.07    0.03
   4 -10   4    2.88    0.12
  -4  10  -4    2.98    0.11
   5 -10   3    3.77    0.14
  -5  10  -3    4.07    0.14
   6 -10   2    0.19    0.04
  -6  10  -2    0.19    0.04
   7 -10   1    0.02    0.03
  -7  10  -1   -0.02    0.03
   8 -10   0    0.02    0.03
  -8  10   0    0.04    0.04
  -9  10   1   -0.01    0.04
  -6  -9  13    0.08    0.04
  -5  -9  12   -0.01    0.04
  -4  -9  11    0.23    0.04
  -3  -9  10    0.07    0.03
  -2  -9   9    0.66    0.06
  -1  -9   8   -0.03    0.03
   0  -9   7    1.46    0.08
   1  -9   6    1.47    0.08
  -1   9  -6    1.38    0.06
   2  -9   5    0.02    0.03
  -2   9  -5    0.07    0.02
   3  -9   4    1.67    0.08
  -3   9  -4    1.47    0.07
   4  -9   3    0.02    0.02
  -4   9  -3    0.03    0.02
   5  -9   2    0.68    0.06
  -5   9  -2    0.85    0.06
   6  -9   1    0.32    0.04
  -6   9  -1    0.37    0.05
   7  -9   0    0.07    0.03
  -7   9   0    0.06    0.04
   8  -9  -1    0.13    0.03
  -8   9   1    0.06    0.04
  -9   9   2   -0.01    0.03
  -6  -8  12    0.05    0.04
  -5  -8  11   -0.02    0.03
  -4  -8  10    0.16    0.04
  -3  -8   9    0.21    0.04
  -2  -8   8    0.06    0.03
  -1  -8   7    0.12    0.03
   0  -8   6    0.03    0.02
   1  -8   5    0.08    0.03
  -1   8  -5    0.04    0.01
   2  -8   4    1.14    0.06
  -2   8  -4    1.12    0.05
   3  -8   3    2.94    0.11
  -3   8  -3    2.97    0.10
   4  -8   2    1.25    0.06
  -4   8  -2    1.25    0.06
   5  -8   1    0.93    0.06
  -5   8  -1    1.04    0.06
   6  -8   0    0.08    0.03
  -6   8   0    0.06    0.03
   7  -8  -1    0.15    0.03
  -7   8   1    0.15    0.04
   8  -8  -2    0.00    0.02
  -8   8   2   -0.01    0.03
  -9   8   3    0.02    0.04
  -7  -7  12    0.20    0.05
  -6  -7  11    0.19    0.05
  -5  -7  10    1.74    0.10
  -4  -7   9    1.95    0.09
  -4  -7   9    1.88    0.10
  -3  -7   8    0.47    0.05
  -2  -7   7    0.00    0.02
  -1  -7   6    1.07    0.06
   0  -7   5    7.82    0.22
   1  -7   4    1.23    0.06
  -1   7  -4    1.30    0.05
   2  -7   3    0.34    0.04
  -2   7  -3    0.33    0.03
   3  -7   2    0.23    0.03
  -3   7  -2    0.26    0.03
   4  -7   1    0.47    0.04
  -4   7  -1    0.53    0.04
   5  -7   0    0.03    0.02
  -5   7   0    0.07    0.02
   6  -7  -1    0.18    0.03
  -6   7   1    0.15    0.04
   7  -7  -2    1.00    0.05
  -7   7   2    1.05    0.07
  -8   7   3    0.34    0.05
  -9   7   4    0.00    0.04
  -8  -6  12    0.07    0.05
  -7  -6  11    0.80    0.08
  -6  -6  10    0.38    0.05
  -5  -6   9    0.02    0.03
  -4  -6   8    5.37    0.16
  -4  -6   8    4.90    0.17
  -3  -6   7    0.22    0.03
  -2  -6   6    1.68    0.07
  -1  -6   5    0.57    0.04
   0  -6   4   16.74    0.42
   1  -6   3    0.44    0.04
  -1   6  -3    0.51    0.03
   2  -6   2    1.43    0.06
  -2   6  -2    1.45    0.05
   3  -6   1    0.04    0.02
  -3   6  -1    0.05    0.01
  -3   6  -1    0.01    0.01
   4  -6   0    0.24    0.02
  -4   6   0    0.18    0.03
   5  -6  -1    0.15    0.02
  -5   6   1    0.09    0.03
   6  -6  -2    0.07    0.02
  -6   6   2    0.06    0.03
   7  -6  -3    0.01    0.02
  -7   6   3   -0.02    0.03
  -8   6   4    0.11    0.04
  -8  -5  11    0.05    0.04
  -7  -5  10    0.30    0.06
  -6  -5   9    0.04    0.04
  -5  -5   8    0.40    0.04
  -5  -5   8    0.45    0.05
  -4  -5   7    1.13    0.07
  -4  -5   7    1.21    0.06
  -3  -5   6    1.59    0.07
  -2  -5   5   65.40    1.54
  -1  -5   4    2.33    0.08
   0  -5   3    2.40    0.08
   0   5  -3    2.50    0.08
   1  -5   2    8.41    0.22
  -1   5  -2    8.63    0.22
  -1   5  -2    8.57    0.20
   2  -5   1    5.01    0.14
  -2   5  -1    5.09    0.13
  -2   5  -1    4.82    0.13
   3  -5   0    0.54    0.03
  -3   5   0    0.54    0.03
   4  -5  -1    2.69    0.08
  -4   5   1    2.76    0.09
   5  -5  -2    2.93    0.09
  -5   5   2    3.05    0.10
   6  -5  -3    7.03    0.18
  -6   5   3    6.99    0.20
   7  -5  -4    0.10    0.02
  -7   5   4    0.11    0.04
  -8   5   5    0.31    0.05
  -8  -4  10    0.20    0.05
  -7  -4   9   -0.02    0.03
  -6  -4   8    0.14    0.04
  -5  -4   7    0.19    0.04
  -5  -4   7    0.21    0.02
   5   4  -7    0.25    0.03
  -4  -4   6    7.67    0.21
  -4  -4   6    7.63    0.22
   4   4  -6    7.93    0.21
  -3  -4   5    4.24    0.13
   3   4  -5    4.27    0.13
  -2  -4   4   67.00    1.60
   2   4  -4   69.63    1.60
  -1  -4   3    4.49    0.13
   1   4  -3    4.44    0.13
   0  -4   2   25.06    0.60
   0   4  -2   24.43    0.54
   0   4  -2   25.26    0.59
   1  -4   1    8.57    0.19
   1  -4   1    8.43    0.21
  -1   4  -1    8.42    0.21
  -1   4  -1    8.42    0.19
   2  -4   0   30.95    0.72
  -2   4   0   30.90    0.68
  -2   4   0   30.04    0.72
   3  -4  -1    1.27    0.04
  -3   4   1    1.26    0.05
   4  -4  -2    2.25    0.07
  -4   4   2    2.59    0.09
   5  -4  -3    4.08    0.11
  -5   4   3    4.22    0.13
  -5   4   3    3.96    0.14
   6  -4  -4    0.93    0.04
  -6   4   4    1.08    0.06
  -6   4   4    1.19    0.08
   7  -4  -5    0.10    0.02
  -7   4   5    0.12    0.03
  -7   4   5    0.12    0.04
  -8   4   6   -0.01    0.03
  -9   4   7    0.01    0.04
  -9  -3  10    0.03    0.04
  -8  -3   9    0.06    0.04
  -7  -3   8   -0.01    0.03
  -6  -3   7    0.10    0.03
  -5  -3   6    0.04    0.03
   5   3  -6    0.03    0.02
  -4  -3   5    0.03    0.01
  -4  -3   5    0.04    0.02
  -4  -3   5    0.04    0.01
   4   3  -5    0.04    0.02
  -3  -3   4    1.46    0.06
  -3  -3   4    1.51    0.06
  -3  -3   4    1.48    0.06
   3   3  -4    1.55    0.06
  -2  -3   3   23.53    0.56
   2   3  -3   23.36    0.56
   2   3  -3   23.10    0.51
  -1  -3   2    2.16    0.07
   1   3  -2    2.21    0.07
   0  -3   1   23.15    0.55
   0   3  -1   23.19    0.55
   1  -3   0   15.36    0.34
   1  -3   0   15.28    0.36
  -1   3   0   15.05    0.36
  -1   3   0   14.94    0.34
   2  -3  -1    0.01    0.01
  -2   3   1    0.01    0.01
  -2   3   1    0.02    0.01
   3  -3  -2    1.48    0.05
  -3   3   2    1.38    0.06
  -3   3   2    1.55    0.06
   4  -3  -3  125.44    2.88
  -4   3   3  123.84    2.71
  -4   3   3  124.85    3.00
   5  -3  -4    0.69    0.03
  -5   3   4    0.68    0.05
  -5   3   4    0.66    0.06
   6  -3  -5    3.00    0.09
  -6   3   5    2.72    0.12
   7  -3  -6    0.15    0.02
  -7   3   6    0.11    0.04
  -8   3   7    0.12    0.04
  -9   3   8    0.03    0.04
  -9  -2   9    0.06    0.05
  -8  -2   8    0.29    0.05
  -7  -2   7    0.70    0.07
  -6  -2   6    0.30    0.04
   6   2  -6    0.35    0.04
  -5  -2   5    0.14    0.03
   5   2  -5    0.16    0.02
  -4  -2   4    0.98    0.05
   4   2  -4    0.91    0.04
  -3  -2   3    3.37    0.09
  -3  -2   3    3.44    0.11
  -3  -2   3    3.34    0.09
   3   2  -3    3.41    0.10
  -2  -2   2   18.34    0.41
  -2  -2   2   18.66    0.44
   2   2  -2   18.65    0.44
   2   2  -2   18.57    0.41
  -1  -2   1    4.95    0.13
   1   2  -1    5.13    0.13
   1   2  -1    5.02    0.11
   0  -2   0    5.53    0.12
   0  -2   0    5.58    0.14
   0   2   0    5.28    0.14
   1  -2  -1   13.25    0.32
   1  -2  -1   13.24    0.33
   1  -2  -1   13.60    0.30
  -1   2   1   13.21    0.31
  -1   2   1   13.14    0.30
   2  -2  -2    0.20    0.02
   2  -2  -2    0.18    0.02
  -2   2   2    0.22    0.02
  -2   2   2    0.19    0.02
   3  -2  -3    4.75    0.12
  -3   2   3    4.95    0.14
  -3   2   3    4.87    0.13
   4  -2  -4   81.85    1.86
  -4   2   4   79.05    1.95
   5  -2  -5    0.72    0.04
  -5   2   5    0.67    0.05
   6  -2  -6    0.15    0.02
  -6   2   6    0.10    0.04
   7  -2  -7    0.14    0.03
  -7   2   7    0.17    0.04
  -8   2   8    0.04    0.04
  -9   2   9   -0.04    0.04
  -9  -1   8   -0.05    0.04
  -8  -1   7    0.01    0.04
  -7  -1   6    0.71    0.07
  -6  -1   5    2.13    0.10
   6   1  -5    2.14    0.07
  -5  -1   4    0.60    0.04
  -5  -1   4    0.69    0.05
   5   1  -4    0.77    0.04
  -4  -1   3    2.14    0.08
  -4  -1   3    2.00    0.07
   4   1  -3    2.08    0.07
  -3  -1   2    0.41    0.03
  -3  -1   2    0.37    0.02
   3   1  -2    0.41    0.03
  -2  -1   1    1.08    0.03
  -2  -1   1    1.05    0.04
  -2  -1   1    1.12    0.04
   2   1  -1    1.10    0.04
   2   1  -1    1.08    0.03
   2   1  -1    1.07    0.04
  -1  -1   0   84.60    2.23
  -1  -1   0   97.47    2.02
   1   1   0   95.49    2.18
   0  -1  -1   15.95    0.35
   0   1   1   13.21    0.35
   1  -1  -2    0.24    0.02
   1  -1  -2    0.17    0.02
  -1   1   2    0.16    0.02
  -1   1   2    0.19    0.02
   2  -1  -3   34.90    0.83
   2  -1  -3   36.75    0.86
  -2   1   3   34.69    0.82
  -2   1   3   35.01    0.86
   3  -1  -4    7.55    0.19
   3  -1  -4    7.76    0.19
  -3   1   4    7.32    0.21
   4  -1  -5    0.39    0.03
   4  -1  -5    0.31    0.03
   5  -1  -6    0.05    0.02
   5  -1  -6    0.02    0.01
  -5   1   6    0.03    0.03
   6  -1  -7    0.23    0.03
  -6   1   7    0.20    0.04
   7  -1  -8    0.40    0.04
  -7   1   8    0.35    0.05
   8  -1  -9    0.11    0.03
  -8   1   9    0.12    0.05
  -9   1  10    0.04    0.04
 -10   0   8    0.04    0.04
  -9   0   7    0.03    0.04
  -8   0   6    0.52    0.06
  -7   0   5    0.03    0.03
  -7   0   5    0.06    0.03
  -6   0   4    0.20    0.04
  -6   0   4    0.17    0.03
   6   0  -4    0.26    0.03
  -5   0   3    0.86    0.06
  -5   0   3    0.81    0.05
   5   0  -3    0.82    0.04
  -4   0   2   36.75    0.89
  -4   0   2   35.43    0.80
   4   0  -2   36.49    0.85
  -3   0   1    5.96    0.16
  -3   0   1    5.92    0.15
   3   0  -1    6.06    0.15
  -2   0   0    4.22    0.11
  -2   0   0    4.24    0.10
  -2   0   0    4.30    0.11
   2   0   0    4.25    0.10
   2   0   0    4.35    0.11
   2   0   0    4.22    0.11
  -1   0  -1    7.66    0.19
  -1   0  -1    8.63    0.20
   1   0   1    8.16    0.20
   1   0   1    7.34    0.19
   0   0  -2   12.53    0.30
   0   0   2   12.17    0.30
   1   0  -3   21.40    0.51
  -1   0   3   21.45    0.51
  -1   0   3   20.99    0.50
  -1   0   3   21.35    0.52
   2   0  -4    0.79    0.04
   2   0  -4    0.82    0.03
  -2   0   4    0.85    0.03
  -2   0   4    0.84    0.03
  -2   0   4    0.81    0.04
   3   0  -5    3.68    0.11
   3   0  -5    3.91    0.10
  -3   0   5    3.58    0.12
   4   0  -6    0.32    0.03
   4   0  -6    0.25    0.03
  -4   0   6    0.28    0.03
   5   0  -7    0.02    0.02
   5   0  -7    0.03    0.02
  -5   0   7    0.02    0.03
   6   0  -8    0.26    0.04
  -6   0   8    0.20    0.04
   7   0  -9    0.02    0.03
  -7   0   9   -0.03    0.03
  -8   0  10    0.02    0.04
 -10   1   7   -0.06    0.03
  -9   1   6    0.00    0.04
  -8   1   5   -0.01    0.03
  -8   1   5   -0.02    0.03
  -7   1   4    0.70    0.06
  -7   1   4    0.83    0.07
   7  -1  -4    0.80    0.04
  -6   1   3    3.42    0.11
  -6   1   3    3.34    0.12
   6  -1  -3    3.32    0.09
  -5   1   2    6.97    0.20
  -5   1   2    6.93    0.18
   5  -1  -2    6.88    0.17
  -4   1   1    2.04    0.07
  -4   1   1    1.84    0.08
   4  -1  -1    2.08    0.06
  -3   1   0    0.21    0.02
  -3   1   0    0.24    0.02
   3  -1   0    0.21    0.02
  -2   1  -1    4.05    0.11
  -2   1  -1    4.01    0.10
   2  -1   1    4.02    0.11
   2  -1   1    4.07    0.11
  -1   1  -2   91.45    2.17
   1  -1   2   92.16    2.13
   0   1  -3   42.67    0.99
   0  -1   3   42.46    0.99
   0  -1   3   41.65    0.99
   1   1  -4   10.75    0.26
   1   1  -4   10.66    0.27
  -1  -1   4   10.41    0.26
  -1  -1   4   10.48    0.27
   2   1  -5    0.61    0.03
   2   1  -5    0.55    0.04
  -2  -1   5    0.63    0.04
  -2  -1   5    0.57    0.03
  -2  -1   5    0.55    0.03
   3   1  -6    0.15    0.02
   3   1  -6    0.12    0.02
  -3  -1   6    0.11    0.02
  -3  -1   6    0.07    0.02
  -3  -1   6    0.12    0.01
   4   1  -7    2.31    0.09
   4   1  -7    2.40    0.08
  -4  -1   7    2.36    0.09
   5   1  -8    0.84    0.06
   5   1  -8    0.88    0.05
  -5  -1   8    0.81    0.06
   6   1  -9   -0.02    0.03
  -6  -1   9    0.02    0.03
   7   1 -10    0.22    0.04
  -7  -1  10    0.21    0.05
  -8  -1  11    0.45    0.07
 -10   2   6    0.04    0.04
  -9   2   5    1.32    0.08
  -9   2   5    1.21    0.09
  -8   2   4    0.03    0.03
  -8   2   4    0.03    0.04
  -7   2   3   -0.02    0.02
  -7   2   3   -0.02    0.03
   7  -2  -3   -0.02    0.01
  -6   2   2    0.28    0.04
  -6   2   2    0.25    0.03
   6  -2  -2    0.29    0.03
  -5   2   1    0.44    0.04
  -5   2   1    0.49    0.04
   5  -2  -1    0.48    0.03
  -4   2   0   14.87    0.35
  -4   2   0   14.90    0.38
   4  -2   0   14.73    0.36
  -3   2  -1    5.70    0.14
   3  -2   1    5.57    0.15
  -2   2  -2    7.05    0.17
  -2   2  -2    6.85    0.18
   2  -2   2    6.99    0.18
  -1   2  -3    3.56    0.11
   1  -2   3    3.66    0.11
   0   2  -4    2.21    0.08
   0  -2   4    2.18    0.08
   0  -2   4    2.12    0.07
   1   2  -5   10.06    0.27
   1   2  -5   10.42    0.26
  -1  -2   5   10.61    0.27
  -1  -2   5   10.32    0.26
   2   2  -6   17.89    0.45
   2   2  -6   17.87    0.44
  -2  -2   6   18.14    0.45
  -2  -2   6   17.69    0.43
   3   2  -7    0.01    0.02
   3   2  -7    0.00    0.01
  -3  -2   7    0.00    0.01
  -3  -2   7    0.00    0.02
   4   2  -8    0.26    0.04
   4   2  -8    0.33    0.03
  -4  -2   8    0.29    0.04
  -4  -2   8    0.26    0.03
   5   2  -9    0.01    0.03
  -5  -2   9    0.00    0.03
   6   2 -10    0.17    0.04
  -6  -2  10    0.18    0.04
  -7  -2  11    0.05    0.04
  -8  -2  12    0.07    0.05
 -10   3   5    0.03    0.04
 -10   3   5    0.01    0.04
  -9   3   4    0.51    0.06
  -9   3   4    0.52    0.06
  -8   3   3   -0.01    0.03
  -8   3   3    0.07    0.04
  -7   3   2    0.43    0.05
  -7   3   2    0.41    0.05
   7  -3  -2    0.49    0.04
  -6   3   1    0.54    0.05
  -6   3   1    0.57    0.05
   6  -3  -1    0.52    0.04
  -5   3   0    4.27    0.13
   5  -3   0    4.31    0.12
  -4   3  -1    0.07    0.02
   4  -3   1    0.06    0.02
  -3   3  -2   32.02    0.72
   3  -3   2   32.49    0.77
   2  -3   3   16.96    0.42
  -1   3  -4    2.85    0.10
   1  -3   4    2.86    0.09
   1  -3   4    2.87    0.10
   0   3  -5    0.23    0.03
   0   3  -5    0.22    0.02
   0  -3   5    0.24    0.02
   0  -3   5    0.25    0.03
   1   3  -6    6.32    0.18
   1   3  -6    6.45    0.17
  -1  -3   6    6.33    0.17
   2   3  -7    0.07    0.02
  -2  -3   7    0.11    0.02
   3   3  -8    2.32    0.10
  -3  -3   8    2.59    0.10
  -3  -3   8    2.33    0.08
   4   3  -9    1.88    0.09
  -4  -3   9    2.04    0.07
  -4  -3   9    2.16    0.09
   5   3 -10    2.13    0.10
  -5  -3  10    2.01    0.10
  -6  -3  11    0.02    0.04
  -7  -3  12    0.01    0.04
 -10   4   4   -0.08    0.03
  -9   4   3    0.20    0.05
  -8   4   2   -0.03    0.03
  -7   4   1    0.06    0.03
  -6   4   0    0.68    0.05
   6  -4   0    0.72    0.05
  -5   4  -1    0.05    0.02
   5  -4   1    0.06    0.02
  -4   4  -2    9.11    0.23
   4  -4   2    9.10    0.24
  -3   4  -3   11.88    0.29
   3  -4   3   12.16    0.31
   3  -4   3   12.10    0.30
   2  -4   4   11.23    0.28
   2  -4   4   11.23    0.30
   1  -4   5    0.10    0.02
   0   4  -6   -0.04    0.02
   0  -4   6   -0.01    0.01
   1   4  -7    2.96    0.11
  -1  -4   7    3.02    0.10
   2   4  -8    2.55    0.11
  -2  -4   8    2.65    0.09
   3   4  -9    0.76    0.07
  -3  -4   9    0.79    0.06
  -3  -4   9    0.84    0.05
   4   4 -10    1.15    0.08
  -4  -4  10    1.16    0.06
  -4  -4  10    0.95    0.07
  -5  -4  11    0.12    0.04
  -6  -4  12    0.33    0.06
  -7  -4  13    0.12    0.05
 -10   5   3    0.05    0.04
  -9   5   2   -0.03    0.03
  -8   5   1    0.24    0.04
  -7   5   0    1.59    0.08
  -6   5  -1    3.51    0.12
   6  -5   1    3.42    0.12
  -5   5  -2    0.76    0.05
   5  -5   2    0.86    0.05
   5  -5   2    0.79    0.05
  -4   5  -3    2.72    0.09
   4  -5   3    2.78    0.10
   4  -5   3    2.58    0.09
  -3   5  -4    0.97    0.05
   3  -5   4    0.96    0.06
   3  -5   4    0.86    0.05
   2  -5   5    0.04    0.02
   1  -5   6    4.45    0.14
   0  -5   7    0.22    0.03
  -1  -5   8    0.11    0.03
  -2  -5   9    0.92    0.06
  -3  -5  10    4.05    0.14
  -3  -5  10    4.12    0.15
  -4  -5  11    1.96    0.10
  -4  -5  11    1.93    0.09
  -5  -5  12    0.26    0.05
  -6  -5  13    0.00    0.04
 -10   6   2   -0.02    0.03
  -9   6   1    0.11    0.04
  -8   6   0    0.03    0.03
   8  -6   0    0.01    0.02
  -7   6  -1    0.39    0.05
   7  -6   1    0.46    0.04
  -6   6  -2    0.93    0.06
   6  -6   2    0.90    0.05
  -5   6  -3    0.18    0.03
   5  -6   3    0.21    0.03
   5  -6   3    0.15    0.03
  -4   6  -4    8.35    0.22
   4  -6   4    8.19    0.22
  -3   6  -5    0.35    0.03
   3  -6   5    0.34    0.04
   2  -6   6   -0.01    0.01
   1  -6   7    0.17    0.03
   0  -6   8   10.74    0.29
  -1  -6   9    0.10    0.03
  -2  -6  10    7.16    0.22
  -3  -6  11    4.94    0.17
  -3  -6  11    4.79    0.16
  -4  -6  12    0.02    0.04
  -5  -6  13   -0.04    0.03
  -6  -6  14    0.03    0.04
 -10   7   1    0.00    0.04
  -9   7   0    0.00    0.03
   9  -7   0   -0.01    0.02
  -8   7  -1    0.03    0.03
   8  -7   1    0.12    0.03
  -7   7  -2    0.29    0.05
   7  -7   2    0.36    0.04
  -6   7  -3   -0.01    0.03
   6  -7   3    0.02    0.02
  -5   7  -4    0.01    0.02
   5  -7   4    0.01    0.02
  -4   7  -5   -0.01    0.02
   4  -7   5   -0.01    0.02
  -3   7  -6    2.20    0.08
   3  -7   6    2.17    0.09
   2  -7   7    5.58    0.17
   1  -7   8    2.88    0.11
   0  -7   9    0.95    0.07
  -1  -7  10    6.77    0.21
  -2  -7  11    0.30    0.05
  -3  -7  12    0.93    0.07
  -4  -7  13    0.08    0.04
  -5  -7  14    0.03    0.04
  -9   8  -1   -0.03    0.04
   9  -8   1   -0.02    0.02
  -8   8  -2    0.01    0.04
   8  -8   2    0.07    0.03
  -7   8  -3    0.08    0.03
   7  -8   3    0.11    0.03
  -6   8  -4    0.07    0.03
   6  -8   4    0.10    0.03
  -5   8  -5    0.82    0.06
   5  -8   5    0.71    0.06
  -4   8  -6    1.15    0.06
   4  -8   6    1.16    0.07
  -3   8  -7    0.88    0.06
   3  -8   7    0.78    0.06
   2  -8   8    0.15    0.04
   1  -8   9    4.09    0.15
   0  -8  10    3.10    0.13
  -1  -8  11    1.64    0.09
  -2  -8  12    1.52    0.09
  -3  -8  13    0.03    0.03
  -4  -8  14    0.00    0.04
  -9   9  -2    0.04    0.04
   9  -9   2    0.08    0.03
  -8   9  -3    0.08    0.04
   8  -9   3   -0.04    0.03
  -7   9  -4    0.01    0.03
   7  -9   4   -0.02    0.03
  -6   9  -5    0.05    0.03
   6  -9   5    0.00    0.03
  -5   9  -6   -0.01    0.03
   5  -9   6   -0.01    0.03
  -4   9  -7    0.12    0.03
   4  -9   7    0.11    0.03
  -3   9  -8    0.01    0.03
   3  -9   8    0.04    0.03
   2  -9   9    2.61    0.12
   1  -9  10    0.77    0.07
   0  -9  11    0.89    0.07
  -1  -9  12   -0.03    0.03
  -2  -9  13    0.06    0.04
  -4  -9  15    0.01    0.04
  -8  10  -4    0.01    0.03
   8 -10   4   -0.06    0.03
  -7  10  -5   -0.03    0.03
   7 -10   5    0.03    0.03
  -6  10  -6    0.17    0.04
   6 -10   6    0.20    0.04
  -5  10  -7    0.16    0.04
   5 -10   7    0.13    0.04
  -4  10  -8    0.00    0.03
   4 -10   8    0.00    0.03
  -3  10  -9    0.01    0.03
   3 -10   9    0.04    0.04
   2 -10  10   -0.01    0.03
   1 -10  11    0.51    0.06
   0 -10  12    0.20    0.05
  -1 -10  13    0.17    0.05
  -2 -10  14   -0.02    0.04
  -8  11  -5    0.02    0.04
   8 -11   5   -0.04    0.04
  -7  11  -6    0.04    0.04
   7 -11   6   -0.05    0.04
  -6  11  -7    0.02    0.04
   6 -11   7    0.00    0.04
  -5  11  -8    0.16    0.04
   5 -11   8    0.16    0.05
  -4  11  -9    0.00    0.03
   4 -11   9    0.02    0.04
  -3  11 -10    0.04    0.03
   3 -11  10    0.01    0.03
   2 -11  11   -0.02    0.03
   1 -11  12    0.00    0.04
   0 -11  13    0.01    0.04
  -1 -11  14    0.08    0.04
  -7  12  -7    0.00    0.04
   7 -12   7    0.02    0.04
  -6  12  -8    0.21    0.05
   6 -12   8    0.26    0.05
  -5  12  -9    0.18    0.04
   5 -12   9    0.18    0.05
  -4  12 -10    0.02    0.03
   4 -12  10    0.01    0.04
  -3  12 -11   -0.02    0.03
   3 -12  11   -0.04    0.04
  -2  12 -12    0.22    0.04
   2 -12  12    0.16    0.05
   1 -12  13    0.04    0.04
   0 -12  14    0.11    0.05
  -5  13 -10    0.02    0.04
   5 -13  10   -0.01    0.04
  -4  13 -11    0.13    0.04
   4 -13  11    0.14    0.05
  -3  13 -12    0.09    0.04
   3 -13  12    0.10    0.05
   2 -15  10    0.20    0.06
   3 -15   9    0.03    0.04
   4 -15   8    0.02    0.04
  -4  15  -8    0.06    0.04
  -1 -14  12    0.08    0.05
   0 -14  11    0.00    0.04
   1 -14  10    0.16    0.05
   2 -14   9    0.04    0.04
  -2  14  -9    0.06    0.03
   3 -14   8    0.25    0.06
  -3  14  -8    0.12    0.04
   4 -14   7    0.07    0.04
  -4  14  -7    0.00    0.03
   5 -14   6    0.09    0.04
  -5  14  -6    0.02    0.04
   6 -14   5    0.03    0.04
  -6  14  -5    0.03    0.04
  -2 -13  12    0.10    0.05
  -1 -13  11    0.26    0.06
   0 -13  10    0.79    0.08
   1 -13   9    0.20    0.05
  -1  13  -9    0.19    0.03
   2 -13   8    0.27    0.05
  -2  13  -8    0.26    0.04
   3 -13   7    0.04    0.04
  -3  13  -7    0.04    0.03
   4 -13   6    0.09    0.04
  -4  13  -6    0.11    0.03
   5 -13   5   -0.02    0.03
  -5  13  -5    0.03    0.03
   6 -13   4    0.03    0.04
  -6  13  -4    0.00    0.03
   7 -13   3    0.37    0.06
  -7  13  -3    0.38    0.06
  -3 -12  12    0.09    0.05
  -2 -12  11    0.35    0.06
  -1 -12  10    0.10    0.04
   0 -12   9    0.30    0.05
   0  12  -9    0.26    0.03
   1 -12   8    0.40    0.06
  -1  12  -8    0.46    0.04
   2 -12   7    0.29    0.05
  -2  12  -7    0.28    0.03
   3 -12   6    0.12    0.04
  -3  12  -6    0.20    0.03
   4 -12   5    0.38    0.05
  -4  12  -5    0.42    0.05
   5 -12   4    0.21    0.04
  -5  12  -4    0.22    0.04
   6 -12   3    0.62    0.06
  -6  12  -3    0.75    0.07
   7 -12   2    1.00    0.08
  -7  12  -2    1.22    0.09
  -8  12  -1    0.07    0.04
  -5 -11  13    0.02    0.04
  -3 -11  11    0.27    0.06
  -2 -11  10    0.53    0.06
  -1 -11   9    0.38    0.06
   0 -11   8    0.05    0.03
   0  11  -8    0.05    0.02
   1 -11   7    0.26    0.04
  -1  11  -7    0.26    0.03
   2 -11   6    0.14    0.04
  -2  11  -6    0.14    0.03
   3 -11   5    0.62    0.06
  -3  11  -5    0.68    0.05
   4 -11   4    0.29    0.05
  -4  11  -4    0.25    0.04
   5 -11   3    0.03    0.03
  -5  11  -3    0.04    0.03
   6 -11   2    0.99    0.07
  -6  11  -2    0.95    0.08
   7 -11   1    0.66    0.06
  -7  11  -1    0.54    0.06
   8 -11   0    0.04    0.03
  -8  11   0    0.07    0.04
  -5 -10  12    0.02    0.04
  -3 -10  10    0.75    0.08
  -2 -10   9    0.22    0.04
  -1 -10   8   -0.01    0.03
   0 -10   7    1.19    0.08
   0  10  -7    1.30    0.05
   1 -10   6    0.19    0.04
  -1  10  -6    0.18    0.02
   2 -10   5    0.20    0.04
  -2  10  -5    0.15    0.03
   3 -10   4    0.12    0.03
  -3  10  -4    0.09    0.03
   4 -10   3    0.16    0.04
  -4  10  -3    0.19    0.04
   5 -10   2    0.14    0.04
  -5  10  -2    0.13    0.04
   6 -10   1    0.16    0.04
  -6  10  -1    0.15    0.04
   7 -10   0    0.18    0.04
  -7  10   0    0.19    0.04
   8 -10  -1    0.02    0.03
  -8  10   1    0.01    0.04
  -6  -9  12    0.37    0.06
  -5  -9  11    0.52    0.07
  -4  -9  10    0.20    0.04
  -3  -9   9    0.67    0.07
  -2  -9   8    1.07    0.08
  -1  -9   7    0.06    0.03
   0  -9   6    0.67    0.06
   0   9  -6    0.59    0.03
   1  -9   5    0.56    0.05
  -1   9  -5    0.54    0.03
   2  -9   4    0.20    0.04
  -2   9  -4    0.12    0.02
   3  -9   3    0.06    0.03
  -3   9  -3    0.05    0.02
   4  -9   2    0.40    0.04
  -4   9  -2    0.38    0.04
   5  -9   1    0.50    0.05
  -5   9  -1    0.47    0.05
   6  -9   0    0.02    0.03
  -6   9   0    0.01    0.03
   7  -9  -1    0.15    0.03
  -7   9   1    0.08    0.04
   8  -9  -2    0.00    0.03
  -8   9   2   -0.01    0.03
  -9   9   3    0.09    0.05
  -7  -8  12    0.04    0.04
  -6  -8  11    0.32    0.06
  -5  -8  10    1.84    0.11
  -4  -8   9    0.54    0.06
  -3  -8   8    4.72    0.16
  -2  -8   7    1.24    0.07
  -1  -8   6    0.14    0.03
   0  -8   5    1.13    0.07
   0   8  -5    1.16    0.04
   1  -8   4    1.09    0.06
  -1   8  -4    1.12    0.04
   2  -8   3   12.51    0.33
  -2   8  -3   12.86    0.30
   3  -8   2    1.03    0.06
  -3   8  -2    1.08    0.05
   4  -8   1    0.95    0.06
  -4   8  -1    0.99    0.06
   5  -8   0    0.22    0.03
  -5   8   0    0.27    0.04
   6  -8  -1    0.04    0.02
  -6   8   1    0.01    0.03
   7  -8  -2    0.07    0.03
  -7   8   2    0.10    0.04
   8  -8  -3    0.01    0.03
  -8   8   3    0.02    0.03
  -9   8   4    0.14    0.05
  -7  -7  11   -0.02    0.04
  -6  -7  10    0.46    0.06
  -5  -7   9    0.86    0.07
  -4  -7   8    1.71    0.08
  -4  -7   8    1.56    0.08
  -3  -7   7    2.70    0.11
  -2  -7   6   16.91    0.44
  -1  -7   5    1.07    0.06
   0  -7   4    0.05    0.02
   0   7  -4    0.07    0.01
   1  -7   3    0.55    0.04
  -1   7  -3    0.57    0.03
   2  -7   2    2.21    0.08
  -2   7  -2    2.15    0.07
   3  -7   1    0.00    0.02
  -3   7  -1    0.02    0.02
   4  -7   0    1.56    0.07
  -4   7   0    1.62    0.07
   5  -7  -1    0.11    0.02
  -5   7   1    0.12    0.03
   6  -7  -2    0.01    0.02
  -6   7   2    0.01    0.03
   7  -7  -3    0.10    0.03
  -7   7   3    0.08    0.04
  -8   7   4    0.18    0.04
  -8  -6  11   -0.04    0.04
  -7  -6  10    0.40    0.06
  -6  -6   9    0.06    0.04
  -5  -6   8    1.44    0.07
  -5  -6   8    1.53    0.09
  -4  -6   7    1.02    0.07
  -4  -6   7    0.97    0.06
  -3  -6   6    0.06    0.02
  -2  -6   5    0.01    0.02
  -1  -6   4    1.50    0.07
   0  -6   3  143.29    3.36
   0   6  -3  145.73    3.14
   1  -6   2    2.84    0.09
  -1   6  -2    2.83    0.08
   2  -6   1    7.53    0.21
  -2   6  -1    7.98    0.19
   3  -6   0    2.81    0.09
  -3   6   0    2.75    0.08
  -3   6   0    2.87    0.09
   4  -6  -1    0.19    0.02
  -4   6   1    0.21    0.03
   5  -6  -2    0.46    0.04
  -5   6   2    0.56    0.05
   6  -6  -3    1.00    0.05
  -6   6   3    1.05    0.06
   7  -6  -4    0.59    0.04
  -7   6   4    0.63    0.06
  -8  -5  10    0.03    0.04
  -7  -5   9   -0.02    0.03
  -6  -5   8    1.30    0.08
  -5  -5   7    0.64    0.05
  -5  -5   7    0.70    0.06
  -4  -5   6    0.97    0.06
  -4  -5   6    1.02    0.06
  -3  -5   5    0.08    0.02
  -2  -5   4   13.19    0.34
  -1  -5   3    6.78    0.19
   0  -5   2   13.78    0.34
   0   5  -2   13.59    0.30
   0   5  -2   13.87    0.34
   1  -5   1    2.09    0.07
   1  -5   1    2.21    0.06
  -1   5  -1    2.08    0.07
  -1   5  -1    2.13    0.06
   2  -5   0    2.02    0.07
  -2   5   0    2.07    0.06
  -2   5   0    2.05    0.06
   3  -5  -1    3.61    0.11
  -3   5   1    3.65    0.09
  -3   5   1    3.65    0.10
   4  -5  -2    4.28    0.12
  -4   5   2    4.49    0.13
   5  -5  -3    1.63    0.06
  -5   5   3    1.70    0.07
   6  -5  -4    1.01    0.06
   7  -5  -5    0.48    0.04
  -9  -4  10    0.11    0.05
  -8  -4   9   -0.03    0.04
  -7  -4   8    0.01    0.03
  -6  -4   7    0.01    0.03
  -5  -4   6    2.90    0.09
  -5  -4   6    2.98    0.12
   5   4  -6    2.93    0.11
  -4  -4   5    1.02    0.05
  -4  -4   5    0.90    0.06
   4   4  -5    1.00    0.05
  -3  -4   4    0.15    0.02
  -3  -4   4    0.18    0.02
   3   4  -4    0.21    0.03
   3   4  -4    0.17    0.02
  -2  -4   3    0.72    0.04
   2   4  -3    0.79    0.04
   2   4  -3    0.75    0.03
  -1  -4   2    5.26    0.15
   1   4  -2    5.28    0.15
   0  -4   1   22.77    0.49
   0  -4   1   22.43    0.54
   0   4  -1   22.71    0.54
   0   4  -1   21.55    0.49
   1  -4   0    2.06    0.07
   1  -4   0    2.15    0.06
  -1   4   0    2.10    0.06
  -1   4   0    2.18    0.07
   2  -4  -1    3.53    0.10
  -2   4   1    3.57    0.09
  -2   4   1    3.51    0.09
   3  -4  -2    3.86    0.11
  -3   4   2    3.76    0.11
   4  -4  -3    0.44    0.03
  -4   4   3    0.63    0.05
   5  -4  -4    0.01    0.02
  -5   4   4    0.04    0.02
  -5   4   4   -0.02    0.02
   6  -4  -5   21.07    0.51
  -6   4   5   21.07    0.55
   7  -4  -6    0.53    0.04
  -7   4   6    0.41    0.05
  -8   4   7    0.46    0.06
  -9   4   8    0.08    0.04
  -9  -3   9    0.25    0.06
  -8  -3   8    0.55    0.07
  -7  -3   7    0.71    0.07
  -6  -3   6    1.33    0.08
  -5  -3   5    0.66    0.06
   5   3  -5    0.69    0.05
  -4  -3   4    0.01    0.02
  -4  -3   4    0.00    0.01
  -4  -3   4    0.00    0.01
   4   3  -4    0.00    0.02
  -3  -3   3    0.08    0.02
  -3  -3   3    0.08    0.02
   3   3  -3    0.13    0.02
   3   3  -3    0.09    0.01
  -2  -3   2   17.79    0.44
   2   3  -2   18.37    0.44
   2   3  -2   18.14    0.40
  -1  -3   1    2.57    0.08
   1   3  -1    2.59    0.08
   0  -3   0   10.57    0.26
   0  -3   0   10.60    0.23
   0   3   0   10.43    0.26
   1  -3  -1    5.44    0.13
   1  -3  -1    5.22    0.14
  -1   3   1    5.38    0.13
  -1   3   1    5.34    0.14
   2  -3  -2    0.89    0.04
  -2   3   2    0.90    0.03
  -2   3   2    0.87    0.04
   3  -3  -3    2.87    0.08
  -3   3   3    2.87    0.10
  -3   3   3    2.92    0.09
   4  -3  -4    3.57    0.10
  -4   3   4    3.61    0.12
   5  -3  -5    2.37    0.08
  -5   3   5    2.31    0.10
   6  -3  -6    4.48    0.13
  -6   3   6    4.28    0.16
   7  -3  -7    0.05    0.02
  -7   3   7    0.03    0.04
  -8   3   8    0.00    0.04
  -9   3   9    0.05    0.04
  -9  -2   8    0.04    0.04
  -8  -2   7    0.01    0.03
  -7  -2   6   -0.02    0.03
  -6  -2   5    0.51    0.05
   6   2  -5    0.63    0.04
  -5  -2   4    5.85    0.18
  -5  -2   4    5.96    0.16
   5   2  -4    6.12    0.17
  -4  -2   3   16.78    0.43
  -4  -2   3   16.26    0.38
  -4  -2   3   16.36    0.39
   4   2  -3   16.64    0.40
  -3  -2   2    5.18    0.14
  -3  -2   2    4.97    0.12
  -3  -2   2    5.07    0.14
   3   2  -2    5.07    0.14
   3   2  -2    5.19    0.13
  -2  -2   1   54.48    1.31
  -2  -2   1   54.26    1.27
  -2  -2   1   53.95    1.18
   2   2  -1   54.32    1.18
   2   2  -1   54.45    1.27
  -1  -2   0    5.53    0.15
   1   2   0    5.61    0.15
   0  -2  -1   14.46    0.35
   0   2   1   14.43    0.35
   1  -2  -2  146.51    3.46
   1  -2  -2  142.38    3.38
   1  -2  -2  144.11    3.14
  -1   2   2  143.98    3.37
   2  -2  -3    4.42    0.12
   2  -2  -3    4.25    0.12
  -2   2   3    4.31    0.12
  -2   2   3    4.45    0.11
  -2   2   3    4.47    0.11
   3  -2  -4    3.65    0.11
  -3   2   4    3.85    0.12
   4  -2  -5    8.70    0.23
  -4   2   5    8.89    0.25
   5  -2  -6    0.73    0.05
  -5   2   6    0.77    0.06
   6  -2  -7    0.05    0.02
  -6   2   7   -0.03    0.03
   7  -2  -8   -0.02    0.02
  -7   2   8   -0.03    0.03
  -8   2   9   -0.03    0.04
  -9   2  10   -0.02    0.04
 -10  -1   8   -0.05    0.04
  -9  -1   7    0.11    0.05
  -8  -1   6    0.21    0.05
  -7  -1   5    0.32    0.05
  -7  -1   5    0.30    0.04
  -6  -1   4    1.79    0.07
  -6  -1   4    1.72    0.09
   6   1  -4    1.80    0.07
  -5  -1   3    2.19    0.09
  -5  -1   3    2.01    0.07
   5   1  -3    2.15    0.07
  -4  -1   2    7.14    0.18
  -4  -1   2    7.23    0.20
   4   1  -2    7.27    0.19
  -3  -1   1    6.18    0.16
  -3  -1   1    6.19    0.17
  -3  -1   1    6.21    0.15
   3   1  -1    6.30    0.16
   3   1  -1    6.43    0.15
  -2  -1   0   86.09    2.07
  -2  -1   0   83.48    1.85
  -2  -1   0   86.18    2.00
   2   1   0   86.42    1.98
   2   1   0   85.39    2.05
  -1  -1  -1   36.63    0.88
  -1  -1  -1   37.77    0.89
   1   1   1   37.53    0.88
   0  -1  -2    4.33    0.12
   0  -1  -2    4.45    0.11
   0   1   2    4.38    0.11
   0   1   2    4.37    0.12
   1  -1  -3    5.44    0.15
   1  -1  -3    5.48    0.14
  -1   1   3    5.42    0.14
  -1   1   3    5.44    0.14
   2  -1  -4    1.16    0.05
  -2   1   4    1.17    0.05
  -2   1   4    1.20    0.04
  -2   1   4    1.21    0.04
   3  -1  -5    0.44    0.04
  -3   1   5    0.44    0.04
   4  -1  -6    1.84    0.07
  -4   1   6    1.81    0.08
   5  -1  -7    0.41    0.04
  -5   1   7    0.29    0.04
   6  -1  -8   -0.01    0.02
  -6   1   8   -0.01    0.03
   7  -1  -9    0.02    0.03
  -7   1   9    0.00    0.03
   8  -1 -10    0.02    0.03
  -8   1  10   -0.01    0.04
 -10   0   7    0.04    0.04
  -9   0   6   -0.08    0.03
  -8   0   5    0.05    0.03
  -8   0   5    0.07    0.04
  -7   0   4    1.41    0.07
  -7   0   4    1.43    0.08
  -6   0   3   -0.01    0.02
  -6   0   3    0.01    0.02
   6   0  -3    0.01    0.02
  -5   0   2    0.66    0.05
  -5   0   2    0.67    0.04
   5   0  -2    0.69    0.04
  -4   0   1    6.60    0.17
  -4   0   1    6.86    0.19
   4   0  -1    6.90    0.18
  -3   0   0   19.22    0.46
  -3   0   0   18.82    0.48
  -3   0   0   19.64    0.43
   3   0   0   19.40    0.46
  -2   0  -1   33.26    0.72
  -2   0  -1   32.68    0.79
  -2   0  -1   32.83    0.77
   2   0   1   32.00    0.78
   2   0   1   33.58    0.79
  -1   0  -2    1.10    0.04
   1   0   2    1.16    0.04
   1   0   2    0.84    0.03
   0   0  -3    1.63    0.06
   0   0   3    1.63    0.06
   1   0  -4   71.78    1.66
  -1   0   4   70.34    1.71
  -1   0   4   70.08    1.67
  -1   0   4   72.66    1.66
   2   0  -5   10.20    0.26
  -2   0   5   10.31    0.26
  -2   0   5    9.93    0.25
  -2   0   5   10.38    0.26
   3   0  -6    0.27    0.03
  -3   0   6    0.24    0.03
  -3   0   6    0.26    0.02
  -3   0   6    0.24    0.02
   4   0  -7    0.60    0.05
  -4   0   7    0.74    0.05
   5   0  -8   -0.01    0.02
  -5   0   8    0.00    0.03
   6   0  -9    0.37    0.04
  -6   0   9    0.32    0.05
   7   0 -10    0.27    0.04
  -7   0  10    0.23    0.05
   8   0 -11    0.03    0.04
  -8   0  11   -0.03    0.04
 -10   1   6   -0.03    0.04
  -9   1   5   -0.01    0.04
  -9   1   5   -0.02    0.03
  -8   1   4    0.11    0.03
  -8   1   4    0.10    0.04
  -7   1   3    7.42    0.23
  -7   1   3    7.51    0.21
  -6   1   2    0.05    0.02
  -6   1   2    0.07    0.03
   6  -1  -2    0.04    0.02
  -5   1   1   -0.03    0.02
  -5   1   1    0.00    0.02
   5  -1  -1   -0.01    0.01
  -4   1   0    0.05    0.02
  -4   1   0    0.03    0.02
   4  -1   0    0.06    0.02
  -3   1  -1    4.21    0.11
  -3   1  -1    4.07    0.12
  -3   1  -1    4.09    0.11
   3  -1   1    4.20    0.12
  -2   1  -2   26.29    0.63
   2  -1   2   26.48    0.64
   2  -1   2   26.43    0.63
  -1   1  -3    1.50    0.06
   1  -1   3    1.43    0.06
   0   1  -4    9.89    0.26
   0  -1   4   10.11    0.26
   1   1  -5    0.26    0.03
  -1  -1   5    0.35    0.03
  -1  -1   5    0.33    0.02
  -1  -1   5    0.35    0.03
   2   1  -6    1.85    0.08
  -2  -1   6    1.89    0.06
  -2  -1   6    1.95    0.07
   3   1  -7    4.51    0.13
   3   1  -7    4.05    0.14
  -3  -1   7    4.35    0.12
  -3  -1   7    4.29    0.13
   4   1  -8    2.32    0.09
   4   1  -8    2.32    0.10
  -4  -1   8    2.22    0.09
  -4  -1   8    2.38    0.07
   5   1  -9    0.01    0.03
  -5  -1   9   -0.03    0.02
   6   1 -10    0.04    0.03
  -6  -1  10    0.00    0.03
   7   1 -11    0.10    0.04
  -7  -1  11    0.04    0.04
  -8  -1  12    0.07    0.05
 -10   2   5    0.02    0.04
 -10   2   5   -0.03    0.03
  -9   2   4    0.20    0.05
  -9   2   4    0.10    0.04
  -8   2   3    0.20    0.04
  -8   2   3    0.17    0.04
  -7   2   2    0.11    0.04
  -7   2   2    0.14    0.04
  -6   2   1    0.02    0.02
  -6   2   1   -0.01    0.02
   6  -2  -1    0.01    0.02
  -5   2   0    4.78    0.15
  -5   2   0    4.93    0.14
   5  -2   0    4.83    0.14
  -4   2  -1    0.49    0.03
   4  -2   1    0.45    0.04
  -3   2  -2    4.81    0.13
  -3   2  -2    4.88    0.13
   3  -2   2    4.98    0.14
  -2   2  -3    0.56    0.04
   2  -2   3    0.49    0.04
  -1   2  -4   43.72    1.04
   1  -2   4   43.95    1.04
   0   2  -5   17.37    0.44
   0  -2   5   17.78    0.44
   0  -2   5   17.53    0.43
   1   2  -6    0.42    0.04
  -1  -2   6    0.47    0.03
   2   2  -7    0.17    0.03
   2   2  -7    0.20    0.03
  -2  -2   7    0.21    0.02
  -2  -2   7    0.24    0.03
   3   2  -8    0.19    0.03
  -3  -2   8    0.16    0.03
  -3  -2   8    0.18    0.02
   4   2  -9    0.02    0.03
  -4  -2   9    0.00    0.02
  -4  -2   9    0.02    0.02
   5   2 -10    1.82    0.10
  -5  -2  10    1.47    0.09
   6   2 -11   -0.02    0.03
  -6  -2  11   -0.05    0.03
  -7  -2  12    0.34    0.06
 -10   3   4   -0.04    0.03
  -9   3   3    1.06    0.09
  -9   3   3    0.83    0.07
  -8   3   2    0.00    0.03
  -8   3   2   -0.02    0.03
  -7   3   1    1.34    0.07
  -6   3   0    0.01    0.02
   6  -3   0   -0.02    0.02
  -5   3  -1    1.43    0.06
   5  -3   1    1.29    0.06
  -4   3  -2   10.99    0.27
   4  -3   2   11.11    0.29
  -3   3  -3    0.54    0.04
   3  -3   3    0.48    0.05
  -2   3  -4   22.06    0.55
   2  -3   4   22.69    0.55
  -1   3  -5    9.94    0.27
   1  -3   5   10.14    0.26
   0   3  -6    2.09    0.09
   0  -3   6    2.14    0.08
   1   3  -7    0.60    0.05
  -1  -3   7    0.65    0.04
   2   3  -8    1.04    0.07
  -2  -3   8    1.00    0.05
  -2  -3   8    1.12    0.06
   3   3  -9    1.53    0.09
  -3  -3   9    1.62    0.08
  -3  -3   9    1.51    0.07
   4   3 -10    0.02    0.03
  -4  -3  10    0.04    0.02
  -4  -3  10   -0.04    0.03
   5   3 -11    0.09    0.04
  -5  -3  11   -0.03    0.04
  -6  -3  12    0.44    0.06
  -7  -3  13    0.00    0.04
 -10   4   3    0.07    0.04
  -9   4   2   -0.01    0.03
  -8   4   1    0.19    0.04
  -7   4   0    0.21    0.04
  -6   4  -1    1.23    0.07
   6  -4   1    1.21    0.07
  -5   4  -2   10.23    0.26
   5  -4   2   10.12    0.27
  -4   4  -3    5.10    0.14
   4  -4   3    5.10    0.16
  -3   4  -4    2.80    0.09
   3  -4   4    2.90    0.11
   3  -4   4    2.86    0.09
  -2   4  -5   22.00    0.55
   2  -4   5   22.41    0.54
  -1   4  -6    1.71    0.08
   1  -4   6    1.68    0.07
   0   4  -7    0.07    0.03
   0  -4   7    0.06    0.02
   1   4  -8    2.71    0.11
  -1  -4   8    2.89    0.10
   2   4  -9    0.10    0.03
  -2  -4   9    0.09    0.02
   3   4 -10    0.51    0.06
  -3  -4  10    0.51    0.05
  -3  -4  10    0.45    0.05
   4   4 -11    2.42    0.12
  -4  -4  11    2.26    0.11
  -5  -4  12    2.27    0.12
  -6  -4  13    0.29    0.06
 -10   5   2    0.02    0.04
  -9   5   1    0.10    0.04
  -8   5   0    0.09    0.04
  -7   5  -1    0.04    0.03
  -6   5  -2   -0.03    0.02
   6  -5   2    0.00    0.02
  -5   5  -3    0.43    0.04
   5  -5   3    0.43    0.04
  -4   5  -4    5.65    0.16
   4  -5   4    5.91    0.17
  -3   5  -5    0.26    0.03
   3  -5   5    0.22    0.03
   1  -5   7    0.37    0.04
   0   5  -8    0.70    0.06
   0  -5   8    0.73    0.05
   1   5  -9    0.10    0.03
  -1  -5   9    0.09    0.03
   2   5 -10    7.50    0.24
  -2  -5  10    7.38    0.22
   3   5 -11    1.26    0.09
  -3  -5  11    0.92    0.07
  -3  -5  11    0.92    0.07
  -4  -5  12    1.58    0.10
  -5  -5  13    0.57    0.07
  -6  -5  14    0.01    0.04
 -10   6   1   -0.02    0.04
  -9   6   0    0.01    0.04
   9  -6   0    0.01    0.02
  -8   6  -1   -0.01    0.03
   8  -6   1    0.03    0.02
  -7   6  -2    0.06    0.03
   7  -6   2    0.07    0.03
  -6   6  -3    0.27    0.04
   6  -6   3    0.25    0.03
  -5   6  -4    1.80    0.08
   5  -6   4    1.72    0.07
  -4   6  -5    0.23    0.03
   4  -6   5    0.25    0.03
   3  -6   6    0.15    0.03
   2  -6   7    1.25    0.07
   1  -6   8    2.84    0.11
   0  -6   9    1.99    0.09
  -1  -6  10    4.12    0.15
  -2  -6  11    0.04    0.03
  -3  -6  12    3.91    0.15
  -3  -6  12    4.10    0.15
  -4  -6  13    0.46    0.06
  -5  -6  14    0.25    0.05
 -10   7   0   -0.02    0.04
  -9   7  -1   -0.01    0.03
   9  -7   1   -0.01    0.02
  -8   7  -2    0.00    0.03
   8  -7   2    0.01    0.02
  -7   7  -3   -0.03    0.03
   7  -7   3    0.00    0.02
  -6   7  -4    0.04    0.03
   6  -7   4    0.10    0.03
  -5   7  -5    0.43    0.05
   5  -7   5    0.49    0.05
  -4   7  -6    0.06    0.03
   4  -7   6    0.01    0.03
   3  -7   7    2.74    0.11
   2  -7   8    0.02    0.03
   1  -7   9    1.25    0.07
   0  -7  10    0.40    0.05
  -1  -7  11    0.22    0.04
  -2  -7  12    0.44    0.05
  -3  -7  13    0.22    0.05
  -3  -7  13    0.20    0.04
  -4  -7  14    0.06    0.04
  -5  -7  15   -0.01    0.04
  -9   8  -2    0.00    0.03
   9  -8   2    0.00    0.03
  -8   8  -3    0.08    0.04
   8  -8   3    0.10    0.03
  -7   8  -4    0.73    0.06
   7  -8   4    0.58    0.06
  -6   8  -5    0.02    0.03
   6  -8   5    0.00    0.03
  -5   8  -6    0.01    0.03
   5  -8   6   -0.01    0.03
  -4   8  -7    0.03    0.02
   4  -8   7   -0.01    0.03
  -3   8  -8    0.06    0.03
   3  -8   8    0.02    0.03
   2  -8   9   -0.02    0.03
   1  -8  10   -0.02    0.03
   0  -8  11    1.37    0.09
  -1  -8  12    0.34    0.05
  -2  -8  13    0.68    0.07
  -3  -8  14   -0.07    0.04
  -4  -8  15    0.00    0.04
  -9   9  -3    0.01    0.04
   9  -9   3    0.00    0.03
  -8   9  -4    0.35    0.06
   8  -9   4    0.29    0.05
  -7   9  -5    0.20    0.04
   7  -9   5    0.20    0.04
  -6   9  -6    0.12    0.04
   6  -9   6    0.13    0.04
  -5   9  -7    0.08    0.03
   5  -9   7    0.06    0.03
  -4   9  -8    1.31    0.07
   4  -9   8    1.16    0.08
  -3   9  -9    0.21    0.04
   3  -9   9    0.19    0.04
   2  -9  10    0.10    0.04
   1  -9  11    0.41    0.05
   0  -9  12    0.04    0.03
  -1  -9  13    0.06    0.04
  -2  -9  14    0.04    0.04
  -3  -9  15    0.09    0.05
  -8  10  -5   -0.01    0.04
   8 -10   5    0.02    0.04
  -7  10  -6    0.14    0.04
   7 -10   6    0.12    0.04
  -6  10  -7    0.02    0.03
   6 -10   7   -0.02    0.03
  -5  10  -8    0.24    0.04
   5 -10   8    0.21    0.04
  -4  10  -9   -0.04    0.03
   4 -10   9    0.04    0.03
  -3  10 -10    0.41    0.05
   3 -10  10    0.41    0.06
   2 -10  11    0.04    0.04
   1 -10  12   -0.04    0.04
   0 -10  13   -0.01    0.04
  -1 -10  14    0.02    0.04
  -7  11  -7    0.00    0.03
   7 -11   7   -0.03    0.03
  -6  11  -8    0.04    0.04
   6 -11   8   -0.03    0.03
  -5  11  -9    0.19    0.04
   5 -11   9    0.12    0.05
  -4  11 -10    0.35    0.05
   4 -11  10    0.25    0.05
  -3  11 -11    0.40    0.05
   3 -11  11    0.44    0.06
   2 -11  12    0.05    0.04
   1 -11  13   -0.03    0.04
   0 -11  14    0.27    0.06
  -1 -11  15    0.01    0.04
  -6  12  -9    0.04    0.04
   6 -12   9    0.05    0.04
  -5  12 -10    0.05    0.04
   5 -12  10    0.10    0.04
  -4  12 -11    0.01    0.03
   4 -12  11    0.06    0.04
  -3  12 -12   -0.03    0.03
   3 -12  12    0.04    0.04
   2 -12  13    0.12    0.05
   1 -12  14    0.02    0.05
   0 -15  11   -0.05    0.04
   1 -15  10   -0.05    0.04
   2 -15   9    0.00    0.04
   3 -15   8    0.20    0.06
   4 -15   7    0.14    0.05
  -1 -14  11    0.10    0.05
   0 -14  10    0.20    0.05
   1 -14   9    0.27    0.06
   2 -14   8    0.42    0.07
   3 -14   7   -0.03    0.04
  -3  14  -7    0.03    0.03
   4 -14   6    0.00    0.04
  -4  14  -6   -0.01    0.03
   5 -14   5    0.01    0.04
  -5  14  -5   -0.01    0.03
   6 -14   4    0.04    0.04
  -6  14  -4    0.13    0.04
  -3 -13  12    0.05    0.04
  -2 -13  11   -0.03    0.04
  -1 -13  10    0.06    0.04
   0 -13   9    0.12    0.05
   1 -13   8   -0.05    0.03
  -1  13  -8   -0.04    0.02
   2 -13   7    0.53    0.06
  -2  13  -7    0.62    0.05
   3 -13   6    0.17    0.05
  -3  13  -6    0.22    0.04
   4 -13   5    0.10    0.04
  -4  13  -5    0.07    0.03
   5 -13   4    0.04    0.04
  -5  13  -4   -0.01    0.03
   6 -13   3    0.02    0.04
  -6  13  -3    0.05    0.04
   7 -13   2    0.05    0.04
  -7  13  -2    0.10    0.04
  -3 -12  11    0.09    0.04
  -2 -12  10   -0.03    0.04
  -1 -12   9    0.00    0.03
   0 -12   8    1.12    0.08
   0  12  -8    1.07    0.05
   1 -12   7    0.06    0.04
  -1  12  -7    0.04    0.02
   2 -12   6    0.18    0.04
  -2  12  -6    0.16    0.03
   3 -12   5    0.15    0.04
  -3  12  -5    0.09    0.03
   4 -12   4    0.02    0.03
  -4  12  -4    0.01    0.03
   5 -12   3    0.52    0.06
  -5  12  -3    0.68    0.06
   6 -12   2    0.05    0.04
  -6  12  -2    0.04    0.04
   7 -12   1    0.04    0.04
  -7  12  -1    0.04    0.04
  -5 -11  12    0.13    0.05
  -3 -11  10    0.88    0.08
  -2 -11   9    0.09    0.04
  -1 -11   8    2.34    0.12
   1  11  -8    2.23    0.07
   0 -11   7    0.03    0.03
   0  11  -7    0.00    0.02
   1 -11   6    0.13    0.04
  -1  11  -6    0.11    0.02
   2 -11   5    0.28    0.04
  -2  11  -5    0.33    0.03
   3 -11   4    0.28    0.05
  -3  11  -4    0.30    0.03
   4 -11   3    0.09    0.03
  -4  11  -3    0.06    0.03
   5 -11   2    0.01    0.03
  -5  11  -2    0.00    0.03
   6 -11   1    0.18    0.04
  -6  11  -1    0.18    0.04
   7 -11   0    0.02    0.03
  -7  11   0    0.01    0.04
   8 -11  -1   -0.07    0.03
  -8  11   1    0.03    0.04
  -6 -10  12    0.23    0.06
  -5 -10  11    0.61    0.07
  -4 -10  10    1.66    0.10
  -3 -10   9    0.28    0.05
  -2 -10   8    0.17    0.04
  -1 -10   7    4.66    0.17
   1  10  -7    4.85    0.12
   0 -10   6    1.90    0.10
   0  10  -6    1.97    0.07
   1 -10   5    0.30    0.04
  -1  10  -5    0.30    0.03
   2 -10   4    1.43    0.08
  -2  10  -4    1.39    0.06
   3 -10   3    0.92    0.06
  -3  10  -3    1.04    0.06
   4 -10   2    1.36    0.08
  -4  10  -2    1.36    0.07
   5 -10   1    0.06    0.03
  -5  10  -1   -0.01    0.03
   6 -10   0    0.02    0.03
  -6  10   0    0.04    0.03
   7 -10  -1   -0.02    0.03
  -7  10   1   -0.01    0.03
   8 -10  -2    0.00    0.03
  -8  10   2    0.01    0.04
  -6  -9  11   -0.04    0.04
  -5  -9  10    0.03    0.04
  -4  -9   9    0.25    0.04
  -3  -9   8    4.74    0.17
  -2  -9   7    1.91    0.10
  -1  -9   6    3.23    0.13
   0  -9   5   -0.01    0.02
   0   9  -5    0.01    0.01
   1  -9   4    0.02    0.02
  -1   9  -4   -0.01    0.01
   2  -9   3    2.76    0.11
  -2   9  -3    2.56    0.08
   3  -9   2    0.21    0.04
  -3   9  -2    0.19    0.03
   4  -9   1    4.59    0.15
  -4   9  -1    4.83    0.14
   5  -9   0    0.46    0.05
  -5   9   0    0.42    0.05
   6  -9  -1    0.23    0.04
  -6   9   1    0.24    0.04
   7  -9  -2   -0.02    0.03
  -7   9   2    0.02    0.03
   8  -9  -3   -0.01    0.03
  -8   9   3    0.00    0.04
  -7  -8  11    0.12    0.04
  -6  -8  10    0.08    0.04
  -5  -8   9    0.15    0.04
  -4  -8   8    0.86    0.07
  -3  -8   7    0.02    0.03
  -2  -8   6    0.85    0.06
  -1  -8   5    5.03    0.16
   1   8  -5    4.77    0.12
   0  -8   4   13.84    0.36
   0   8  -4   13.70    0.31
   1  -8   3    2.32    0.09
  -1   8  -3    2.19    0.07
   2  -8   2    3.72    0.12
  -2   8  -2    3.55    0.10
   3  -8   1    0.02    0.02
  -3   8  -1    0.00    0.02
   4  -8   0   -0.02    0.02
  -4   8   0   -0.04    0.02
   5  -8  -1    0.23    0.03
  -5   8   1    0.23    0.04
   6  -8  -2    0.17    0.03
  -6   8   2    0.18    0.03
   7  -8  -3    0.17    0.03
  -7   8   3    0.10    0.03
  -8   8   4    0.06    0.04
  -8  -7  11    0.00    0.04
  -7  -7  10    0.16    0.05
  -6  -7   9    0.06    0.04
  -5  -7   8    0.50    0.05
  -5  -7   8    0.63    0.06
  -4  -7   7    0.00    0.02
  -3  -7   6    0.40    0.04
  -2  -7   5    2.17    0.09
  -1  -7   4    0.09    0.03
   1   7  -4    0.10    0.01
   0  -7   3    1.15    0.06
   0   7  -3    1.10    0.04
   1  -7   2    0.10    0.02
  -1   7  -2    0.11    0.02
   2  -7   1   58.65    1.39
  -2   7  -1   58.72    1.29
   3  -7   0    1.74    0.07
  -3   7   0    1.83    0.07
   4  -7  -1    3.33    0.11
  -4   7   1    3.52    0.11
   5  -7  -2    0.11    0.03
  -5   7   2    0.09    0.03
   6  -7  -3    0.49    0.04
  -6   7   3    0.40    0.04
   7  -7  -4    0.02    0.02
  -7   7   4    0.03    0.03
  -8  -6  10   -0.03    0.04
  -7  -6   9    0.02    0.03
  -6  -6   8    0.23    0.04
  -5  -6   7    0.79    0.07
  -5  -6   7    0.69    0.06
  -4  -6   6    3.91    0.14
  -4  -6   6    3.90    0.13
  -3  -6   5    0.89    0.06
   3   6  -5    0.97    0.04
  -2  -6   4    2.96    0.10
   2   6  -4    2.83    0.07
  -1  -6   3   -0.01    0.02
   1   6  -3    0.03    0.01
   0  -6   2    2.52    0.09
   0   6  -2    2.59    0.07
   1  -6   1    3.06    0.10
   1  -6   1    3.24    0.08
  -1   6  -1    3.15    0.08
   2  -6   0   -0.01    0.02
  -2   6   0    0.00    0.01
   3  -6  -1    0.09    0.02
  -3   6   1    0.07    0.01
  -3   6   1    0.04    0.02
   4  -6  -2    0.04    0.02
  -4   6   2    0.00    0.02
   5  -6  -3    0.78    0.05
  -5   6   3    0.80    0.05
   6  -6  -4    0.20    0.03
  -6   6   4    0.25    0.04
   7  -6  -5    0.35    0.04
  -8  -5   9    0.05    0.04
  -7  -5   8    0.27    0.05
  -6  -5   7    0.29    0.04
  -5  -5   6    0.85    0.05
  -5  -5   6    0.88    0.06
  -4  -5   5    1.62    0.08
  -4  -5   5    1.55    0.07
  -3  -5   4   21.72    0.54
   3   5  -4   22.26    0.49
  -2  -5   3    2.14    0.08
   2   5  -3    2.16    0.05
  -1  -5   2    4.78    0.14
   0  -5   1    0.24    0.03
   0  -5   1    0.29    0.01
   0   5  -1    0.29    0.02
   1  -5   0    3.92    0.10
   1  -5   0    3.87    0.12
  -1   5   0    3.83    0.10
   2  -5  -1    2.80    0.09
  -2   5   1    2.80    0.08
  -2   5   1    2.76    0.08
   3  -5  -2   -0.02    0.01
  -3   5   2    0.02    0.01
  -3   5   2   -0.01    0.01
   4  -5  -3    0.05    0.02
  -4   5   3    0.05    0.02
   5  -5  -4    0.44    0.04
   6  -5  -5   -0.03    0.03
   7  -5  -6    0.13    0.03
  -9  -4   9    0.68    0.08
  -8  -4   8    0.89    0.08
  -7  -4   7    2.00    0.11
  -6  -4   6    1.90    0.10
  -5  -4   5    3.57    0.13
  -5  -4   5    3.62    0.11
   5   4  -5    3.63    0.12
  -4  -4   4    1.66    0.07
  -4  -4   4    1.60    0.07
   4   4  -4    1.59    0.07
  -3  -4   3    0.87    0.05
  -3  -4   3    0.85    0.05
   3   4  -3    0.89    0.03
   3   4  -3    0.93    0.05
  -2  -4   2    4.82    0.14
   2   4  -2    4.83    0.11
   2   4  -2    5.03    0.14
  -1  -4   1    3.67    0.11
   1   4  -1    3.61    0.11
   0  -4   0   13.56    0.30
   0  -4   0   13.44    0.34
   0   4   0   13.40    0.33
   1  -4  -1    0.78    0.04
   1  -4  -1    0.84    0.03
  -1   4   1    0.81    0.04
   2  -4  -2    2.78    0.09
  -2   4   2    2.72    0.08
   3  -4  -3   -0.05    0.02
   4  -4  -4    0.00    0.02
  -4   4   4    0.02    0.02
   5  -4  -5    1.13    0.06
  -5   4   5    1.45    0.08
   6  -4  -6    2.60    0.10
  -6   4   6    2.79    0.12
   7  -4  -7    0.39    0.04
  -7   4   7    0.36    0.05
  -8   4   8    0.18    0.05
  -9   4   9   -0.03    0.04
  -9  -3   8    0.03    0.05
  -8  -3   7    0.18    0.05
  -7  -3   6    0.00    0.03
  -6  -3   5    0.31    0.04
   6   3  -5    0.40    0.04
  -5  -3   4    0.13    0.03
  -5  -3   4    0.18    0.02
   5   3  -4    0.12    0.03
  -4  -3   3    3.55    0.11
  -4  -3   3    3.56    0.12
  -4  -3   3    3.48    0.09
   4   3  -3    3.52    0.11
  -3  -3   2   12.36    0.32
  -3  -3   2   12.02    0.28
  -3  -3   2   12.21    0.31
   3   3  -2   12.14    0.28
   3   3  -2   12.37    0.31
  -2  -3   1   35.50    0.77
  -2  -3   1   35.64    0.84
   2   3  -1   35.46    0.84
  -1  -3   0    2.36    0.08
   1   3   0    2.53    0.08
   0  -3  -1   83.88    1.97
   0   3   1   85.05    1.96
   1  -3  -2    2.16    0.07
   1  -3  -2    2.11    0.06
   1  -3  -2    2.14    0.07
  -1   3   2    2.11    0.07
   2  -3  -3    6.79    0.18
  -2   3   3    6.91    0.17
   3  -3  -4   26.16    0.63
  -3   3   4   25.96    0.65
   4  -3  -5    0.60    0.04
  -4   3   5    0.66    0.05
   5  -3  -6    1.75    0.08
  -5   3   6    2.00    0.09
   6  -3  -7    0.94    0.06
  -6   3   7    1.04    0.07
   7  -3  -8    0.04    0.03
  -7   3   8    0.02    0.04
  -8   3   9   -0.02    0.04
  -9  -2   7    0.24    0.06
  -8  -2   6    0.03    0.04
  -7  -2   5    0.16    0.04
  -6  -2   4    0.56    0.05
  -6  -2   4    0.49    0.04
   6   2  -4    0.54    0.04
  -5  -2   3    1.26    0.07
  -5  -2   3    1.14    0.05
   5   2  -3    1.22    0.06
  -4  -2   2    3.36    0.11
  -4  -2   2    3.34    0.10
  -4  -2   2    3.41    0.09
   4   2  -2    3.27    0.10
  -3  -2   1   11.02    0.28
  -3  -2   1   11.00    0.29
  -3  -2   1   11.03    0.25
   3   2  -1   11.03    0.25
   3   2  -1   11.30    0.28
  -2  -2   0   33.34    0.80
  -2  -2   0   32.73    0.78
  -2  -2   0   32.73    0.72
  -1  -2  -1   15.48    0.38
   1   2   1   15.43    0.38
   0  -2  -2   56.62    1.35
   0  -2  -2   57.23    1.37
   0   2   2   58.56    1.35
   1  -2  -3   22.77    0.55
   1  -2  -3   22.21    0.55
  -1   2   3   22.28    0.55
  -1   2   3   23.22    0.54
   2  -2  -4    4.17    0.12
  -2   2   4    4.25    0.11
  -2   2   4    4.22    0.12
  -2   2   4    4.15    0.12
   3  -2  -5    7.80    0.20
  -3   2   5    7.36    0.18
  -3   2   5    7.20    0.21
   4  -2  -6    0.02    0.02
  -4   2   6    0.06    0.03
   5  -2  -7    0.06    0.03
  -5   2   7    0.03    0.03
   6  -2  -8    0.24    0.04
  -6   2   8    0.14    0.04
   7  -2  -9    0.02    0.03
  -7   2   9    0.03    0.03
  -8   2  10   -0.04    0.04
 -10  -1   7    0.03    0.05
  -9  -1   6    0.21    0.05
  -8  -1   5    0.03    0.03
  -8  -1   5    0.00    0.03
  -7  -1   4    0.06    0.03
  -7  -1   4    0.07    0.03
  -6  -1   3    1.21    0.06
  -6  -1   3    1.23    0.07
   6   1  -3    1.23    0.06
  -5  -1   2   22.37    0.58
  -5  -1   2   22.74    0.52
   5   1  -2   23.41    0.56
  -4  -1   1    1.14    0.04
  -4  -1   1    1.11    0.05
  -4  -1   1    1.06    0.05
   4   1  -1    1.12    0.05
  -3  -1   0    1.88    0.06
  -3  -1   0    1.85    0.06
  -3  -1   0    1.84    0.06
   3   1   0    1.78    0.07
  -2  -1  -1    4.78    0.12
  -2  -1  -1    4.70    0.13
   2   1   1    4.71    0.12
   2   1   1    4.88    0.14
  -1  -1  -2   12.78    0.32
   1   1   2   12.61    0.32
   0  -1  -3   70.00    1.65
   0   1   3   70.68    1.65
   0   1   3   71.13    1.68
   1  -1  -4    2.51    0.09
   1  -1  -4    2.59    0.07
  -1   1   4    2.56    0.08
  -1   1   4    2.62    0.08
   2  -1  -5    4.66    0.14
  -2   1   5    4.61    0.12
  -2   1   5    4.56    0.13
  -2   1   5    4.93    0.13
   3  -1  -6   17.77    0.44
  -3   1   6   17.91    0.42
  -3   1   6   17.18    0.41
  -3   1   6   16.97    0.45
   4  -1  -7    0.50    0.05
  -4   1   7    0.42    0.05
   5  -1  -8    0.09    0.03
  -5   1   8    0.11    0.03
   6  -1  -9    0.09    0.03
  -6   1   9    0.00    0.03
   7  -1 -10   -0.02    0.03
  -7   1  10   -0.03    0.03
   8  -1 -11    0.00    0.04
  -8   1  11    0.00    0.04
 -10   0   6   -0.01    0.04
  -9   0   5    0.00    0.03
  -9   0   5   -0.05    0.04
  -8   0   4    0.05    0.03
  -8   0   4    0.05    0.04
  -7   0   3    0.40    0.05
  -7   0   3    0.49    0.05
  -6   0   2    1.00    0.05
  -6   0   2    1.00    0.07
   6   0  -2    0.96    0.05
  -5   0   1   18.65    0.44
  -5   0   1   18.86    0.49
   5   0  -1   19.24    0.47
  -4   0   0    0.51    0.03
  -4   0   0    0.46    0.04
  -4   0   0    0.47    0.03
   4   0   0    0.49    0.04
  -3   0  -1    3.80    0.10
  -3   0  -1    3.88    0.11
  -3   0  -1    3.90    0.11
   3   0   1    3.87    0.12
   3   0   1    3.93    0.11
  -2   0  -2    8.28    0.22
   2   0   2    8.47    0.21
   2   0   2    8.13    0.22
  -1   0  -3    6.30    0.17
   1   0   3    6.50    0.18
   0   0  -4    3.25    0.11
   0   0   4    3.54    0.11
   0   0   4    3.38    0.09
   1   0  -5    0.18    0.03
  -1   0   5    0.16    0.02
  -1   0   5    0.18    0.02
  -1   0   5    0.18    0.02
   2   0  -6    4.59    0.14
  -2   0   6    4.55    0.13
  -2   0   6    4.62    0.13
   3   0  -7    1.48    0.07
  -3   0   7    1.41    0.05
  -3   0   7    1.44    0.07
   4   0  -8    0.06    0.03
  -4   0   8    0.06    0.02
   5   0  -9    0.64    0.06
  -5   0   9    0.51    0.06
   6   0 -10    0.13    0.04
  -6   0  10    0.06    0.04
   7   0 -11    0.08    0.04
  -7   0  11    0.04    0.04
   8   0 -12    0.03    0.04
  -8   0  12    0.00    0.05
 -10   1   5   -0.03    0.04
 -10   1   5   -0.05    0.03
  -9   1   4    0.05    0.04
  -9   1   4    0.05    0.03
  -8   1   3    0.04    0.03
  -8   1   3    0.06    0.03
  -7   1   2    3.16    0.12
  -7   1   2    3.34    0.13
  -6   1   1    0.97    0.06
  -6   1   1    0.90    0.05
   6  -1  -1    0.97    0.05
  -5   1   0    2.64    0.10
  -5   1   0    2.81    0.09
   5  -1   0    2.93    0.10
  -4   1  -1    0.78    0.04
  -4   1  -1    0.80    0.04
  -4   1  -1    0.81    0.04
   4  -1   1    0.78    0.05
  -3   1  -2    9.27    0.22
  -3   1  -2    9.49    0.24
   3  -1   2    9.06    0.24
  -2   1  -3    2.34    0.08
   2  -1   3    2.53    0.07
   2  -1   3    2.43    0.09
  -1   1  -4    0.33    0.03
   1  -1   4    0.35    0.03
   0   1  -5   13.94    0.36
   1   1  -6   21.87    0.55
  -1  -1   6   22.06    0.54
  -1  -1   6   22.04    0.53
   2   1  -7    2.86    0.11
  -2  -1   7    2.79    0.09
  -2  -1   7    2.81    0.09
   3   1  -8    0.01    0.03
  -3  -1   8    0.00    0.02
  -3  -1   8    0.03    0.02
   4   1  -9   -0.05    0.02
  -4  -1   9    0.01    0.01
  -4  -1   9   -0.01    0.02
   5   1 -10    0.19    0.05
  -5  -1  10    0.20    0.04
   6   1 -11    0.00    0.04
  -6  -1  11   -0.06    0.03
   7   1 -12    0.40    0.06
  -7  -1  12    0.33    0.06
 -10   2   4   -0.06    0.03
 -10   2   4   -0.07    0.04
  -9   2   3    0.33    0.06
  -9   2   3    0.29    0.05
  -8   2   2    0.09    0.04
  -8   2   2    0.07    0.03
  -7   2   1    2.59    0.11
  -7   2   1    2.47    0.10
  -6   2   0    0.39    0.04
  -6   2   0    0.43    0.04
   6  -2   0    0.48    0.04
  -5   2  -1    1.58    0.07
   5  -2   1    1.62    0.07
  -4   2  -2    1.05    0.05
   4  -2   2    0.87    0.06
  -3   2  -3    6.56    0.16
  -3   2  -3    6.44    0.18
   3  -2   3    6.48    0.19
  -2   2  -4   39.93    0.96
   2  -2   4   40.31    0.96
  -1   2  -5    9.38    0.25
   0   2  -6    3.61    0.12
   0  -2   6    3.42    0.11
   1   2  -7    0.93    0.06
  -1  -2   7    0.91    0.05
   2   2  -8    0.21    0.04
  -2  -2   8    0.22    0.03
  -2  -2   8    0.20    0.03
   3   2  -9    1.15    0.08
  -3  -2   9    1.15    0.06
  -3  -2   9    1.23    0.06
   4   2 -10    0.32    0.05
  -4  -2  10    0.29    0.03
  -4  -2  10    0.25    0.04
   5   2 -11    0.04    0.04
  -5  -2  11   -0.01    0.03
   6   2 -12    0.06    0.04
  -6  -2  12   -0.04    0.04
   7   2 -13    0.30    0.06
  -7  -2  13    0.18    0.05
 -10   3   3    0.00    0.04
  -9   3   2    0.08    0.04
  -8   3   1    0.47    0.05
  -7   3   0    0.31    0.04
  -6   3  -1    1.94    0.08
   6  -3   1    1.93    0.08
  -5   3  -2    0.27    0.03
   5  -3   2    0.28    0.03
  -4   3  -3    2.79    0.09
   4  -3   3    2.93    0.11
  -3   3  -4   35.98    0.87
   3  -3   4   36.44    0.88
  -2   3  -5   -0.02    0.02
  -1   3  -6    3.87    0.13
   1  -3   6    3.97    0.12
   0   3  -7   22.98    0.57
   0  -3   7   22.48    0.56
   1   3  -8    4.29    0.15
  -1  -3   8    4.26    0.13
   2   3  -9    0.01    0.03
  -2  -3   9   -0.03    0.02
  -2  -3   9    0.00    0.02
   3   3 -10    0.76    0.07
  -3  -3  10    0.76    0.05
  -3  -3  10    0.85    0.06
   4   3 -11    0.53    0.06
  -4  -3  11    0.46    0.05
   5   3 -12    0.07    0.04
  -5  -3  12    0.00    0.04
   6   3 -13    1.37    0.11
  -6  -3  13    1.18    0.09
 -10   4   2   -0.02    0.04
  -9   4   1    0.78    0.08
  -8   4   0    0.13    0.04
  -7   4  -1    0.03    0.03
  -6   4  -2    0.39    0.04
   6  -4   2    0.50    0.05
  -5   4  -3    0.14    0.03
   5  -4   3    0.15    0.03
  -4   4  -4    0.19    0.03
  -2   4  -6    3.30    0.12
   2  -4   6    3.31    0.11
  -1   4  -7    0.11    0.03
   1  -4   7    0.11    0.02
   0   4  -8    2.02    0.10
   0  -4   8    2.06    0.08
   1   4  -9    0.02    0.03
  -1  -4   9    0.06    0.02
   2   4 -10    0.26    0.05
  -2  -4  10    0.29    0.04
  -2  -4  10    0.39    0.04
   3   4 -11    0.86    0.08
  -3  -4  11    0.79    0.06
  -3  -4  11    0.80    0.06
   4   4 -12    1.88    0.11
  -4  -4  12    1.79    0.10
   5   4 -13    0.99    0.09
  -5  -4  13    0.98    0.09
  -6  -4  14    0.14    0.05
 -10   5   1   -0.05    0.04
  -9   5   0    0.01    0.04
  -8   5  -1   -0.01    0.03
  -7   5  -2    0.03    0.03
  -6   5  -3    0.02    0.02
  -5   5  -4    0.93    0.06
  -4   5  -5    0.15    0.03
   4  -5   5    0.21    0.03
   3  -5   6    2.17    0.09
  -2   5  -7    0.02    0.02
   2  -5   7    0.02    0.02
  -1   5  -8    0.03    0.03
   1  -5   8   -0.05    0.02
   0   5  -9    1.32    0.08
   0  -5   9    1.17    0.07
   1   5 -10    0.94    0.08
  -1  -5  10    0.78    0.06
   2   5 -11    0.24    0.05
  -2  -5  11    0.10    0.03
   3   5 -12    1.14    0.09
  -3  -5  12    1.02    0.07
  -3  -5  12    1.04    0.07
  -4  -5  13    0.03    0.04
  -5  -5  14    1.14    0.09
 -10   6   0    0.01    0.04
  -9   6  -1   -0.01    0.03
   9  -6   1    0.04    0.03
  -8   6  -2    0.17    0.04
   8  -6   2    0.14    0.03
  -7   6  -3    0.00    0.03
   7  -6   3    0.01    0.02
  -6   6  -4   -0.02    0.03
   6  -6   4   -0.02    0.02
  -5   6  -5    0.00    0.02
   5  -6   5   -0.02    0.02
  -4   6  -6    0.06    0.02
   4  -6   6    0.00    0.02
   3  -6   7    1.38    0.07
   2  -6   8    0.08    0.03
   1  -6   9    1.59    0.08
   0  -6  10    0.04    0.03
  -1  -6  11    0.65    0.06
  -2  -6  12    0.19    0.04
  -3  -6  13    0.08    0.04
  -3  -6  13    0.10    0.03
  -4  -6  14   -0.02    0.03
  -5  -6  15    0.02    0.04
  -9   7  -2    0.05    0.04
   9  -7   2    0.04    0.03
  -8   7  -3   -0.03    0.03
   8  -7   3    0.00    0.03
  -7   7  -4   -0.01    0.03
   7  -7   4   -0.04    0.02
  -6   7  -5    0.76    0.06
   6  -7   5    0.67    0.06
  -5   7  -6    2.81    0.11
   5  -7   6    2.66    0.11
  -4   7  -7    0.09    0.03
   4  -7   7    0.07    0.03
   3  -7   8    0.06    0.03
   2  -7   9   -0.05    0.02
   1  -7  10    0.00    0.03
   0  -7  11    0.02    0.03
  -1  -7  12   -0.02    0.03
  -2  -7  13    0.30    0.05
  -3  -7  14   -0.02    0.04
  -4  -7  15    0.11    0.05
  -9   8  -3    0.05    0.04
   9  -8   3   -0.02    0.03
  -8   8  -4    0.15    0.04
   8  -8   4    0.15    0.04
  -7   8  -5    0.06    0.04
   7  -8   5    0.06    0.03
  -6   8  -6    0.55    0.06
   6  -8   6    0.62    0.06
  -5   8  -7    0.18    0.04
   5  -8   7    0.07    0.03
  -4   8  -8    0.29    0.04
   4  -8   8    0.27    0.04
   3  -8   9    1.00    0.07
   2  -8  10    2.13    0.11
   1  -8  11    0.30    0.05
   0  -8  12    0.14    0.04
  -1  -8  13    0.27    0.05
  -2  -8  14    0.17    0.05
  -3  -8  15   -0.06    0.04
  -8   9  -5    0.19    0.05
   8  -9   5    0.20    0.04
  -7   9  -6   -0.02    0.03
   7  -9   6    0.03    0.03
  -6   9  -7    0.01    0.03
   6  -9   7    0.01    0.03
  -5   9  -8    0.34    0.05
   5  -9   8    0.34    0.05
  -4   9  -9    0.01    0.03
   4  -9   9    0.01    0.03
   3  -9  10    0.22    0.04
   2  -9  11    0.12    0.04
   1  -9  12    0.64    0.07
   0  -9  13   -0.01    0.04
  -1  -9  14    0.08    0.04
  -8  10  -6    0.42    0.06
   8 -10   6    0.39    0.06
  -7  10  -7    0.09    0.04
   7 -10   7    0.01    0.04
  -6  10  -8    0.02    0.03
   6 -10   8   -0.02    0.03
  -5  10  -9    0.01    0.03
   5 -10   9   -0.02    0.03
  -4  10 -10    0.00    0.03
   4 -10  10    0.04    0.04
  -3  10 -11    0.58    0.06
   3 -10  11    0.60    0.07
   2 -10  12    0.24    0.05
   1 -10  13    0.39    0.06
   0 -10  14    0.12    0.05
  -1 -10  15    0.06    0.04
  -7  11  -8    0.01    0.04
   7 -11   8    0.01    0.04
  -6  11  -9    0.08    0.04
   6 -11   9    0.04    0.04
  -5  11 -10    0.03    0.04
   5 -11  10    0.03    0.04
  -4  11 -11    0.02    0.04
   4 -11  11   -0.01    0.04
  -3  11 -12    0.04    0.04
   3 -11  12    0.08    0.04
   2 -11  13    0.22    0.05
   1 -11  14    0.11    0.05
  -4  12 -12    0.05    0.04
   4 -12  12    0.09    0.04
   0 -15  10   -0.01    0.04
   1 -15   9    0.06    0.05
   2 -15   8    0.11    0.05
   3 -15   7    0.11    0.05
   4 -15   6    0.08    0.05
   5 -15   5   -0.02    0.04
  -2 -14  11    0.04    0.04
  -1 -14  10    0.06    0.05
   0 -14   9    0.02    0.04
   1 -14   8    0.28    0.06
   2 -14   7   -0.02    0.03
   3 -14   6    0.05    0.04
  -3  14  -6    0.00    0.03
   4 -14   5    0.24    0.05
  -4  14  -5    0.16    0.04
   5 -14   4    0.05    0.04
  -5  14  -4    0.06    0.04
   6 -14   3   -0.02    0.04
  -6  14  -3    0.00    0.03
  -3 -13  11    0.55    0.08
  -2 -13  10    0.26    0.06
  -1 -13   9   -0.04    0.03
   0 -13   8    0.03    0.04
   1 -13   7    0.30    0.06
   2 -13   6    0.55    0.07
  -2  13  -6    0.64    0.05
   3 -13   5    0.04    0.04
  -3  13  -5    0.04    0.03
   4 -13   4    0.15    0.04
  -4  13  -4    0.21    0.04
   5 -13   3   -0.02    0.03
  -5  13  -3    0.00    0.03
   6 -13   2    0.01    0.03
  -6  13  -2    0.00    0.03
   7 -13   1    0.14    0.05
  -7  13  -1    0.12    0.04
  -3 -12  10    0.02    0.04
  -2 -12   9    0.23    0.05
  -1 -12   8    1.96    0.11
   0 -12   7    0.01    0.03
   1 -12   6    1.06    0.08
  -1  12  -6    1.11    0.05
   2 -12   5    0.04    0.04
  -2  12  -5    0.06    0.02
   3 -12   4    0.36    0.05
  -3  12  -4    0.39    0.04
   4 -12   3    0.05    0.03
  -4  12  -3    0.02    0.03
   5 -12   2   -0.02    0.03
  -5  12  -2    0.03    0.03
   6 -12   1    0.06    0.04
  -6  12  -1    0.04    0.03
   7 -12   0   -0.01    0.04
  -7  12   0    0.01    0.04
  -5 -11  11    0.25    0.05
  -4 -11  10    0.23    0.05
  -3 -11   9    1.01    0.08
  -2 -11   8    2.77    0.13
  -1 -11   7    0.14    0.04
   1  11  -7    0.16    0.02
   0 -11   6    0.31    0.05
   0  11  -6    0.32    0.03
   1 -11   5    6.89    0.23
  -1  11  -5    7.22    0.18
   2 -11   4    0.94    0.07
  -2  11  -4    0.92    0.05
   3 -11   3    0.20    0.04
  -3  11  -3    0.26    0.03
   4 -11   2    0.49    0.05
  -4  11  -2    0.65    0.05
   5 -11   1    0.26    0.04
  -5  11  -1    0.28    0.04
   6 -11   0    1.21    0.08
  -6  11   0    1.10    0.07
   7 -11  -1   -0.03    0.03
  -7  11   1   -0.01    0.03
   8 -11  -2    0.06    0.04
  -8  11   2    0.04    0.04
  -6 -10  11   -0.01    0.03
  -5 -10  10    0.03    0.04
  -4 -10   9    0.11    0.04
  -3 -10   8    0.44    0.06
  -2 -10   7    0.08    0.03
  -1 -10   6    3.18    0.13
   1  10  -6    3.10    0.08
   0 -10   5    2.44    0.11
   0  10  -5    2.42    0.07
   1 -10   4    0.32    0.05
  -1  10  -4    0.37    0.03
   2 -10   3    0.39    0.05
  -2  10  -3    0.49    0.04
   3 -10   2    0.42    0.05
  -3  10  -2    0.61    0.04
   4 -10   1    0.70    0.06
  -4  10  -1    0.75    0.06
   5 -10   0    0.04    0.03
  -5  10   0    0.03    0.03
   6 -10  -1    0.79    0.07
  -6  10   1    0.69    0.06
   7 -10  -2    0.09    0.03
  -7  10   2    0.08    0.04
   8 -10  -3    0.05    0.03
  -8  10   3    0.00    0.04
  -7  -9  11    0.09    0.04
  -6  -9  10    0.03    0.03
  -5  -9   9    0.15    0.04
  -4  -9   8    0.09    0.04
  -3  -9   7    2.46    0.11
  -2  -9   6    0.93    0.07
  -1  -9   5    0.24    0.04
   1   9  -5    0.31    0.02
   0  -9   4    0.02    0.02
   0   9  -4    0.00    0.01
   1  -9   3    2.10    0.09
  -1   9  -3    2.07    0.07
   2  -9   2    3.02    0.11
  -2   9  -2    2.92    0.09
   3  -9   1    0.55    0.05
  -3   9  -1    0.50    0.04
   4  -9   0    4.55    0.15
  -4   9   0    4.68    0.14
   5  -9  -1    0.01    0.03
  -5   9   1   -0.01    0.03
   6  -9  -2    0.19    0.04
  -6   9   2    0.16    0.04
   7  -9  -3    0.12    0.03
  -7   9   3    0.09    0.04
  -7  -8  10    0.16    0.05
  -6  -8   9    0.15    0.04
  -5  -8   8    0.79    0.07
  -5  -8   8    0.83    0.07
  -4  -8   7    0.45    0.05
  -3  -8   6   -0.03    0.03
  -2  -8   5    0.03    0.02
   2   8  -5    0.03    0.01
  -1  -8   4    1.25    0.07
   1   8  -4    1.25    0.04
   0  -8   3    0.86    0.06
   0   8  -3    0.90    0.03
   1  -8   2    0.11    0.03
  -1   8  -2    0.09    0.02
   2  -8   1    0.48    0.04
  -2   8  -1    0.47    0.04
   3  -8   0    1.02    0.06
  -3   8   0    1.11    0.05
   4  -8  -1    7.50    0.21
  -4   8   1    7.11    0.19
   5  -8  -2    0.51    0.05
  -5   8   2    0.46    0.04
   6  -8  -3    0.40    0.04
  -6   8   3    0.30    0.04
   7  -8  -4    0.00    0.03
  -8  -7  10   -0.03    0.03
  -7  -7   9    0.05    0.04
  -6  -7   8    0.28    0.05
  -5  -7   7    0.85    0.07
  -5  -7   7    0.89    0.07
  -4  -7   6    0.00    0.03
  -3  -7   5    2.69    0.11
   3   7  -5    2.65    0.07
  -2  -7   4    5.84    0.18
  -1  -7   3    1.93    0.08
   0  -7   2    3.11    0.11
   0   7  -2    3.14    0.08
   1  -7   1    0.60    0.05
   1  -7   1    0.61    0.03
  -1   7  -1    0.58    0.03
   2  -7   0    0.26    0.04
  -2   7   0    0.21    0.02
   3  -7  -1    0.74    0.05
  -3   7   1    0.73    0.04
   4  -7  -2    0.17    0.03
  -4   7   2    0.17    0.03
   5  -7  -3    0.27    0.04
  -5   7   3    0.22    0.03
   6  -7  -4    0.00    0.02
   7  -7  -5    0.04    0.03
  -8  -6   9    0.75    0.08
  -7  -6   8    0.46    0.06
  -6  -6   7    0.09    0.04
  -5  -6   6    0.11    0.03
  -5  -6   6    0.16    0.04
  -4  -6   5    3.00    0.11
  -4  -6   5    2.99    0.11
  -3  -6   4    9.07    0.25
   3   6  -4    8.72    0.20
  -2  -6   3    7.04    0.20
  -1  -6   2   23.44    0.58
   0  -6   1    2.98    0.11
   0  -6   1    3.11    0.07
   1  -6   0    4.21    0.10
   1  -6   0    3.98    0.13
  -1   6   0    3.96    0.10
   2  -6  -1    1.79    0.07
  -2   6   1    1.74    0.06
   3  -6  -2    0.69    0.05
  -3   6   2    0.68    0.04
   4  -6  -3   -0.02    0.02
   5  -6  -4    0.13    0.03
   6  -6  -5   -0.01    0.03
   7  -6  -6    0.02    0.03
  -9  -5   9    0.34    0.07
  -8  -5   8    0.18    0.05
  -7  -5   7    1.63    0.10
  -6  -5   6    4.41    0.16
  -5  -5   5    5.38    0.16
  -5  -5   5    5.25    0.17
  -4  -5   4    2.72    0.10
  -4  -5   4    2.48    0.10
  -3  -5   3    3.26    0.11
   3   5  -3    3.15    0.08
  -2  -5   2    0.39    0.04
  -1  -5   1    7.27    0.20
   0  -5   0   23.40    0.50
   0  -5   0   22.14    0.56
   1  -5  -1    7.90    0.22
   1  -5  -1    8.63    0.20
   2  -5  -2    1.02    0.06
   3  -5  -3    0.24    0.03
  -3   5   3    0.28    0.02
   4  -5  -4    0.65    0.05
   5  -5  -5    0.48    0.04
   6  -5  -6    0.04    0.03
   7  -5  -7    0.85    0.06
  -9  -4   8    2.96    0.15
  -8  -4   7    0.10    0.05
  -7  -4   6    0.40    0.05
  -6  -4   5    0.23    0.04
  -5  -4   4    0.20    0.03
  -5  -4   4    0.19    0.03
  -4  -4   3    4.84    0.15
  -4  -4   3    4.98    0.15
   4   4  -3    4.82    0.15
  -3  -4   2    0.16    0.02
  -3  -4   2    0.13    0.02
  -3  -4   2    0.16    0.03
   3   4  -2    0.18    0.03
   3   4  -2    0.16    0.01
  -2  -4   1   11.60    0.30
  -2  -4   1   11.40    0.25
   2   4  -1   11.73    0.30
  -1  -4   0    2.26    0.09
   1   4   0    2.45    0.08
   0  -4  -1    5.99    0.14
   0  -4  -1    6.05    0.17
   1  -4  -2    0.84    0.04
   1  -4  -2    0.89    0.05
   2  -4  -3   26.33    0.64
  -2   4   3   26.65    0.63
   3  -4  -4    0.29    0.03
  -3   4   4    0.21    0.02
   4  -4  -5    1.14    0.06
  -4   4   5    1.14    0.06
   5  -4  -6    1.88    0.08
  -5   4   6    1.97    0.09
   6  -4  -7    0.04    0.03
  -6   4   7    0.01    0.03
   7  -4  -8    0.38    0.05
  -7   4   8    0.28    0.05
  -8   4   9    0.11    0.05
  -9  -3   7    1.99    0.12
  -8  -3   6   -0.06    0.03
  -7  -3   5    0.00    0.03
  -6  -3   4    0.21    0.04
  -6  -3   4    0.27    0.03
   6   3  -4    0.31    0.04
  -5  -3   3    0.25    0.03
  -5  -3   3    0.28    0.03
  -5  -3   3    0.21    0.03
   5   3  -3    0.23    0.03
  -4  -3   2    0.14    0.02
  -4  -3   2    0.14    0.02
  -4  -3   2    0.13    0.02
   4   3  -2    0.14    0.02
  -3  -3   1   14.58    0.37
  -3  -3   1   14.54    0.37
  -3  -3   1   14.56    0.33
   3   3  -1   14.30    0.37
  -2  -3   0    0.48    0.04
  -2  -3   0    0.49    0.03
  -2  -3   0    0.47    0.02
   2   3   0    0.53    0.04
  -1  -3  -1    3.78    0.12
   1   3   1    4.10    0.12
   0  -3  -2    9.40    0.25
   0   3   2    9.39    0.24
   1  -3  -3    9.55    0.24
   1  -3  -3    9.09    0.25
  -1   3   3    9.83    0.25
   2  -3  -4    5.31    0.16
  -2   3   4    5.47    0.15
  -2   3   4    5.68    0.15
   3  -3  -5    0.60    0.05
  -3   3   5    0.57    0.03
  -3   3   5    0.59    0.03
  -3   3   5    0.60    0.04
   4  -3  -6    0.21    0.03
  -4   3   6    0.22    0.03
   5  -3  -7    3.22    0.12
  -5   3   7    3.11    0.12
   6  -3  -8    0.08    0.03
  -6   3   8    0.03    0.03
   7  -3  -9   -0.03    0.03
  -7   3   9   -0.03    0.04
  -8   3  10   -0.03    0.04
 -10  -2   7    0.27    0.06
  -9  -2   6    0.56    0.07
  -8  -2   5    0.00    0.03
  -7  -2   4    1.25    0.06
  -7  -2   4    1.23    0.08
  -6  -2   3    0.03    0.02
  -6  -2   3    0.04    0.03
   6   2  -3    0.04    0.02
  -5  -2   2    0.00    0.02
  -5  -2   2    0.00    0.02
  -5  -2   2   -0.02    0.01
   5   2  -2   -0.02    0.02
  -4  -2   1    6.64    0.19
  -4  -2   1    6.87    0.17
  -4  -2   1    6.80    0.18
   4   2  -1    7.02    0.19
  -3  -2   0  114.07    2.69
  -3  -2   0  110.53    2.43
  -3  -2   0  112.03    2.61
   3   2   0  111.77    2.61
  -2  -2  -1    0.73    0.05
  -2  -2  -1    0.68    0.03
   2   2   1    0.76    0.05
  -1  -2  -2    4.36    0.13
   1   2   2    4.19    0.13
   0  -2  -3    7.55    0.21
   0  -2  -3    7.68    0.19
   0   2   3    7.68    0.21
   1  -2  -4    0.06    0.01
   1  -2  -4    0.07    0.02
  -1   2   4    0.03    0.01
   2  -2  -5   15.51    0.40
  -2   2   5   15.73    0.39
   3  -2  -6    0.35    0.04
  -3   2   6    0.35    0.03
  -3   2   6    0.34    0.03
  -3   2   6    0.36    0.03
   4  -2  -7    1.39    0.07
  -4   2   7    1.57    0.08
   5  -2  -8    1.73    0.09
  -5   2   8    1.86    0.09
   6  -2  -9    0.00    0.03
  -6   2   9   -0.01    0.03
   7  -2 -10    0.04    0.04
  -7   2  10    0.05    0.04
  -8   2  11   -0.06    0.04
 -10  -1   6    0.03    0.05
  -9  -1   5    0.11    0.05
  -9  -1   5    0.18    0.04
  -8  -1   4   -0.08    0.03
  -8  -1   4    0.00    0.03
  -7  -1   3    0.25    0.04
  -7  -1   3    0.29    0.04
  -6  -1   2    0.52    0.04
  -6  -1   2    0.44    0.05
   6   1  -2    0.52    0.04
  -5  -1   1    1.94    0.07
  -5  -1   1    2.07    0.08
   5   1  -1    2.05    0.08
  -4  -1   0    5.57    0.16
  -4  -1   0    5.44    0.14
  -4  -1   0    5.42    0.15
   4   1   0    5.69    0.16
  -3  -1  -1   11.64    0.27
  -3  -1  -1   11.80    0.30
  -3  -1  -1   11.54    0.30
   3   1   1   11.64    0.30
   3   1   1   11.68    0.29
  -2  -1  -2    3.58    0.09
  -2  -1  -2    3.52    0.11
   2   1   2    3.51    0.09
   2   1   2    3.54    0.11
  -1  -1  -3   11.93    0.31
   1   1   3   11.96    0.31
   0  -1  -4    9.67    0.26
   0   1   4    9.72    0.24
   1  -1  -5    0.00    0.02
  -1   1   5   -0.01    0.01
   2  -1  -6    1.00    0.06
  -2   1   6    0.98    0.05
  -2   1   6    0.96    0.04
   3  -1  -7    1.65    0.08
  -3   1   7    1.54    0.06
  -3   1   7    1.48    0.07
   4  -1  -8    1.23    0.07
  -4   1   8    1.24    0.07
   5  -1  -9    0.39    0.05
  -5   1   9    0.36    0.05
   6  -1 -10    0.00    0.03
  -6   1  10   -0.06    0.03
   7  -1 -11   -0.01    0.04
  -7   1  11   -0.08    0.04
  -8   1  12   -0.02    0.04
 -10   0   5   -0.06    0.04
 -10   0   5    0.02    0.04
  -9   0   4    0.28    0.04
  -9   0   4    0.10    0.04
  -8   0   3   -0.02    0.03
  -8   0   3    0.02    0.03
  -7   0   2    0.30    0.04
  -7   0   2    0.26    0.04
  -6   0   1    0.03    0.02
  -6   0   1    0.01    0.02
   6   0  -1    0.03    0.02
  -5   0   0   18.25    0.44
  -5   0   0   19.10    0.49
   5   0   0   19.64    0.48
  -4   0  -1    1.07    0.05
  -4   0  -1    1.08    0.05
  -4   0  -1    1.09    0.05
   4   0   1    1.04    0.06
  -3   0  -2   19.76    0.50
  -3   0  -2   20.48    0.46
   3   0   2   20.70    0.50
   3   0   2   20.51    0.50
  -2   0  -3    6.85    0.19
   2   0   3    7.09    0.18
   2   0   3    6.84    0.20
  -1   0  -4    4.22    0.13
   0   0  -5   12.92    0.34
   0   0   5   13.00    0.32
   1   0  -6    1.22    0.07
  -1   0   6    1.06    0.05
  -1   0   6    1.09    0.05
   2   0  -7    7.92    0.23
  -2   0   7    7.89    0.22
  -2   0   7    8.42    0.21
   3   0  -8    3.43    0.13
  -3   0   8    3.38    0.12
  -3   0   8    3.22    0.10
   4   0  -9    0.10    0.03
  -4   0   9    0.05    0.03
  -4   0   9    0.03    0.01
   5   0 -10    0.04    0.03
  -5   0  10    0.00    0.03
   6   0 -11    0.06    0.04
  -6   0  11    0.02    0.04
   7   0 -12    0.16    0.05
  -7   0  12    0.05    0.05
 -10   1   4   -0.01    0.03
 -10   1   4   -0.08    0.03
  -9   1   3    0.00    0.04
  -9   1   3   -0.01    0.03
  -8   1   2   -0.02    0.03
  -8   1   2   -0.04    0.03
  -7   1   1    1.46    0.07
  -7   1   1    1.41    0.08
  -6   1   0    0.60    0.05
  -6   1   0    0.64    0.05
   6  -1   0    0.60    0.05
  -5   1  -1    2.05    0.08
  -5   1  -1    2.07    0.08
   5  -1   1    2.16    0.09
  -4   1  -2    2.14    0.07
  -4   1  -2    2.16    0.08
   4  -1   2    2.18    0.09
  -3   1  -3   -0.01    0.02
   3  -1   3   -0.01    0.02
   3  -1   3    0.00    0.01
  -2   1  -4    3.42    0.12
  -1   1  -5   14.47    0.38
   0   1  -6   26.24    0.65
   1   1  -7    8.95    0.26
  -1  -1   7    9.05    0.24
  -1  -1   7    8.91    0.24
   2   1  -8    0.05    0.03
  -2  -1   8   -0.01    0.02
  -2  -1   8    0.03    0.02
   3   1  -9    0.21    0.04
  -3  -1   9    0.24    0.03
  -3  -1   9    0.21    0.03
   4   1 -10    0.06    0.04
  -4  -1  10    0.05    0.03
   5   1 -11    0.47    0.06
  -5  -1  11    0.41    0.05
   6   1 -12   -0.03    0.04
  -6  -1  12   -0.02    0.03
   7   1 -13    0.02    0.05
  -7  -1  13   -0.02    0.04
 -10   2   3   -0.02    0.03
 -10   2   3    0.01    0.04
  -9   2   2    0.03    0.04
  -9   2   2    0.04    0.04
  -8   2   1    0.21    0.04
  -8   2   1    0.18    0.04
  -7   2   0    0.66    0.06
  -6   2  -1    1.98    0.08
   6  -2   1    2.00    0.09
  -5   2  -2    0.75    0.05
   5  -2   2    0.73    0.06
  -4   2  -3    9.77    0.26
  -4   2  -3   10.19    0.25
   4  -2   3   10.30    0.28
  -3   2  -4    0.46    0.05
  -2   2  -5    3.88    0.13
  -1   2  -6   28.26    0.70
   0   2  -7    1.12    0.07
   0  -2   7    1.17    0.06
   1   2  -8    1.35    0.08
  -1  -2   8    1.29    0.06
  -1  -2   8    1.41    0.06
   2   2  -9    8.08    0.24
  -2  -2   9    7.92    0.22
  -2  -2   9    8.14    0.23
   3   2 -10    1.53    0.09
  -3  -2  10    1.67    0.08
  -3  -2  10    1.66    0.07
   4   2 -11    0.03    0.04
  -4  -2  11    0.04    0.03
   5   2 -12    0.03    0.04
  -5  -2  12    0.04    0.04
   6   2 -13    0.30    0.06
  -6  -2  13    0.20    0.05
 -10   3   2    0.10    0.04
  -9   3   1    0.60    0.06
  -8   3   0    0.02    0.03
  -7   3  -1    0.52    0.05
  -6   3  -2    0.17    0.03
   6  -3   2    0.12    0.03
  -5   3  -3    0.99    0.06
   5  -3   3    0.97    0.06
  -4   3  -4    0.35    0.03
  -4   3  -4    0.41    0.04
  -3   3  -5    2.72    0.10
  -2   3  -6    0.99    0.06
  -1   3  -7    2.10    0.10
   1  -3   7    2.10    0.08
   0   3  -8    0.18    0.04
   0  -3   8    0.24    0.03
   1   3  -9    0.41    0.05
  -1  -3   9    0.52    0.04
   2   3 -10   -0.01    0.03
  -2  -3  10   -0.01    0.02
  -2  -3  10    0.01    0.02
   3   3 -11    0.14    0.05
  -3  -3  11    0.20    0.03
  -3  -3  11    0.18    0.04
   4   3 -12    0.05    0.04
  -4  -3  12    0.04    0.03
   5   3 -13    0.63    0.08
  -5  -3  13    0.51    0.06
   6   3 -14    0.17    0.06
  -6  -3  14    0.18    0.05
 -10   4   1    1.09    0.08
  -9   4   0    1.11    0.09
  -8   4  -1    0.13    0.04
  -7   4  -2    0.03    0.03
  -6   4  -3    0.14    0.03
  -5   4  -4    0.17    0.03
  -4   4  -5    0.04    0.02
  -3   4  -6    2.70    0.11
   3  -4   6    2.57    0.10
  -2   4  -7    0.04    0.03
   2  -4   7    0.01    0.02
  -1   4  -8    1.24    0.08
   1  -4   8    1.11    0.06
   0   4  -9    0.14    0.04
   0  -4   9    0.11    0.03
   1   4 -10    0.07    0.03
  -1  -4  10    0.03    0.03
   2   4 -11    0.07    0.04
  -2  -4  11    0.00    0.03
  -2  -4  11    0.08    0.03
   3   4 -12    0.08    0.04
  -3  -4  12    0.11    0.03
  -3  -4  12    0.05    0.03
   4   4 -13    0.00    0.04
  -4  -4  13    0.02    0.03
   5   4 -14    0.05    0.05
  -5  -4  14    0.04    0.04
 -10   5   0    1.07    0.09
  -9   5  -1    0.06    0.04
  -8   5  -2    0.00    0.03
  -7   5  -3    0.41    0.05
  -6   5  -4    0.97    0.06
  -5   5  -5    0.01    0.02
  -4   5  -6    0.01    0.02
   4  -5   6   -0.03    0.02
   3  -5   7    0.11    0.03
  -2   5  -8    1.57    0.09
   2  -5   8    1.49    0.08
  -1   5  -9    1.66    0.10
   1  -5   9    1.46    0.08
   0   5 -10    0.08    0.04
   0  -5  10    0.09    0.03
   1   5 -11    0.28    0.05
  -1  -5  11    0.25    0.04
   2   5 -12    0.10    0.04
  -2  -5  12    0.04    0.03
  -2  -5  12    0.15    0.04
   3   5 -13    0.18    0.05
  -3  -5  13    0.19    0.04
   4   5 -14    0.04    0.05
  -4  -5  14    0.08    0.04
  -5  -5  15    0.09    0.04
 -10   6  -1    0.06    0.04
  -9   6  -2   -0.01    0.04
   9  -6   2    0.00    0.03
  -8   6  -3    0.02    0.03
   8  -6   3    0.01    0.03
  -7   6  -4    0.04    0.03
   7  -6   4    0.03    0.03
  -6   6  -5    0.33    0.04
   6  -6   5    0.25    0.04
  -5   6  -6    0.10    0.03
   5  -6   6    0.04    0.03
  -4   6  -7    3.28    0.12
   4  -6   7    3.27    0.12
   3  -6   8    4.75    0.16
   2  -6   9    0.78    0.06
  -1   6 -10    0.18    0.05
   1  -6  10    0.16    0.04
   0   6 -11    0.20    0.05
   0  -6  11    0.15    0.04
   1   6 -12    0.08    0.04
  -1  -6  12    0.06    0.03
   2   6 -13    0.02    0.04
  -2  -6  13    0.00    0.03
  -2  -6  13   -0.05    0.03
  -3  -6  14    0.02    0.03
  -4  -6  15    0.14    0.05
  -9   7  -3    0.06    0.04
   9  -7   3    0.03    0.03
  -8   7  -4   -0.01    0.03
   8  -7   4    0.00    0.03
  -7   7  -5    0.01    0.03
   7  -7   5    0.05    0.03
  -6   7  -6    0.33    0.05
   6  -7   6    0.31    0.04
  -5   7  -7    0.09    0.03
   5  -7   7    0.09    0.03
  -4   7  -8    0.24    0.04
   4  -7   8    0.14    0.03
   3  -7   9    0.03    0.03
   2  -7  10    0.05    0.03
   1  -7  11    2.79    0.12
   0  -7  12    0.70    0.07
  -1  -7  13    0.37    0.05
  -2  -7  14    0.00    0.03
  -2  -7  14   -0.01    0.03
  -3  -7  15    0.04    0.04
  -9   8  -4    0.00    0.04
   9  -8   4   -0.05    0.03
  -8   8  -5    0.07    0.04
   8  -8   5    0.14    0.04
  -7   8  -6    0.07    0.04
   7  -8   6    0.04    0.03
  -6   8  -7    0.84    0.07
   6  -8   7    0.82    0.07
  -5   8  -8    0.21    0.04
   5  -8   8    0.17    0.04
  -4   8  -9    0.14    0.04
   4  -8   9    0.11    0.04
   3  -8  10    0.74    0.07
   2  -8  11    0.00    0.03
   1  -8  12    0.02    0.03
   0  -8  13    0.07    0.04
  -1  -8  14    0.80    0.08
  -2  -8  15    0.07    0.04
  -8   9  -6    0.04    0.04
   8  -9   6   -0.03    0.03
  -7   9  -7    0.05    0.04
   7  -9   7    0.02    0.04
  -6   9  -8    0.57    0.06
   6  -9   8    0.47    0.06
  -5   9  -9    0.17    0.04
   5  -9   9    0.12    0.04
  -4   9 -10    0.04    0.03
   4  -9  10    0.05    0.04
   3  -9  11    0.00    0.03
   2  -9  12    0.06    0.04
   1  -9  13    0.45    0.07
   0  -9  14    0.25    0.05
  -1  -9  15    0.01    0.04
  -7  10  -8    0.05    0.04
   7 -10   8    0.08    0.04
  -6  10  -9   -0.02    0.03
   6 -10   9   -0.04    0.03
  -5  10 -10    0.15    0.04
   5 -10  10    0.02    0.04
  -4  10 -11    0.03    0.04
   4 -10  11    0.03    0.04
   3 -10  12    0.06    0.04
   2 -10  13    0.06    0.04
   1 -10  14    0.01    0.04
   0 -10  15    0.10    0.05
   6 -11  10    0.04    0.04
  -5  11 -11   -0.04    0.03
   5 -11  11   -0.04    0.03
  -4  11 -12   -0.02    0.03
   4 -11  12   -0.10    0.04
  -3  11 -13   -0.01    0.03
   3 -11  13   -0.03    0.04
   2 -11  14    0.02    0.04
  -1 -15  10    0.00    0.05
   0 -15   9   -0.07    0.04
   1 -15   8    0.14    0.06
   2 -15   7    0.02    0.04
   3 -15   6    0.04    0.05
   4 -15   5    0.00    0.04
  -2 -14  10    0.30    0.07
  -1 -14   9    0.60    0.08
   0 -14   8    0.28    0.06
   1 -14   7    0.17    0.05
   2 -14   6    0.11    0.04
   3 -14   5    0.34    0.06
   4 -14   4    0.05    0.04
  -4  14  -4    0.03    0.03
   5 -14   3    0.02    0.04
  -5  14  -3    0.04    0.03
   6 -14   2   -0.01    0.04
  -6  14  -2    0.03    0.03
  -3 -13  10    0.00    0.04
  -2 -13   9    0.33    0.06
  -1 -13   8    0.72    0.08
   0 -13   7    1.01    0.09
   1 -13   6    0.83    0.08
   2 -13   5    0.01    0.04
  -2  13  -5    0.02    0.02
   3 -13   4    0.02    0.04
  -3  13  -4    0.05    0.03
   4 -13   3    0.17    0.05
  -4  13  -3    0.16    0.04
   5 -13   2    0.28    0.05
  -5  13  -2    0.21    0.04
   6 -13   1   -0.10    0.04
  -6  13  -1    0.01    0.03
  -5 -12  11    0.35    0.06
  -3 -12   9    0.19    0.05
  -2 -12   8    0.05    0.04
  -1 -12   7    0.08    0.04
   0 -12   6    2.03    0.11
   1 -12   5    0.75    0.07
  -1  12  -5    0.84    0.05
   2 -12   4    0.65    0.07
  -2  12  -4    0.77    0.05
   3 -12   3    2.76    0.13
  -3  12  -3    3.24    0.10
   4 -12   2    0.13    0.04
  -4  12  -2    0.03    0.03
   5 -12   1    0.01    0.04
  -5  12  -1    0.06    0.03
   6 -12   0    0.03    0.04
  -6  12   0    0.05    0.03
   7 -12  -1    0.04    0.04
  -7  12   1    0.04    0.04
  -6 -11  11    0.25    0.06
  -5 -11  10    0.13    0.05
  -4 -11   9   -0.02    0.03
  -3 -11   8    0.37    0.06
  -2 -11   7    0.15    0.04
  -1 -11   6    0.07    0.04
   0 -11   5    0.02    0.04
   0  11  -5    0.15    0.02
   1 -11   4    0.17    0.04
  -1  11  -4    0.18    0.02
   2 -11   3    0.43    0.05
  -2  11  -3    0.51    0.04
   3 -11   2    0.01    0.03
  -3  11  -2    0.02    0.02
   4 -11   1    0.17    0.04
  -4  11  -1    0.28    0.04
   5 -11   0    0.46    0.06
  -5  11   0    0.43    0.05
   6 -11  -1    0.01    0.03
  -6  11   1   -0.06    0.03
   7 -11  -2    0.02    0.04
  -7  11   2    0.00    0.03
  -6 -10  10    0.31    0.06
  -5 -10   9   -0.02    0.03
  -4 -10   8    0.07    0.04
  -3 -10   7    0.00    0.03
  -2 -10   6   -0.02    0.03
  -1 -10   5    3.77    0.15
   0 -10   4    0.52    0.06
   0  10  -4    0.66    0.03
   1 -10   3    0.03    0.03
  -1  10  -3    0.04    0.02
   2 -10   2    0.11    0.03
  -2  10  -2    0.18    0.02
   3 -10   1    0.29    0.05
  -3  10  -1    0.29    0.03
   4 -10   0    0.12    0.04
  -4  10   0    0.14    0.03
   5 -10  -1    0.02    0.03
  -5  10   1   -0.04    0.03
   6 -10  -2    1.43    0.08
  -6  10   2    1.33    0.08
   7 -10  -3    0.03    0.04
  -7  -9  10    0.42    0.06
  -6  -9   9    0.33    0.05
  -5  -9   8    0.67    0.07
  -4  -9   7    0.63    0.06
  -3  -9   6    0.67    0.06
  -2  -9   5    2.03    0.10
  -1  -9   4    1.53    0.08
   0  -9   3    0.71    0.06
   0   9  -3    0.71    0.03
   1  -9   2    2.64    0.11
  -1   9  -2    2.70    0.08
   2  -9   1    0.02    0.03
  -2   9  -1    0.04    0.02
   3  -9   0   -0.02    0.02
  -3   9   0    0.00    0.02
   4  -9  -1    0.02    0.03
  -4   9   1   -0.02    0.02
   5  -9  -2    0.28    0.04
  -5   9   2    0.29    0.04
   6  -9  -3    0.42    0.05
   7  -9  -4    0.04    0.03
  -7  -8   9    0.02    0.03
  -6  -8   8    0.04    0.04
  -5  -8   7   -0.04    0.03
  -5  -8   7   -0.05    0.03
  -4  -8   6    3.77    0.14
  -3  -8   5    2.75    0.12
  -2  -8   4    0.32    0.04
  -1  -8   3    1.34    0.07
   0  -8   2    1.69    0.08
   1  -8   1    8.16    0.24
  -1   8  -1    8.52    0.20
   2  -8   0    2.14    0.09
  -2   8   0    2.23    0.07
   3  -8  -1    1.09    0.06
  -3   8   1    0.99    0.05
   4  -8  -2    0.60    0.05
  -4   8   2    0.66    0.05
   5  -8  -3    0.16    0.03
   6  -8  -4    0.05    0.03
   7  -8  -5    0.00    0.03
  -8  -7   9    0.00    0.04
  -7  -7   8    0.43    0.06
  -6  -7   7    3.40    0.14
  -5  -7   6    3.51    0.14
  -5  -7   6    3.73    0.14
  -4  -7   5    1.55    0.09
  -4  -7   5    1.69    0.08
  -3  -7   4   -0.03    0.02
  -2  -7   3    7.06    0.21
  -1  -7   2   17.31    0.45
   0  -7   1    6.93    0.21
   0  -7   1    7.09    0.16
   1  -7   0    3.79    0.13
   2  -7  -1    0.77    0.06
   3  -7  -2    0.14    0.03
   4  -7  -3    0.66    0.05
   5  -7  -4    0.08    0.03
   6  -7  -5    0.06    0.03
   7  -7  -6   -0.01    0.03
  -8  -6   8   -0.01    0.04
  -7  -6   7    2.03    0.11
  -6  -6   6    0.05    0.03
  -5  -6   5    0.49    0.05
  -5  -6   5    0.44    0.05
  -4  -6   4    7.90    0.23
  -4  -6   4    7.87    0.23
   4   6  -4    7.74    0.18
  -3  -6   3    8.31    0.24
  -2  -6   2    0.25    0.04
  -1  -6   1    0.80    0.06
   0  -6   0    0.05    0.02
   0  -6   0    0.07    0.01
   1  -6  -1    3.09    0.11
   2  -6  -2   11.47    0.31
   3  -6  -3    1.54    0.07
   4  -6  -4   -0.06    0.02
   5  -6  -5   -0.03    0.02
   6  -6  -6    0.12    0.03
   7  -6  -7    0.15    0.04
  -9  -5   8    0.05    0.04
  -8  -5   7    0.05    0.04
  -7  -5   6   12.86    0.38
  -6  -5   5    0.10    0.04
  -5  -5   4    3.17    0.11
  -5  -5   4    3.09    0.12
  -4  -5   3    0.04    0.02
  -4  -5   3    0.08    0.02
   4   5  -3    0.05    0.01
  -3  -5   2    0.90    0.06
  -2  -5   1   10.33    0.28
  -1  -5   0    1.56    0.04
  -1  -5   0    1.51    0.07
   0  -5  -1   13.33    0.30
   0  -5  -1   13.14    0.35
   1  -5  -2    0.00    0.02
   2  -5  -3    0.02    0.02
   3  -5  -4    1.84    0.08
   4  -5  -5    3.19    0.12
   5  -5  -6    0.20    0.04
   6  -5  -7    0.10    0.03
   7  -5  -8    0.03    0.03
  -9  -4   7    0.05    0.04
  -8  -4   6    1.89    0.11
  -7  -4   5    1.06    0.09
  -6  -4   4    0.11    0.03
  -5  -4   3    1.07    0.05
  -5  -4   3    0.98    0.06
  -5  -4   3    1.08    0.06
  -4  -4   2    1.49    0.07
  -4  -4   2    1.39    0.05
  -4  -4   2    1.43    0.06
  -3  -4   1    6.90    0.20
  -3  -4   1    6.77    0.19
  -3  -4   1    6.74    0.16
  -2  -4   0    1.90    0.05
  -2  -4   0    1.85    0.08
  -1  -4  -1   49.92    1.19
   0  -4  -2    2.87    0.10
   1  -4  -3    0.22    0.02
   1  -4  -3    0.20    0.03
   2  -4  -4    0.03    0.02
   3  -4  -5    1.30    0.07
  -3   4   5    1.27    0.05
   4  -4  -6    0.07    0.03
  -4   4   6    0.08    0.03
   5  -4  -7    0.15    0.04
  -5   4   7    0.12    0.04
   6  -4  -8    0.01    0.03
  -6   4   8    0.01    0.03
   7  -4  -9    0.72    0.07
  -7   4   9    0.74    0.08
  -8   4  10   -0.04    0.04
  -9  -3   6    1.65    0.11
  -8  -3   5    0.36    0.06
  -7  -3   4    4.32    0.16
  -7  -3   4    4.48    0.13
  -6  -3   3    0.65    0.06
  -6  -3   3    0.65    0.04
  -5  -3   2    1.79    0.08
  -5  -3   2    1.75    0.06
  -5  -3   2    1.82    0.07
   5   3  -2    1.65    0.08
  -4  -3   1    1.94    0.07
  -4  -3   1    1.94    0.08
  -4  -3   1    1.95    0.06
   4   3  -1    1.87    0.08
  -3  -3   0    3.31    0.10
  -3  -3   0    3.28    0.11
  -3  -3   0    3.28    0.09
  -2  -3  -1    8.40    0.21
  -2  -3  -1    8.24    0.23
  -1  -3  -2  121.86    2.84
   0  -3  -3    5.27    0.13
   0  -3  -3    5.20    0.16
   1  -3  -4    0.02    0.02
   1  -3  -4    0.02    0.01
   2  -3  -5    4.01    0.14
  -2   3   5    4.24    0.12
   3  -3  -6    0.98    0.06
  -3   3   6    0.95    0.05
  -3   3   6    1.08    0.04
   4  -3  -7    0.93    0.07
  -4   3   7    0.99    0.06
   5  -3  -8    0.00    0.03
  -5   3   8    0.01    0.03
   6  -3  -9    0.32    0.05
  -6   3   9    0.28    0.05
   7  -3 -10    0.03    0.04
  -7   3  10    0.02    0.04
  -8   3  11    0.00    0.04
 -10  -2   6    0.15    0.05
  -9  -2   5    0.14    0.05
  -8  -2   4   -0.02    0.02
  -8  -2   4   -0.05    0.03
  -7  -2   3    0.03    0.02
  -7  -2   3   -0.02    0.03
  -6  -2   2    0.07    0.03
  -6  -2   2    0.12    0.02
   6   2  -2    0.05    0.02
  -5  -2   1    3.03    0.11
  -5  -2   1    2.92    0.09
  -5  -2   1    2.93    0.10
   5   2  -1    3.01    0.11
  -4  -2   0    0.81    0.04
  -4  -2   0    0.83    0.04
  -4  -2   0    0.82    0.05
   4   2   0    0.89    0.05
  -3  -2  -1    0.08    0.02
  -3  -2  -1    0.13    0.02
  -3  -2  -1    0.12    0.02
   3   2   1    0.07    0.02
  -2  -2  -2   16.79    0.41
  -2  -2  -2   16.64    0.42
  -1  -2  -3    0.92    0.06
   0  -2  -4    0.34    0.04
   1  -2  -5    2.66    0.08
   1  -2  -5    2.49    0.10
  -1   2   5    2.61    0.08
   2  -2  -6    2.73    0.11
  -2   2   6    2.86    0.09
  -2   2   6    2.82    0.09
   3  -2  -7    0.36    0.04
  -3   2   7    0.42    0.04
  -3   2   7    0.51    0.03
   4  -2  -8    0.85    0.06
  -4   2   8    0.86    0.06
   5  -2  -9    0.93    0.08
  -5   2   9    1.01    0.07
   6  -2 -10    0.15    0.04
  -6   2  10    0.15    0.04
   7  -2 -11    0.02    0.04
  -7   2  11   -0.01    0.04
 -10  -1   5    0.07    0.04
 -10  -1   5    0.07    0.05
  -9  -1   4    0.09    0.03
  -9  -1   4    0.12    0.05
  -8  -1   3    0.17    0.04
  -8  -1   3    0.15    0.04
  -7  -1   2    0.11    0.03
  -7  -1   2    0.03    0.03
  -6  -1   1    0.57    0.04
  -6  -1   1    0.36    0.04
   6   1  -1    0.43    0.04
  -5  -1   0    0.31    0.03
  -5  -1   0    0.26    0.03
  -5  -1   0    0.29    0.03
   5   1   0    0.32    0.04
  -4  -1  -1    2.62    0.08
  -4  -1  -1    2.63    0.09
  -4  -1  -1    2.59    0.09
   4   1   1    2.74    0.10
  -3  -1  -2   32.18    0.78
  -3  -1  -2   31.88    0.78
  -3  -1  -2   32.56    0.71
   3   1   2   32.06    0.78
   3   1   2   32.56    0.78
  -2  -1  -3    0.62    0.04
   2   1   3    0.60    0.02
  -1  -1  -4   12.13    0.32
   0  -1  -5    7.89    0.22
   0   1   5    7.66    0.19
   1  -1  -6    0.77    0.06
  -1   1   6    0.77    0.04
   2  -1  -7    9.92    0.28
  -2   1   7   10.08    0.26
  -2   1   7   10.06    0.27
   3  -1  -8    1.58    0.09
  -3   1   8    1.63    0.07
  -3   1   8    1.65    0.06
   4  -1  -9    1.41    0.08
  -4   1   9    1.42    0.08
   5  -1 -10    0.18    0.05
  -5   1  10    0.17    0.04
   6  -1 -11    0.03    0.04
  -6   1  11   -0.04    0.03
   7  -1 -12    0.01    0.04
  -7   1  12   -0.01    0.04
 -10   0   4    0.01    0.04
 -10   0   4   -0.02    0.03
  -9   0   3   -0.05    0.04
  -9   0   3   -0.02    0.03
  -8   0   2    0.00    0.03
  -8   0   2    0.08    0.03
  -7   0   1   -0.02    0.02
  -7   0   1   -0.02    0.03
  -6   0   0    0.00    0.02
  -6   0   0    0.01    0.02
   6   0   0   -0.01    0.02
  -5   0  -1    1.63    0.07
  -5   0  -1    1.72    0.07
  -5   0  -1    1.75    0.07
   5   0   1    1.70    0.08
  -4   0  -2    1.78    0.07
  -4   0  -2    1.78    0.08
  -4   0  -2    1.81    0.07
   4   0   2    1.77    0.08
  -3   0  -3    0.84    0.05
   3   0   3    0.82    0.04
  -2   0  -4    0.03    0.02
   2   0   4    0.05    0.01
  -1   0  -5    0.49    0.05
   0   0  -6    3.76    0.13
   0   0   6    3.68    0.10
   1   0  -7   11.99    0.32
  -1   0   7   11.50    0.30
  -1   0   7   11.71    0.30
   2   0  -8    3.80    0.14
  -2   0   8    3.63    0.12
  -2   0   8    3.69    0.12
   3   0  -9    3.20    0.13
  -3   0   9    3.04    0.10
  -3   0   9    3.01    0.11
   4   0 -10    0.15    0.04
  -4   0  10    0.11    0.03
   5   0 -11    0.18    0.05
  -5   0  11    0.20    0.04
   6   0 -12   -0.03    0.04
  -6   0  12   -0.03    0.04
   7   0 -13    0.19    0.06
  -7   0  13    0.14    0.05
 -10   1   3    0.03    0.04
 -10   1   3    0.00    0.03
  -9   1   2    0.16    0.05
  -9   1   2    0.17    0.04
  -8   1   1    0.01    0.03
  -8   1   1    0.02    0.03
  -7   1   0    0.02    0.03
  -7   1   0   -0.01    0.03
  -6   1  -1    0.93    0.06
  -6   1  -1    1.02    0.06
   6  -1   1    0.95    0.07
  -5   1  -2    0.73    0.05
  -5   1  -2    0.73    0.05
   5  -1   2    0.80    0.06
  -4   1  -3    3.08    0.11
  -4   1  -3    3.01    0.10
  -3   1  -4    0.03    0.02
   3  -1   4    0.04    0.01
  -2   1  -5    8.31    0.24
  -1   1  -6    0.68    0.06
   0   1  -7    1.24    0.07
   0  -1   7    1.25    0.06
   1   1  -8    3.01    0.12
  -1  -1   8    2.87    0.09
  -1  -1   8    3.04    0.10
   2   1  -9    0.02    0.03
  -2  -1   9    0.03    0.02
  -2  -1   9    0.04    0.02
   3   1 -10    0.04    0.04
  -3  -1  10   -0.01    0.02
  -3  -1  10    0.00    0.02
   4   1 -11    0.97    0.08
  -4  -1  11    0.98    0.07
   5   1 -12    0.11    0.05
  -5  -1  12    0.06    0.04
   6   1 -13   -0.03    0.05
  -6  -1  13    0.04    0.04
 -10   2   2    0.06    0.04
  -9   2   1    0.35    0.05
  -8   2   0    0.77    0.07
  -7   2  -1    4.31    0.14
  -6   2  -2    0.59    0.05
   6  -2   2    0.48    0.05
  -5   2  -3    0.02    0.02
  -5   2  -3    0.02    0.02
  -4   2  -4    0.33    0.04
  -4   2  -4    0.30    0.03
  -3   2  -5    2.10    0.09
  -2   2  -6    0.26    0.04
  -1   2  -7    3.77    0.14
   0   2  -8    0.11    0.03
   0  -2   8    0.10    0.02
   1   2  -9    0.96    0.07
  -1  -2   9    0.85    0.05
  -1  -2   9    0.90    0.06
   2   2 -10    0.08    0.04
  -2  -2  10    0.10    0.03
  -2  -2  10    0.09    0.03
   3   2 -11    0.00    0.03
  -3  -2  11   -0.02    0.02
  -3  -2  11   -0.03    0.02
   4   2 -12   -0.03    0.04
  -4  -2  12   -0.01    0.03
   5   2 -13    0.08    0.05
  -5  -2  13    0.03    0.04
   6   2 -14   -0.04    0.05
  -6  -2  14    0.01    0.04
 -10   3   1    0.09    0.04
  -9   3   0    0.03    0.04
  -8   3  -1    4.68    0.16
  -7   3  -2    2.72    0.11
  -6   3  -3    0.23    0.04
  -5   3  -4    0.01    0.02
  -4   3  -5    1.84    0.07
  -4   3  -5    1.67    0.08
  -3   3  -6    1.57    0.08
  -2   3  -7    0.10    0.03
  -1   3  -8    2.94    0.12
   1  -3   8    2.79    0.11
   0   3  -9    0.00    0.03
   0  -3   9   -0.04    0.02
   1   3 -10    0.18    0.04
  -1  -3  10    0.18    0.03
  -1  -3  10    0.18    0.03
   2   3 -11    0.17    0.05
  -2  -3  11    0.14    0.03
  -2  -3  11    0.12    0.03
   3   3 -12   -0.02    0.04
  -3  -3  12    0.00    0.03
  -3  -3  12   -0.03    0.02
   4   3 -13   -0.02    0.04
  -4  -3  13    0.00    0.03
   5   3 -14   -0.01    0.05
  -5  -3  14   -0.03    0.03
 -10   4   0    0.15    0.05
  -9   4  -1    0.04    0.04
  -8   4  -2    1.64    0.09
  -7   4  -3    0.06    0.03
  -6   4  -4    0.02    0.03
  -5   4  -5    2.13    0.09
  -4   4  -6    0.72    0.07
  -4   4  -6    0.81    0.05
  -3   4  -7    0.00    0.03
   3  -4   7    0.01    0.02
  -2   4  -8   -0.02    0.03
   2  -4   8    0.01    0.02
  -1   4  -9    2.07    0.11
   1  -4   9    2.14    0.09
   0   4 -10    1.29    0.09
   0  -4  10    1.20    0.07
   1   4 -11    1.13    0.09
  -1  -4  11    1.13    0.07
   2   4 -12   -0.02    0.04
  -2  -4  12    0.00    0.03
  -2  -4  12   -0.06    0.03
   3   4 -13    0.06    0.05
  -3  -4  13    0.02    0.03
   4   4 -14    0.08    0.05
  -4  -4  14    0.04    0.04
   5   4 -15    0.07    0.06
  -5  -4  15    0.05    0.04
 -10   5  -1    1.27    0.10
  -9   5  -2    0.35    0.06
  -8   5  -3    0.06    0.04
  -7   5  -4    0.18    0.04
  -6   5  -5    0.02    0.03
  -5   5  -6    0.03    0.03
   4  -5   7    1.11    0.07
  -3   5  -8    0.08    0.04
   3  -5   8    0.08    0.03
  -2   5  -9    5.28    0.19
   2  -5   9    5.50    0.18
  -1   5 -10    1.93    0.11
   1  -5  10    1.89    0.09
   0   5 -11    0.44    0.06
   0  -5  11    0.35    0.05
   1   5 -12    0.03    0.04
  -1  -5  12    0.00    0.03
   2   5 -13    0.22    0.05
  -2  -5  13    0.27    0.04
  -2  -5  13    0.21    0.04
   3   5 -14    0.01    0.04
  -3  -5  14    0.03    0.03
   4   5 -15   -0.07    0.05
  -4  -5  15    0.04    0.04
  -9   6  -3    0.11    0.04
   9  -6   3    0.09    0.03
  -8   6  -4    0.02    0.03
   8  -6   4    0.04    0.03
  -7   6  -5    0.02    0.03
   7  -6   5   -0.03    0.03
  -6   6  -6    0.13    0.03
   6  -6   6    0.09    0.03
  -5   6  -7    0.09    0.03
   5  -6   7    0.11    0.03
   4  -6   8    0.15    0.04
   3  -6   9    0.08    0.03
  -2   6 -10   -0.01    0.04
   2  -6  10   -0.03    0.03
  -1   6 -11    0.03    0.04
   1  -6  11   -0.02    0.03
   0   6 -12    0.01    0.04
   0  -6  12    0.05    0.03
   1   6 -13    1.59    0.11
  -1  -6  13    1.28    0.09
   2   6 -14    0.07    0.05
  -2  -6  14    0.06    0.04
  -2  -6  14    0.03    0.03
  -3  -6  15    0.24    0.05
  -9   7  -4    0.09    0.04
   9  -7   4    0.09    0.04
  -8   7  -5    0.03    0.03
   8  -7   5   -0.03    0.03
  -7   7  -6    0.05    0.03
   7  -7   6    0.05    0.03
  -6   7  -7    0.10    0.04
   6  -7   7    0.10    0.04
  -5   7  -8    0.18    0.04
   5  -7   8    0.15    0.04
  -4   7  -9    1.73    0.09
   4  -7   9    1.72    0.09
   3  -7  10    1.08    0.08
   2  -7  11    0.36    0.05
   1  -7  12    0.44    0.06
   0  -7  13   -0.02    0.03
  -1  -7  14    0.12    0.04
  -2  -7  15    0.02    0.04
  -8   8  -6    0.05    0.04
   8  -8   6    0.02    0.03
  -7   8  -7    0.26    0.05
   7  -8   7    0.25    0.05
  -6   8  -8    0.21    0.04
   6  -8   8    0.14    0.04
  -5   8  -9    0.05    0.03
   5  -8   9    0.05    0.04
  -4   8 -10    0.20    0.04
   4  -8  10    0.21    0.05
   3  -8  11   -0.06    0.03
   2  -8  12   -0.02    0.04
   1  -8  13    0.08    0.04
   0  -8  14    0.08    0.04
  -1  -8  15    0.13    0.05
  -8   9  -7    0.09    0.05
  -7   9  -8   -0.02    0.04
   7  -9   8    0.00    0.03
  -6   9  -9    0.08    0.04
   6  -9   9    0.08    0.04
  -5   9 -10    0.25    0.05
   5  -9  10    0.31    0.05
  -4   9 -11    0.00    0.03
   4  -9  11    0.03    0.04
   3  -9  12    0.16    0.05
   2  -9  13    0.03    0.04
   1  -9  14    0.11    0.05
   0  -9  15    0.07    0.05
  -6  10 -10    0.01    0.04
   6 -10  10    0.03    0.04
  -5  10 -11    0.10    0.04
   5 -10  11    0.10    0.04
  -4  10 -12   -0.01    0.03
   4 -10  12    0.03    0.04
   3 -10  13   -0.02    0.03
   2 -10  14   -0.10    0.03
  -1 -15   9    1.27    0.11
   0 -15   8    0.11    0.05
   1 -15   7    0.05    0.04
   2 -15   6    0.01    0.05
   3 -15   5    0.25    0.06
   4 -15   4   -0.02    0.05
  -3 -14  10    0.02    0.05
  -2 -14   9   -0.06    0.04
  -1 -14   8    0.05    0.05
   0 -14   7    0.32    0.06
   1 -14   6    0.84    0.09
   2 -14   5    0.90    0.09
   3 -14   4   -0.03    0.04
   4 -14   3   -0.01    0.04
   5 -14   2    0.06    0.04
  -5  14  -2    0.10    0.03
  -3 -13   9    0.15    0.05
  -2 -13   8    0.33    0.06
  -1 -13   7   -0.05    0.03
   0 -13   6    0.12    0.05
   1 -13   5    0.06    0.04
   2 -13   4    0.88    0.08
   3 -13   3    0.30    0.05
  -3  13  -3    0.36    0.04
   4 -13   2    0.45    0.06
  -4  13  -2    0.53    0.05
   5 -13   1    0.30    0.06
  -5  13  -1    0.34    0.04
   6 -13   0    0.00    0.04
  -6  13   0    0.02    0.03
  -5 -12  10    0.24    0.05
  -4 -12   9    0.71    0.08
  -3 -12   8    0.78    0.08
  -2 -12   7    0.07    0.04
  -1 -12   6    0.33    0.06
   0 -12   5    0.00    0.03
   1 -12   4    0.08    0.04
   2 -12   3    0.13    0.04
  -2  12  -3    0.10    0.02
   3 -12   2    0.13    0.05
  -3  12  -2    0.22    0.03
   4 -12   1    0.00    0.03
  -4  12  -1   -0.01    0.02
   5 -12   0   -0.03    0.03
  -5  12   0   -0.05    0.03
   6 -12  -1    0.07    0.04
  -6  12   1   -0.04    0.03
   7 -12  -2    0.08    0.04
  -6 -11  10    0.08    0.04
  -5 -11   9   -0.01    0.04
  -4 -11   8    0.18    0.05
  -3 -11   7    1.25    0.09
  -2 -11   6    0.70    0.07
  -1 -11   5   -0.04    0.03
   0 -11   4    0.03    0.03
   1 -11   3    1.46    0.09
  -1  11  -3    1.49    0.05
   2 -11   2    0.08    0.04
  -2  11  -2    0.12    0.02
   3 -11   1    0.10    0.04
  -3  11  -1    0.10    0.03
   4 -11   0    0.04    0.03
  -4  11   0    0.00    0.02
   5 -11  -1    0.02    0.03
  -5  11   1   -0.01    0.03
   6 -11  -2   -0.02    0.03
   7 -11  -3    0.10    0.04
  -6 -10   9    0.12    0.04
  -5 -10   8    1.23    0.09
  -4 -10   7    1.12    0.08
  -3 -10   6    0.26    0.05
  -2 -10   5    0.17    0.04
   0 -10   3    2.36    0.11
   1 -10   2    1.90    0.10
  -1  10  -2    2.04    0.06
   2 -10   1    0.89    0.07
  -2  10  -1    0.89    0.05
   3 -10   0    0.46    0.05
  -3  10   0    0.45    0.04
   4 -10  -1    0.00    0.03
  -4  10   1   -0.03    0.02
   5 -10  -2    0.03    0.03
   6 -10  -3    0.07    0.04
   7 -10  -4    0.06    0.04
  -7  -9   9    0.02    0.04
  -6  -9   8    0.11    0.04
  -5  -9   7    0.15    0.04
  -5  -9   7    0.13    0.04
  -4  -9   6    1.65    0.10
  -3  -9   5    0.04    0.04
  -2  -9   4    7.41    0.24
  -1  -9   3    1.26    0.08
   0  -9   2    1.09    0.07
   1  -9   1   -0.01    0.03
   2  -9   0    0.06    0.03
   3  -9  -1    3.02    0.12
   4  -9  -2    1.19    0.07
   5  -9  -3    0.37    0.05
   6  -9  -4    0.10    0.04
   7  -9  -5    0.05    0.04
  -8  -8   9    0.03    0.04
  -7  -8   8    0.06    0.04
  -6  -8   7    0.07    0.04
  -5  -8   6    0.83    0.07
  -5  -8   6    1.09    0.08
  -4  -8   5    6.10    0.20
  -3  -8   4    7.69    0.24
  -2  -8   3    6.85    0.21
  -1  -8   2    0.94    0.07
   0  -8   1    6.82    0.21
   1  -8   0    7.22    0.22
   2  -8  -1    1.97    0.09
   3  -8  -2    0.08    0.03
   4  -8  -3   -0.02    0.03
   5  -8  -4    0.01    0.03
   6  -8  -5    0.06    0.03
   7  -8  -6    0.03    0.04
  -8  -7   8    0.03    0.04
  -7  -7   7    0.21    0.05
  -6  -7   6    0.70    0.07
  -5  -7   5   14.78    0.39
  -5  -7   5   13.81    0.39
  -4  -7   4    0.35    0.04
  -4  -7   4    0.30    0.05
  -3  -7   3    2.02    0.10
  -2  -7   2    4.66    0.16
  -1  -7   1    3.68    0.13
   0  -7   0    1.80    0.09
   0  -7   0    2.04    0.06
   1  -7  -1    0.40    0.04
   2  -7  -2    1.14    0.07
   3  -7  -3    0.26    0.04
   4  -7  -4    1.33    0.08
   5  -7  -5    0.02    0.03
   6  -7  -6   -0.03    0.03
   7  -7  -7    0.09    0.04
  -8  -6   7    0.04    0.04
  -7  -6   6    0.68    0.07
  -6  -6   5    0.91    0.07
  -5  -6   4   26.54    0.70
  -5  -6   4   28.07    0.68
  -4  -6   3    0.14    0.03
  -4  -6   3    0.15    0.03
  -3  -6   2    1.89    0.09
  -2  -6   1    0.02    0.02
  -1  -6   0    0.02    0.01
  -1  -6   0   -0.01    0.02
   0  -6  -1    2.24    0.10
   0  -6  -1    2.23    0.06
   1  -6  -2   -0.02    0.03
   2  -6  -3    2.04    0.09
   3  -6  -4    0.03    0.03
   4  -6  -5    0.14    0.04
   5  -6  -6    0.57    0.06
   6  -6  -7    0.20    0.04
   7  -6  -8   -0.07    0.03
  -9  -5   7    0.00    0.04
  -8  -5   6    0.09    0.04
  -7  -5   5    0.30    0.05
  -6  -5   4    6.96    0.22
  -5  -5   3    0.72    0.06
  -5  -5   3    1.00    0.06
  -4  -5   2    0.03    0.01
  -4  -5   2    0.01    0.02
  -4  -5   2    0.02    0.02
  -3  -5   1    4.89    0.16
  -3  -5   1    4.80    0.11
  -3  -5   1    4.87    0.14
  -2  -5   0    3.45    0.12
  -2  -5   0    3.53    0.08
  -1  -5  -1    5.41    0.17
   0  -5  -2    4.86    0.16
   1  -5  -3   35.24    0.86
   2  -5  -4    0.64    0.06
   3  -5  -5    0.63    0.05
   4  -5  -6   -0.01    0.03
   5  -5  -7    0.00    0.03
   6  -5  -8   -0.02    0.03
   7  -5  -9    0.06    0.04
  -9  -4   6    0.24    0.05
  -8  -4   5    0.10    0.04
  -7  -4   4    4.14    0.12
  -7  -4   4    3.99    0.15
  -6  -4   3   -0.09    0.03
  -6  -4   3    0.03    0.02
  -6  -4   3    0.03    0.02
  -5  -4   2    8.39    0.20
  -5  -4   2    8.24    0.24
  -5  -4   2    8.43    0.24
  -4  -4   1    4.02    0.13
  -4  -4   1    3.88    0.10
  -4  -4   1    3.98    0.12
  -3  -4   0    0.36    0.02
  -3  -4   0    0.34    0.04
  -3  -4   0    0.40    0.03
  -2  -4  -1    7.03    0.18
  -2  -4  -1    6.88    0.20
  -1  -4  -2    5.86    0.18
   0  -4  -3    0.05    0.03
   0  -4  -3    0.04    0.01
   1  -4  -4   33.84    0.81
   1  -4  -4   32.74    0.81
   2  -4  -5    5.75    0.18
   3  -4  -6    0.32    0.04
  -3   4   6    0.30    0.03
   4  -4  -7    0.83    0.07
  -4   4   7    0.85    0.06
   5  -4  -8    0.09    0.04
  -5   4   8    0.06    0.03
   6  -4  -9    0.04    0.04
  -6   4   9    0.06    0.04
   7  -4 -10    0.05    0.04
  -7   4  10    0.14    0.05
  -9  -3   5    0.00    0.04
  -8  -3   4    0.39    0.06
  -8  -3   4    0.38    0.04
  -7  -3   3    0.00    0.03
  -7  -3   3    0.03    0.03
  -6  -3   2    0.01    0.02
  -6  -3   2    0.02    0.02
  -6  -3   2    0.01    0.03
  -5  -3   1    0.61    0.05
  -5  -3   1    0.61    0.05
  -5  -3   1    0.59    0.04
  -4  -3   0    1.11    0.04
  -4  -3   0    1.03    0.05
  -4  -3   0    1.11    0.06
  -3  -3  -1    6.92    0.18
  -3  -3  -1    6.80    0.16
  -3  -3  -1    7.01    0.20
  -2  -3  -2    0.00    0.02
  -2  -3  -2    0.04    0.01
  -1  -3  -3    1.59    0.08
   0  -3  -4    5.92    0.18
   0  -3  -4    6.15    0.15
   1  -3  -5    7.13    0.19
   1  -3  -5    7.13    0.21
   2  -3  -6    0.13    0.03
  -2   3   6    0.14    0.02
   3  -3  -7    0.33    0.04
  -3   3   7    0.34    0.03
  -3   3   7    0.34    0.03
   4  -3  -8    0.21    0.04
  -4   3   8    0.22    0.04
   5  -3  -9    0.08    0.04
  -5   3   9    0.01    0.03
   6  -3 -10    0.25    0.05
  -6   3  10    0.25    0.05
   7  -3 -11    0.18    0.05
  -7   3  11    0.16    0.05
 -10  -2   5    0.13    0.05
  -9  -2   4    0.59    0.07
  -9  -2   4    0.61    0.06
  -8  -2   3    0.03    0.03
  -8  -2   3    0.02    0.04
  -7  -2   2    0.02    0.03
  -7  -2   2    0.00    0.03
  -6  -2   1    0.57    0.04
  -6  -2   1    0.65    0.05
  -6  -2   1    0.50    0.05
  -5  -2   0   -0.01    0.02
  -5  -2   0    0.00    0.02
  -5  -2   0   -0.02    0.02
  -4  -2  -1    1.53    0.07
  -4  -2  -1    1.54    0.06
  -4  -2  -1    1.55    0.06
  -3  -2  -2    0.08    0.01
  -3  -2  -2    0.08    0.02
  -2  -2  -3    6.25    0.19
  -1  -2  -4   15.17    0.40
   0  -2  -5    1.19    0.07
   1  -2  -6    0.64    0.06
  -1   2   6    0.70    0.03
   2  -2  -7    2.04    0.10
  -2   2   7    2.27    0.08
  -2   2   7    2.15    0.08
   3  -2  -8    0.07    0.03
  -3   2   8    0.09    0.03
  -3   2   8    0.08    0.02
   4  -2  -9    2.66    0.12
  -4   2   9    2.83    0.11
   5  -2 -10    0.80    0.08
  -5   2  10    0.88    0.08
   6  -2 -11    0.09    0.05
  -6   2  11    0.14    0.04
   7  -2 -12   -0.04    0.05
  -7   2  12    0.00    0.04
 -10  -1   4    0.02    0.04
 -10  -1   4   -0.01    0.04
  -9  -1   3    0.00    0.03
  -9  -1   3    0.00    0.03
  -8  -1   2    0.29    0.04
  -8  -1   2    0.28    0.05
  -7  -1   1   -0.02    0.03
  -7  -1   1   -0.02    0.02
  -6  -1   0    0.21    0.03
  -6  -1   0    0.23    0.02
  -6  -1   0    0.25    0.04
  -5  -1  -1    0.15    0.03
  -5  -1  -1    0.17    0.03
  -5  -1  -1    0.18    0.03
  -4  -1  -2    0.58    0.04
  -4  -1  -2    0.49    0.05
  -4  -1  -2    0.52    0.04
  -3  -1  -3    0.29    0.04
   3   1   3    0.31    0.02
  -2  -1  -4    2.17    0.09
  -1  -1  -5    0.28    0.04
   0  -1  -6    0.33    0.04
   0   1   6    0.43    0.02
   1  -1  -7    0.16    0.04
  -1   1   7    0.19    0.02
   2  -1  -8    1.45    0.09
  -2   1   8    1.43    0.07
  -2   1   8    1.47    0.06
   3  -1  -9    2.26    0.11
  -3   1   9    2.35    0.09
  -3   1   9    2.45    0.09
   4  -1 -10    0.33    0.06
  -4   1  10    0.39    0.05
   5  -1 -11    0.47    0.07
  -5   1  11    0.42    0.05
   6  -1 -12    0.05    0.05
  -6   1  12    0.05    0.04
 -10   0   3    0.12    0.04
 -10   0   3    0.14    0.05
  -9   0   2   -0.02    0.03
  -9   0   2   -0.05    0.03
  -8   0   1    0.23    0.04
  -8   0   1    0.22    0.04
  -7   0   0    1.81    0.08
  -7   0   0    1.84    0.09
  -6   0  -1    0.02    0.02
  -6   0  -1    0.03    0.02
  -6   0  -1    0.01    0.02
  -5   0  -2    0.10    0.02
  -5   0  -2    0.04    0.02
  -4   0  -3    0.83    0.06
  -4   0  -3    0.69    0.04
  -3   0  -4   -0.04    0.02
   3   0   4   -0.01    0.01
  -2   0  -5    1.62    0.08
   2   0   5    1.66    0.05
  -1   0  -6    0.66    0.06
   1   0   6    0.75    0.03
   0   0  -7    1.03    0.07
   0   0   7    1.00    0.04
   1   0  -8    0.06    0.03
  -1   0   8    0.08    0.02
  -1   0   8    0.07    0.02
   2   0  -9    0.10    0.04
  -2   0   9    0.02    0.02
  -2   0   9    0.04    0.02
   3   0 -10    0.07    0.04
  -3   0  10    0.02    0.02
  -3   0  10    0.04    0.02
   4   0 -11    0.01    0.04
  -4   0  11    0.02    0.03
   5   0 -12   -0.02    0.04
  -5   0  12   -0.01    0.03
   6   0 -13    0.05    0.05
  -6   0  13    0.00    0.04
 -10   1   2    0.02    0.04
  -9   1   1    0.03    0.04
  -9   1   1    0.04    0.03
  -8   1   0    0.43    0.05
  -7   1  -1    1.68    0.08
  -6   1  -2    5.05    0.15
  -6   1  -2    4.93    0.14
  -5   1  -3   15.56    0.40
  -5   1  -3   15.23    0.37
  -4   1  -4    2.66    0.09
  -4   1  -4    2.62    0.11
  -3   1  -5    1.01    0.07
   3  -1   5    0.85    0.04
  -2   1  -6    0.72    0.06
  -1   1  -7    0.11    0.03
   0   1  -8    0.05    0.03
   0  -1   8    0.03    0.02
   0  -1   8    0.08    0.02
   1   1  -9    1.86    0.10
  -1  -1   9    1.86    0.08
  -1  -1   9    1.80    0.07
   2   1 -10    0.04    0.04
  -2  -1  10    0.08    0.02
  -2  -1  10    0.06    0.03
   3   1 -11    0.11    0.04
  -3  -1  11    0.07    0.03
  -3  -1  11    0.10    0.03
   4   1 -12    0.01    0.04
  -4  -1  12    0.01    0.03
   5   1 -13   -0.03    0.04
  -5  -1  13    0.00    0.03
   6   1 -14    0.01    0.05
  -6  -1  14    0.07    0.05
 -10   2   1    0.12    0.04
  -9   2   0    0.14    0.04
  -8   2  -1    0.34    0.05
  -7   2  -2    0.32    0.04
  -6   2  -3   13.10    0.33
  -5   2  -4    3.42    0.13
  -5   2  -4    3.29    0.11
  -4   2  -5    0.19    0.04
  -3   2  -6    0.08    0.03
  -2   2  -7    5.41    0.18
  -1   2  -8    0.82    0.07
   1  -2   8    0.76    0.06
   0   2  -9    0.18    0.04
   0  -2   9    0.10    0.03
   1   2 -10    0.17    0.04
  -1  -2  10    0.20    0.03
  -1  -2  10    0.14    0.03
   2   2 -11    0.08    0.04
  -2  -2  11    0.10    0.03
  -2  -2  11    0.10    0.03
   3   2 -12    0.03    0.04
  -3  -2  12   -0.01    0.03
   4   2 -13    0.07    0.05
  -4  -2  13    0.05    0.04
   5   2 -14    0.04    0.05
  -5  -2  14    0.00    0.03
 -10   3   0    0.10    0.04
  -9   3  -1    0.27    0.05
  -8   3  -2    0.97    0.07
  -7   3  -3    0.46    0.05
  -6   3  -4    0.66    0.06
  -5   3  -5    0.36    0.04
  -5   3  -5    0.35    0.05
  -4   3  -6    0.14    0.04
  -3   3  -7    2.97    0.13
  -2   3  -8    0.00    0.03
   2  -3   8    0.00    0.02
  -1   3  -9    0.15    0.04
   1  -3   9    0.16    0.03
   0   3 -10    0.38    0.06
   0  -3  10    0.40    0.05
   1   3 -11    1.71    0.11
  -1  -3  11    1.69    0.09
  -1  -3  11    1.74    0.08
   2   3 -12    0.38    0.06
  -2  -3  12    0.35    0.05
  -2  -3  12    0.39    0.04
   3   3 -13    0.24    0.06
  -3  -3  13    0.38    0.05
   4   3 -14    0.05    0.05
  -4  -3  14   -0.01    0.03
   5   3 -15    0.02    0.05
  -5  -3  15    0.02    0.04
 -10   4  -1    0.17    0.05
  -9   4  -2    0.07    0.04
  -8   4  -3    3.52    0.14
  -7   4  -4    2.08    0.10
  -6   4  -5    0.37    0.05
  -5   4  -6    0.87    0.06
  -4   4  -7   -0.06    0.03
  -3   4  -8    0.00    0.03
   3  -4   8   -0.02    0.03
  -2   4  -9    1.01    0.09
   2  -4   9    1.02    0.07
  -1   4 -10    0.11    0.04
   1  -4  10    0.09    0.03
   0   4 -11    2.93    0.14
   0  -4  11    2.96    0.12
   1   4 -12    0.19    0.05
  -1  -4  12    0.21    0.04
  -1  -4  12    0.30    0.04
   2   4 -13    0.05    0.04
  -2  -4  13   -0.02    0.03
  -2  -4  13    0.04    0.03
   3   4 -14    0.09    0.05
  -3  -4  14    0.11    0.04
   4   4 -15    0.06    0.05
  -4  -4  15    0.01    0.04
  -9   5  -3    0.00    0.04
  -8   5  -4    0.17    0.05
  -7   5  -5   -0.02    0.03
  -6   5  -6   -0.01    0.03
  -5   5  -7    0.06    0.03
   5  -5   7    0.05    0.03
  -4   5  -8    0.69    0.07
   4  -5   8    0.61    0.06
  -3   5  -9    0.61    0.07
   3  -5   9    0.67    0.06
  -2   5 -10    0.05    0.04
   2  -5  10    0.04    0.03
  -1   5 -11   -0.02    0.03
   1  -5  11   -0.02    0.03
   0   5 -12   -0.01    0.04
   0  -5  12   -0.02    0.03
   1   5 -13    0.00    0.04
  -1  -5  13    0.02    0.03
  -1  -5  13    0.01    0.03
   2   5 -14    0.05    0.05
  -2  -5  14    0.01    0.03
   3   5 -15    0.12    0.06
  -3  -5  15    0.14    0.04
  -9   6  -4    0.27    0.05
   9  -6   4    0.27    0.05
  -8   6  -5    0.03    0.04
   8  -6   5    0.00    0.03
  -7   6  -6    0.40    0.05
   7  -6   6    0.34    0.05
  -6   6  -7    0.00    0.03
   6  -6   7   -0.03    0.03
  -5   6  -8    0.24    0.04
   5  -6   8    0.20    0.04
   4  -6   9   -0.01    0.03
   3  -6  10    0.12    0.04
  -2   6 -11    1.07    0.10
   2  -6  11    1.01    0.08
  -1   6 -12    0.99    0.09
   1  -6  12    1.05    0.08
   0   6 -13    0.28    0.06
   0  -6  13    0.43    0.06
   1   6 -14    0.03    0.05
  -1  -6  14    0.08    0.04
  -1  -6  14    0.00    0.04
   2   6 -15    0.00    0.05
  -2  -6  15   -0.02    0.03
  -8   7  -6    0.01    0.03
   8  -7   6    0.01    0.03
  -7   7  -7    0.12    0.04
   7  -7   7    0.07    0.04
  -6   7  -8    0.07    0.04
   6  -7   8    0.00    0.03
  -5   7  -9    0.73    0.06
   5  -7   9    0.70    0.07
   4  -7  10    0.62    0.06
   3  -7  11    0.14    0.04
   2  -7  12    0.15    0.04
   1  -7  13    0.02    0.04
   0  -7  14    0.00    0.04
  -1  -7  15    0.17    0.04
  -1  -7  15    0.18    0.05
  -8   8  -7    0.07    0.04
   8  -8   7    0.03    0.04
  -7   8  -8    0.12    0.04
   7  -8   8    0.16    0.04
  -6   8  -9   -0.01    0.03
   6  -8   9    0.01    0.04
  -5   8 -10   -0.03    0.03
   5  -8  10   -0.01    0.03
   4  -8  11    0.05    0.04
   3  -8  12    0.26    0.05
   2  -8  13    0.03    0.04
   1  -8  14    0.21    0.05
   0  -8  15    0.03    0.04
  -7   9  -9    0.03    0.04
   7  -9   9    0.07    0.04
  -6   9 -10    0.09    0.04
   6  -9  10    0.10    0.05
  -5   9 -11   -0.01    0.04
   5  -9  11    0.01    0.04
  -4   9 -12   -0.01    0.03
   4  -9  12    0.05    0.04
   3  -9  13   -0.03    0.04
   2  -9  14    0.01    0.04
   1  -9  15   -0.06    0.04
  -1 -15   8    0.10    0.05
   0 -15   7    0.10    0.05
   1 -15   6    0.02    0.04
   2 -15   5    0.16    0.05
   3 -15   4    0.17    0.06
   4 -15   3    0.35    0.07
  -3 -14   9    0.06    0.05
  -2 -14   8    0.00    0.04
  -1 -14   7    0.09    0.05
   0 -14   6    0.12    0.05
   1 -14   5    0.05    0.04
   2 -14   4    0.37    0.06
   3 -14   3    0.02    0.04
   4 -14   2    0.30    0.06
   5 -14   1    0.00    0.04
  -3 -13   8    0.86    0.09
  -2 -13   7    1.61    0.11
  -1 -13   6    0.27    0.06
   0 -13   5    0.13    0.05
   1 -13   4    0.09    0.04
   2 -13   3    0.10    0.05
   3 -13   2    0.13    0.05
   4 -13   1    0.07    0.04
  -4  13  -1    0.12    0.03
   5 -13   0    0.17    0.05
   6 -13  -1    0.01    0.04
  -5 -12   9    0.16    0.05
  -4 -12   8    0.12    0.05
  -3 -12   7    0.57    0.07
  -2 -12   6    0.12    0.04
  -1 -12   5    1.95    0.11
   0 -12   4    1.71    0.11
   1 -12   3    0.01    0.03
   2 -12   2    0.01    0.04
   3 -12   1    0.20    0.05
   4 -12   0   -0.03    0.03
   5 -12  -1    0.13    0.04
   6 -12  -2    0.00    0.04
  -6 -11   9    0.34    0.06
  -5 -11   8    0.44    0.06
  -4 -11   7    0.92    0.09
  -3 -11   6    0.84    0.08
  -2 -11   5    0.37    0.06
  -1 -11   4    0.11    0.04
   0 -11   3    0.29    0.05
   1 -11   2    0.14    0.04
   2 -11   1    1.14    0.08
   3 -11   0    0.49    0.06
   4 -11  -1    0.13    0.04
   5 -11  -2    0.01    0.03
   6 -11  -3    0.00    0.04
   7 -11  -4   -0.04    0.04
  -7 -10   9    0.15    0.05
  -6 -10   8    0.10    0.04
  -5 -10   7    0.00    0.03
  -4 -10   6    0.09    0.04
  -3 -10   5    0.04    0.04
  -2 -10   4    6.16    0.21
   0 -10   2    2.54    0.12
   1 -10   1   -0.03    0.03
   2 -10   0    1.06    0.08
   3 -10  -1    0.24    0.05
   4 -10  -2    0.44    0.05
   5 -10  -3    0.27    0.05
   6 -10  -4    0.28    0.05
   7 -10  -5    0.05    0.04
  -7  -9   8    0.70    0.08
  -6  -9   7    0.08    0.04
  -5  -9   6    0.39    0.05
  -5  -9   6    0.38    0.06
  -4  -9   5    0.02    0.03
  -3  -9   4    3.62    0.15
  -1  -9   2    2.98    0.13
   0  -9   1    5.48    0.19
   1  -9   0    1.13    0.07
   2  -9  -1    1.95    0.10
   3  -9  -2    1.04    0.07
   4  -9  -3    0.10    0.04
   5  -9  -4   -0.04    0.03
   6  -9  -5    0.08    0.04
   7  -9  -6   -0.05    0.04
  -8  -8   8   -0.01    0.04
  -7  -8   7    0.83    0.08
  -6  -8   6    0.28    0.05
  -5  -8   5    0.17    0.04
  -5  -8   5    0.20    0.04
  -4  -8   4    3.59    0.13
  -4  -8   4    3.88    0.15
  -3  -8   3   41.84    1.03
  -2  -8   2    0.07    0.04
  -1  -8   1    7.29    0.23
   0  -8   0    0.67    0.03
   0  -8   0    0.59    0.06
   1  -8  -1    0.37    0.05
   2  -8  -2    2.49    0.11
   3  -8  -3    0.24    0.04
   4  -8  -4    0.81    0.07
   5  -8  -5   -0.03    0.03
   6  -8  -6    0.04    0.04
   7  -8  -7   -0.03    0.04
  -8  -7   7    0.00    0.04
  -7  -7   6    0.06    0.04
  -6  -7   5    0.10    0.04
  -5  -7   4    2.61    0.11
  -5  -7   4    2.73    0.12
  -4  -7   3    8.91    0.26
  -4  -7   3    8.68    0.25
  -3  -7   2   20.79    0.54
  -2  -7   1    1.31    0.08
  -1  -7   0    0.04    0.03
   0  -7  -1    0.33    0.04
   0  -7  -1    0.43    0.03
   1  -7  -2    0.71    0.06
   2  -7  -3    0.12    0.04
   3  -7  -4    0.25    0.05
   4  -7  -5   -0.03    0.03
   5  -7  -6   -0.03    0.03
   6  -7  -7   -0.03    0.04
   7  -7  -8    0.07    0.04
  -8  -6   6   -0.03    0.03
  -7  -6   5    0.11    0.04
  -6  -6   4    0.00    0.03
  -5  -6   3    3.59    0.13
  -5  -6   3    3.92    0.14
  -4  -6   2    8.62    0.25
  -4  -6   2    8.39    0.24
  -3  -6   1    8.69    0.26
  -2  -6   0    1.97    0.09
  -1  -6  -1    4.42    0.15
  -1  -6  -1    4.31    0.11
   0  -6  -2    2.10    0.09
   1  -6  -3    0.17    0.04
   2  -6  -4    0.88    0.07
   3  -6  -5    8.81    0.26
   4  -6  -6    0.03    0.03
   5  -6  -7    0.19    0.04
   6  -6  -8    0.01    0.04
   7  -6  -9    0.05    0.04
  -9  -5   6    0.14    0.05
  -8  -5   5    0.05    0.03
  -7  -5   4    0.37    0.05
  -6  -5   3    0.54    0.06
  -6  -5   3    0.59    0.04
  -5  -5   2    3.21    0.12
  -5  -5   2    3.42    0.09
  -5  -5   2    3.54    0.13
  -4  -5   1    1.43    0.06
  -4  -5   1    1.30    0.08
  -4  -5   1    1.39    0.05
  -3  -5   0    5.27    0.15
  -3  -5   0    5.05    0.17
  -3  -5   0    5.48    0.13
  -2  -5  -1    4.73    0.16
  -1  -5  -2    0.24    0.04
   0  -5  -3    4.50    0.16
   0  -5  -3    4.66    0.12
   1  -5  -4    0.42    0.05
   2  -5  -5    0.98    0.07
   3  -5  -6    3.54    0.14
   4  -5  -7    0.94    0.07
   5  -5  -8    0.04    0.04
   6  -5  -9    0.07    0.04
   7  -5 -10   -0.03    0.04
  -9  -4   5    0.05    0.04
  -8  -4   4    0.20    0.05
  -8  -4   4    0.15    0.03
  -7  -4   3    0.91    0.07
  -7  -4   3    0.83    0.05
  -6  -4   2    0.18    0.03
  -6  -4   2    0.22    0.03
  -6  -4   2    0.12    0.03
  -5  -4   1    0.41    0.05
  -5  -4   1    0.39    0.03
  -5  -4   1    0.35    0.04
  -4  -4   0    1.57    0.06
  -4  -4   0    1.56    0.05
  -4  -4   0    1.44    0.08
  -3  -4  -1    0.54    0.05
  -3  -4  -1    0.53    0.03
  -3  -4  -1    0.52    0.03
  -2  -4  -2    3.18    0.09
  -2  -4  -2    3.07    0.12
  -1  -4  -3    3.74    0.14
   0  -4  -4    0.77    0.03
   0  -4  -4    0.74    0.06
   1  -4  -5    1.18    0.08
   1  -4  -5    1.25    0.05
   2  -4  -6    0.05    0.03
   3  -4  -7    2.05    0.10
  -3   4   7    2.28    0.08
   4  -4  -8    0.05    0.04
   5  -4  -9    0.06    0.04
  -5   4   9    0.02    0.03
   6  -4 -10    0.00    0.04
  -6   4  10    0.05    0.04
   7  -4 -11   -0.02    0.04
  -7   4  11   -0.03    0.04
  -9  -3   4   -0.02    0.03
  -9  -3   4    0.01    0.04
  -8  -3   3    0.24    0.05
  -8  -3   3    0.22    0.04
  -7  -3   2    0.27    0.04
  -7  -3   2    0.31    0.04
  -6  -3   1   -0.01    0.02
  -6  -3   1    0.01    0.02
  -6  -3   1    0.00    0.02
  -5  -3   0    1.40    0.08
  -5  -3   0    1.56    0.07
  -5  -3   0    1.50    0.06
  -4  -3  -1   -0.01    0.01
  -4  -3  -1    0.01    0.01
  -4  -3  -1   -0.04    0.02
  -3  -3  -2    0.00    0.02
  -3  -3  -2    0.01    0.01
  -2  -3  -3    1.74    0.09
  -1  -3  -4    0.02    0.02
   0  -3  -5    4.81    0.16
   1  -3  -6    3.07    0.12
   2  -3  -7    0.00    0.03
  -2   3   7   -0.02    0.02
   3  -3  -8    0.01    0.03
  -3   3   8   -0.01    0.02
  -3   3   8    0.01    0.02
   4  -3  -9    0.17    0.05
  -4   3   9    0.21    0.04
   5  -3 -10    0.12    0.05
  -5   3  10    0.21    0.04
   6  -3 -11    0.39    0.06
  -6   3  11    0.37    0.05
 -10  -2   4    0.24    0.05
  -9  -2   3    0.54    0.05
  -9  -2   3    0.78    0.08
  -8  -2   2    0.40    0.05
  -8  -2   2    0.41    0.05
  -7  -2   1    0.42    0.05
  -7  -2   1    0.38    0.04
  -6  -2   0    2.29    0.08
  -6  -2   0    2.21    0.09
  -6  -2   0    2.12    0.09
  -5  -2  -1    2.16    0.10
  -5  -2  -1    2.27    0.09
  -5  -2  -1    2.29    0.08
  -4  -2  -2    1.20    0.05
  -4  -2  -2    1.06    0.07
  -4  -2  -2    1.16    0.05
  -3  -2  -3    0.41    0.05
  -2  -2  -4    4.32    0.15
  -1  -2  -5    0.00    0.02
   0  -2  -6    0.41    0.05
   1  -2  -7    0.20    0.04
  -1   2   7    0.29    0.03
   2  -2  -8    0.05    0.03
  -2   2   8    0.07    0.02
  -2   2   8    0.07    0.02
   3  -2  -9    0.02    0.04
  -3   2   9    0.06    0.02
  -3   2   9    0.07    0.03
   4  -2 -10    0.18    0.05
  -4   2  10    0.14    0.03
   5  -2 -11    0.03    0.04
  -5   2  11    0.12    0.04
   6  -2 -12   -0.07    0.04
  -6   2  12    0.06    0.04
 -10  -1   3    0.39    0.05
 -10  -1   3    0.49    0.07
  -9  -1   2    0.02    0.03
  -9  -1   2    0.01    0.04
  -8  -1   1    0.31    0.04
  -8  -1   1    0.32    0.05
  -7  -1   0    0.09    0.03
  -7  -1   0    0.04    0.03
  -6  -1  -1    2.52    0.09
  -6  -1  -1    2.38    0.10
  -6  -1  -1    2.49    0.09
  -5  -1  -2    4.03    0.12
  -5  -1  -2    4.05    0.14
  -5  -1  -2    3.89    0.12
  -4  -1  -3    0.18    0.04
  -4  -1  -3    0.28    0.03
  -3  -1  -4    1.17    0.07
  -2  -1  -5    0.14    0.03
  -1  -1  -6    0.67    0.06
   0  -1  -7    1.05    0.07
   0   1   7    1.08    0.04
   1  -1  -8    0.37    0.05
  -1   1   8    0.42    0.03
   2  -1  -9    0.01    0.03
  -2   1   9    0.00    0.02
  -2   1   9    0.01    0.02
   3  -1 -10    0.00    0.03
  -3   1  10   -0.02    0.02
  -3   1  10    0.01    0.02
   4  -1 -11    0.01    0.04
  -4   1  11   -0.03    0.03
   5  -1 -12    0.00    0.04
  -5   1  12   -0.01    0.03
   6  -1 -13    0.01    0.05
  -6   1  13    0.03    0.04
 -10   0   2   -0.07    0.04
 -10   0   2   -0.01    0.03
  -9   0   1    0.04    0.03
  -9   0   1    0.05    0.04
  -8   0   0    0.29    0.04
  -8   0   0    0.27    0.04
  -7   0  -1    0.03    0.03
  -7   0  -1    0.02    0.03
  -6   0  -2    0.41    0.04
  -6   0  -2    0.43    0.04
  -5   0  -3    6.88    0.21
  -5   0  -3    6.77    0.19
  -4   0  -4   21.20    0.54
  -4   0  -4   21.32    0.49
  -3   0  -5   20.06    0.53
   3   0   5   20.71    0.50
  -2   0  -6    2.91    0.12
  -1   0  -7    2.32    0.11
   1   0   7    2.40    0.07
   0   0  -8    0.00    0.03
   0   0   8    0.03    0.01
   1   0  -9   -0.03    0.03
  -1   0   9   -0.01    0.02
  -1   0   9    0.01    0.02
   2   0 -10    0.07    0.04
  -2   0  10    0.07    0.03
  -2   0  10    0.07    0.02
   3   0 -11    0.29    0.06
  -3   0  11    0.31    0.04
   4   0 -12    0.05    0.05
  -4   0  12    0.00    0.03
   5   0 -13   -0.02    0.05
  -5   0  13    0.00    0.04
 -10   1   1    0.01    0.03
  -9   1   0    0.06    0.04
  -8   1  -1    0.17    0.04
  -7   1  -2    1.58    0.08
  -6   1  -3    0.79    0.07
  -6   1  -3    0.96    0.06
  -5   1  -4    0.38    0.04
  -5   1  -4    0.43    0.05
  -4   1  -5   14.08    0.38
  -3   1  -6    2.77    0.12
   3  -1   6    2.47    0.08
  -2   1  -7    0.18    0.04
  -1   1  -8    1.32    0.09
   0   1  -9    2.72    0.13
   0  -1   9    2.79    0.09
   0  -1   9    2.84    0.11
   1   1 -10    0.13    0.04
  -1  -1  10    0.19    0.03
  -1  -1  10    0.16    0.03
   2   1 -11    0.10    0.05
  -2  -1  11    0.13    0.03
  -2  -1  11    0.16    0.03
   3   1 -12    0.07    0.05
  -3  -1  12    0.07    0.03
   4   1 -13    0.04    0.05
  -4  -1  13    0.05    0.03
   5   1 -14   -0.01    0.05
  -5  -1  14    0.02    0.04
 -10   2   0    0.01    0.03
  -9   2  -1    0.03    0.04
  -8   2  -2    0.44    0.05
  -7   2  -3    0.19    0.04
  -6   2  -4    7.44    0.22
  -6   2  -4    7.18    0.21
  -5   2  -5    5.70    0.18
  -5   2  -5    4.74    0.15
  -4   2  -6    0.04    0.03
  -3   2  -7    1.14    0.08
  -2   2  -8    0.01    0.03
  -1   2  -9    1.45    0.09
   1  -2   9    1.36    0.07
   0   2 -10    0.08    0.04
   0  -2  10    0.08    0.03
   0  -2  10    0.11    0.02
   1   2 -11    0.11    0.05
  -1  -2  11    0.14    0.03
  -1  -2  11    0.14    0.03
   2   2 -12    0.49    0.07
  -2  -2  12    0.62    0.05
  -2  -2  12    0.65    0.06
   3   2 -13    0.20    0.06
  -3  -2  13    0.25    0.04
   4   2 -14    0.12    0.06
  -4  -2  14    0.08    0.04
  -9   3  -2    0.01    0.04
  -8   3  -3    0.13    0.04
  -7   3  -4    0.47    0.05
  -6   3  -5    4.66    0.16
  -5   3  -6    3.01    0.11
  -5   3  -6    3.01    0.13
  -4   3  -7    0.38    0.05
  -3   3  -8    0.96    0.08
  -2   3  -9    0.00    0.04
   2  -3   9   -0.01    0.03
  -1   3 -10    0.08    0.04
   1  -3  10    0.08    0.03
   0   3 -11    0.24    0.06
   0  -3  11    0.22    0.04
   0  -3  11    0.28    0.03
   1   3 -12    0.06    0.04
  -1  -3  12    0.02    0.03
  -1  -3  12    0.06    0.03
   2   3 -13    0.59    0.08
  -2  -3  13    0.80    0.07
  -2  -3  13    0.77    0.06
   3   3 -14    0.04    0.05
  -3  -3  14   -0.02    0.03
   4   3 -15    0.04    0.05
  -4  -3  15   -0.03    0.03
  -9   4  -3    0.10    0.04
  -8   4  -4    0.70    0.07
  -7   4  -5    0.14    0.04
  -6   4  -6   -0.04    0.03
  -5   4  -7    0.85    0.07
  -5   4  -7    0.98    0.06
  -4   4  -8   -0.01    0.03
  -3   4  -9    0.23    0.05
   3  -4   9    0.20    0.04
  -2   4 -10    0.71    0.07
   2  -4  10    0.82    0.07
  -1   4 -11    1.10    0.09
   1  -4  11    1.06    0.07
   0   4 -12    0.61    0.07
   0  -4  12    0.64    0.06
   1   4 -13   -0.04    0.04
  -1  -4  13    0.02    0.03
  -1  -4  13   -0.02    0.03
   2   4 -14    0.05    0.05
  -2  -4  14    0.03    0.03
   3   4 -15    0.04    0.05
  -3  -4  15   -0.03    0.03
  -9   5  -4    0.02    0.04
  -8   5  -5    0.33    0.05
  -7   5  -6    0.37    0.05
  -6   5  -7    0.21    0.04
  -5   5  -8    0.53    0.05
   5  -5   8    0.44    0.05
  -4   5  -9   -0.03    0.03
   4  -5   9   -0.04    0.03
  -3   5 -10    1.01    0.09
   3  -5  10    0.92    0.07
  -2   5 -11    0.05    0.04
   2  -5  11    0.08    0.04
  -1   5 -12    0.06    0.05
   1  -5  12    0.02    0.04
   0   5 -13    0.07    0.05
   0  -5  13    0.04    0.03
   1   5 -14    0.22    0.06
  -1  -5  14    0.22    0.04
  -1  -5  14    0.19    0.05
   2   5 -15    0.12    0.06
  -2  -5  15    0.18    0.04
  -9   6  -5   -0.04    0.04
  -8   6  -6    0.04    0.04
   8  -6   6    0.00    0.03
  -7   6  -7    0.04    0.03
   7  -6   7    0.06    0.04
  -6   6  -8    0.01    0.03
   6  -6   8   -0.01    0.03
  -5   6  -9    0.23    0.04
   5  -6   9    0.17    0.04
   4  -6  10    0.09    0.04
  -3   6 -11    0.72    0.08
   3  -6  11    0.92    0.08
  -2   6 -12    1.32    0.11
   2  -6  12    1.08    0.08
  -1   6 -13    0.23    0.06
   1  -6  13    0.26    0.05
   0   6 -14    0.09    0.06
   0  -6  14    0.08    0.04
   1   6 -15    0.01    0.05
  -1  -6  15   -0.09    0.04
  -1  -6  15    0.05    0.04
  -8   7  -7    0.01    0.04
   8  -7   7   -0.03    0.03
  -7   7  -8    0.10    0.04
   7  -7   8    0.10    0.04
  -6   7  -9    0.25    0.05
   6  -7   9    0.20    0.05
  -5   7 -10    0.17    0.04
   5  -7  10    0.20    0.05
   4  -7  11   -0.04    0.03
   3  -7  12   -0.04    0.03
   2  -7  13    0.04    0.04
   1  -7  14    0.06    0.04
   0  -7  15    0.01    0.04
  -7   8  -9    0.01    0.04
   7  -8   9    0.00    0.04
  -6   8 -10    0.12    0.04
   6  -8  10    0.15    0.05
  -5   8 -11    0.07    0.04
   5  -8  11    0.11    0.04
   4  -8  12    0.13    0.04
   3  -8  13    0.15    0.05
   2  -8  14    0.05    0.04
   1  -8  15   -0.03    0.04
  -1 -15   7    0.01    0.05
   0 -15   6    0.09    0.05
   1 -15   5    0.42    0.07
   2 -15   4   -0.04    0.03
   3 -15   3    0.05    0.05
   4 -15   2    0.18    0.06
  -3 -14   8    0.48    0.08
  -2 -14   7    0.48    0.08
  -1 -14   6    0.25    0.06
   0 -14   5    0.99    0.10
   1 -14   4    0.03    0.04
   2 -14   3   -0.02    0.04
   3 -14   2    0.03    0.04
   4 -14   1    0.15    0.05
   5 -14   0    0.03    0.04
  -4 -13   8   -0.02    0.05
  -3 -13   7    0.00    0.04
  -2 -13   6   -0.03    0.04
  -1 -13   5    0.68    0.08
   0 -13   4    0.82    0.08
   1 -13   3    0.77    0.08
   2 -13   2    0.99    0.09
   3 -13   1    0.10    0.05
   4 -13   0   -0.01    0.04
   5 -13  -1   -0.04    0.04
  -5 -12   8    0.46    0.06
  -4 -12   7    0.40    0.07
  -3 -12   6    0.33    0.06
  -2 -12   5    1.34    0.10
  -1 -12   4    0.08    0.04
   0 -12   3    0.20    0.05
   1 -12   2    0.35    0.06
   2 -12   1    0.86    0.08
   3 -12   0   -0.02    0.04
   4 -12  -1    0.26    0.05
   5 -12  -2    0.00    0.04
   6 -12  -3   -0.05    0.04
  -6 -11   8    0.00    0.04
  -5 -11   7    1.50    0.09
  -4 -11   6   -0.04    0.04
  -3 -11   5    0.17    0.05
  -2 -11   4    1.14    0.09
  -1 -11   3    0.19    0.05
   0 -11   2    5.19    0.19
   1 -11   1    1.45    0.10
   2 -11   0    0.05    0.04
   3 -11  -1    0.33    0.05
   4 -11  -2    0.50    0.06
   5 -11  -3    0.08    0.04
   6 -11  -4    0.15    0.05
  -7 -10   8    0.34    0.06
  -6 -10   7    0.03    0.04
  -5 -10   6    0.33    0.05
  -4 -10   5   -0.01    0.03
  -3 -10   4    3.40    0.15
  -2 -10   3    0.98    0.08
  -1 -10   2   10.60    0.32
   0 -10   1    0.09    0.05
   1 -10   0    0.01    0.04
   2 -10  -1    1.13    0.08
   3 -10  -2    0.40    0.06
   4 -10  -3    0.06    0.04
   5 -10  -4    0.09    0.05
   6 -10  -5    0.06    0.04
  -7  -9   7    0.22    0.05
  -6  -9   6    0.14    0.04
  -5  -9   5    2.60    0.12
  -5  -9   5    2.59    0.11
  -4  -9   4    0.72    0.07
  -3  -9   3    0.29    0.05
  -2  -9   2    3.02    0.14
  -1  -9   1   39.82    0.99
   0  -9   0    1.29    0.09
   1  -9  -1    3.89    0.15
   2  -9  -2    0.00    0.03
   3  -9  -3    0.00    0.03
   4  -9  -4    0.37    0.06
   5  -9  -5    0.00    0.04
   6  -9  -6    0.13    0.05
  -8  -8   7    0.11    0.05
  -7  -8   6    0.11    0.04
  -6  -8   5    0.02    0.03
  -5  -8   4   -0.04    0.03
  -5  -8   4    0.03    0.03
  -4  -8   3    0.16    0.04
  -4  -8   3    0.10    0.03
  -3  -8   2    1.33    0.09
  -2  -8   1   21.38    0.56
  -1  -8   0    3.81    0.15
   0  -8  -1    0.59    0.06
   1  -8  -2    0.02    0.03
   2  -8  -3    0.81    0.07
   3  -8  -4    0.28    0.05
   4  -8  -5    0.33    0.05
   5  -8  -6    0.27    0.05
   6  -8  -7    0.02    0.04
  -8  -7   6    0.21    0.05
  -7  -7   5   -0.02    0.03
  -6  -7   4    0.02    0.03
  -5  -7   3    0.11    0.03
  -5  -7   3    0.18    0.04
  -4  -7   2    0.22    0.03
  -4  -7   2    0.21    0.04
  -3  -7   1    6.19    0.21
  -2  -7   0    0.81    0.07
  -1  -7  -1    6.86    0.22
  -1  -7  -1    7.22    0.16
   0  -7  -2    3.56    0.14
   1  -7  -3    1.40    0.08
   2  -7  -4    0.32    0.05
   3  -7  -5    0.00    0.03
   4  -7  -6   -0.02    0.03
   5  -7  -7    1.51    0.10
   6  -7  -8    0.10    0.04
  -9  -6   6    0.08    0.04
  -8  -6   5    0.02    0.04
  -7  -6   4    0.56    0.06
  -6  -6   3    0.04    0.03
  -5  -6   2    0.05    0.03
  -5  -6   2    0.03    0.02
  -4  -6   1    0.92    0.07
  -4  -6   1    0.94    0.06
  -4  -6   1    0.95    0.03
  -3  -6   0    0.93    0.05
  -3  -6   0    0.89    0.07
  -3  -6   0    0.94    0.03
  -2  -6  -1    0.18    0.04
  -1  -6  -2    1.38    0.08
   0  -6  -3    0.69    0.06
   0  -6  -3    0.79    0.04
   1  -6  -4    0.79    0.07
   2  -6  -5    0.85    0.07
   3  -6  -6    0.06    0.04
   4  -6  -7    0.30    0.05
   5  -6  -8    0.13    0.05
   6  -6  -9    0.04    0.04
  -9  -5   5    0.14    0.05
  -8  -5   4   -0.02    0.03
  -7  -5   3   -0.03    0.02
  -7  -5   3    0.01    0.03
  -6  -5   2    1.41    0.08
  -6  -5   2    1.50    0.06
  -5  -5   1    1.95    0.10
  -5  -5   1    2.03    0.08
  -5  -5   1    1.93    0.07
  -4  -5   0    0.20    0.02
  -4  -5   0    0.17    0.03
  -4  -5   0    0.18    0.04
  -3  -5  -1    3.84    0.15
  -3  -5  -1    4.01    0.10
  -3  -5  -1    3.98    0.12
  -2  -5  -2    1.37    0.08
  -2  -5  -2    1.34    0.05
  -1  -5  -3    0.16    0.04
   0  -5  -4    1.17    0.04
   0  -5  -4    1.13    0.08
   1  -5  -5    0.23    0.04
   1  -5  -5    0.28    0.03
   2  -5  -6    0.62    0.06
   3  -5  -7    0.43    0.06
   4  -5  -8    0.09    0.04
   5  -5  -9    0.20    0.05
   6  -5 -10   -0.04    0.04
  -9  -4   4    0.22    0.05
  -8  -4   3    0.00    0.03
  -8  -4   3   -0.05    0.02
  -7  -4   2    0.05    0.03
  -7  -4   2    0.05    0.03
  -6  -4   1    0.03    0.02
  -6  -4   1    0.02    0.03
  -6  -4   1    0.02    0.03
  -5  -4   0    0.14    0.04
  -5  -4   0    0.18    0.03
  -5  -4   0    0.20    0.02
  -4  -4  -1    0.67    0.06
  -4  -4  -1    0.77    0.04
  -4  -4  -1    0.75    0.04
  -3  -4  -2    0.82    0.04
  -3  -4  -2    0.67    0.07
  -2  -4  -3    0.58    0.06
  -1  -4  -4    0.04    0.03
   0  -4  -5    2.83    0.12
   1  -4  -6    0.06    0.03
   1  -4  -6    0.04    0.01
   2  -4  -7    1.58    0.09
   3  -4  -8    0.18    0.04
  -3   4   8    0.24    0.03
   4  -4  -9    0.07    0.04
   5  -4 -10   -0.07    0.03
   6  -4 -11   -0.01    0.04
  -9  -3   3    0.03    0.03
  -9  -3   3    0.04    0.04
  -8  -3   2    1.71    0.08
  -8  -3   2    1.75    0.10
  -7  -3   1    1.98    0.10
  -7  -3   1    1.81    0.08
  -6  -3   0    1.48    0.06
  -6  -3   0    1.54    0.08
  -6  -3   0    1.52    0.08
  -5  -3  -1    1.71    0.09
  -5  -3  -1    1.67    0.07
  -5  -3  -1    1.68    0.07
  -4  -3  -2    3.14    0.10
  -4  -3  -2    3.09    0.09
  -4  -3  -2    2.97    0.13
  -3  -3  -3    6.08    0.20
  -2  -3  -4    4.40    0.16
  -1  -3  -5    0.05    0.03
   0  -3  -6    3.22    0.13
   1  -3  -7    0.05    0.03
   2  -3  -8    0.01    0.03
   3  -3  -9    0.13    0.04
  -3   3   9    0.14    0.03
   4  -3 -10   -0.04    0.04
  -4   3  10    0.03    0.03
   5  -3 -11    0.03    0.04
  -5   3  11    0.03    0.03
   6  -3 -12   -0.05    0.04
  -6   3  12    0.00    0.04
  -9  -2   2    0.13    0.04
  -9  -2   2    0.08    0.04
  -8  -2   1    0.75    0.07
  -8  -2   1    0.66    0.06
  -7  -2   0    0.00    0.02
  -7  -2   0   -0.02    0.03
  -6  -2  -1    0.16    0.03
  -6  -2  -1    0.17    0.03
  -6  -2  -1    0.22    0.04
  -5  -2  -2    0.48    0.04
  -5  -2  -2    0.56    0.04
  -5  -2  -2    0.45    0.05
  -4  -2  -3    6.87    0.21
  -4  -2  -3    6.65    0.18
  -3  -2  -4    5.22    0.18
  -2  -2  -5    0.01    0.03
  -1  -2  -6    2.36    0.11
   0  -2  -7    1.81    0.10
   1  -2  -8    1.09    0.08
  -1   2   8    1.15    0.05
   2  -2  -9    0.42    0.06
  -2   2   9    0.50    0.05
  -2   2   9    0.51    0.04
   3  -2 -10    0.03    0.04
  -3   2  10    0.03    0.02
   4  -2 -11    0.01    0.04
  -4   2  11    0.01    0.03
   5  -2 -12   -0.05    0.04
  -5   2  12   -0.01    0.03
  -6   2  13   -0.01    0.04
 -10  -1   2    0.27    0.06
  -9  -1   1    0.18    0.04
  -9  -1   1    0.09    0.04
  -8  -1   0   -0.04    0.03
  -8  -1   0    0.02    0.03
  -7  -1  -1    0.21    0.03
  -7  -1  -1    0.17    0.03
  -6  -1  -2    0.25    0.03
  -6  -1  -2    0.22    0.04
  -5  -1  -3    0.49    0.04
  -5  -1  -3    0.51    0.06
  -4  -1  -4   -0.04    0.03
  -3  -1  -5   12.74    0.36
  -2  -1  -6   31.26    0.79
  -1  -1  -7    9.08    0.28
   0  -1  -8    1.70    0.10
   0   1   8    1.72    0.05
   1  -1  -9    0.80    0.07
  -1   1   9    0.88    0.04
  -1   1   9    0.84    0.06
   2  -1 -10    0.08    0.04
  -2   1  10    0.11    0.03
  -2   1  10    0.10    0.03
   3  -1 -11   -0.01    0.04
  -3   1  11    0.04    0.03
   4  -1 -12    0.13    0.05
  -4   1  12    0.10    0.04
   5  -1 -13   -0.08    0.04
  -5   1  13   -0.03    0.03
 -10   0   1    0.03    0.04
  -9   0   0    0.05    0.03
  -8   0  -1   -0.06    0.02
  -7   0  -2    0.00    0.03
  -6   0  -3    0.58    0.05
  -6   0  -3    0.61    0.06
  -5   0  -4    4.63    0.14
  -5   0  -4    4.71    0.17
  -4   0  -5    0.05    0.04
   3   0   6    0.10    0.02
  -2   0  -7    4.99    0.18
  -1   0  -8    1.19    0.09
   0   0  -9    0.02    0.03
   0   0   9    0.04    0.01
   1   0 -10    0.86    0.08
  -1   0  10    0.87    0.05
  -1   0  10    0.85    0.06
   2   0 -11    0.39    0.06
  -2   0  11    0.42    0.04
  -2   0  11    0.38    0.04
   3   0 -12    0.06    0.05
  -3   0  12    0.07    0.03
   4   0 -13   -0.06    0.04
  -4   0  13    0.02    0.03
   5   0 -14    0.10    0.06
 -10   1   0    0.00    0.04
  -9   1  -1    0.20    0.04
  -8   1  -2    0.05    0.03
  -7   1  -3    0.07    0.03
  -6   1  -4    1.62    0.09
  -6   1  -4    1.63    0.08
  -5   1  -5    0.14    0.03
  -5   1  -5    0.13    0.04
  -4   1  -6   18.08    0.48
  -3   1  -7   12.17    0.35
  -2   1  -8    0.00    0.03
  -1   1  -9    1.08    0.09
   1  -1   9    1.06    0.04
   0   1 -10    0.05    0.04
   0  -1  10    0.01    0.03
   0  -1  10    0.02    0.02
   1   1 -11    0.52    0.07
  -1  -1  11    0.64    0.05
  -1  -1  11    0.68    0.06
   2   1 -12    0.12    0.05
  -2  -1  12    0.18    0.03
  -2  -1  12    0.17    0.04
   3   1 -13    0.06    0.05
  -3  -1  13    0.09    0.03
   4   1 -14    0.22    0.06
  -9   2  -2   -0.03    0.03
  -8   2  -3    0.13    0.04
  -7   2  -4    0.21    0.04
  -6   2  -5   -0.01    0.03
  -5   2  -6    0.76    0.07
  -5   2  -6    0.58    0.06
  -4   2  -7    0.87    0.08
  -3   2  -8    0.55    0.07
  -2   2  -9    0.03    0.04
  -1   2 -10    0.40    0.06
   1  -2  10    0.39    0.05
   1  -2  10    0.48    0.03
   0   2 -11    0.26    0.05
   0  -2  11    0.35    0.04
   0  -2  11    0.31    0.05
   1   2 -12    0.02    0.04
  -1  -2  12    0.02    0.02
  -1  -2  12    0.03    0.03
   2   2 -13    0.05    0.05
  -2  -2  13    0.02    0.03
   3   2 -14    0.03    0.05
   4   2 -15   -0.01    0.05
  -9   3  -3    0.21    0.05
  -8   3  -4    0.06    0.04
  -7   3  -5    0.13    0.04
  -6   3  -6    2.51    0.11
  -5   3  -7    0.55    0.06
  -5   3  -7    0.47    0.05
  -4   3  -8    0.03    0.04
  -3   3  -9    1.41    0.10
  -2   3 -10    0.18    0.05
   2  -3  10    0.11    0.04
  -1   3 -11    0.04    0.04
   1  -3  11    0.08    0.03
   0   3 -12    0.14    0.05
   0  -3  12    0.16    0.04
   0  -3  12    0.18    0.03
   1   3 -13    0.37    0.07
  -1  -3  13    0.47    0.05
  -1  -3  13    0.39    0.05
   2   3 -14    0.28    0.06
   3   3 -15   -0.01    0.05
  -9   4  -4    0.00    0.04
  -8   4  -5   -0.01    0.03
  -7   4  -6   -0.02    0.03
  -6   4  -7    0.01    0.03
  -5   4  -8    0.11    0.04
  -5   4  -8    0.12    0.03
  -4   4  -9    0.68    0.07
   4  -4   9    0.63    0.07
  -3   4 -10    0.38    0.06
   3  -4  10    0.41    0.05
  -2   4 -11    0.00    0.04
   2  -4  11   -0.03    0.03
  -1   4 -12    0.92    0.09
   1  -4  12    1.04    0.08
   0   4 -13    0.17    0.06
   0  -4  13    0.28    0.05
   1   4 -14    0.02    0.05
  -1  -4  14    0.04    0.04
   2   4 -15    0.04    0.05
  -8   5  -6    0.01    0.04
  -7   5  -7    0.07    0.04
  -6   5  -8   -0.02    0.03
   6  -5   8   -0.03    0.03
  -5   5  -9    0.44    0.05
   5  -5   9    0.35    0.05
  -4   5 -10    0.01    0.04
   4  -5  10    0.05    0.04
  -3   5 -11    0.31    0.06
   3  -5  11    0.33    0.05
  -2   5 -12    0.08    0.05
   2  -5  12   -0.01    0.03
  -1   5 -13    0.69    0.09
   1  -5  13    0.58    0.07
   0   5 -14    0.43    0.07
   0  -5  14    0.45    0.06
   1   5 -15    0.12    0.06
  -8   6  -7   -0.01    0.04
   8  -6   7   -0.06    0.03
  -7   6  -8    0.04    0.04
   7  -6   8   -0.02    0.04
  -6   6  -9    0.03    0.03
   6  -6   9    0.00    0.04
  -5   6 -10    0.16    0.04
   5  -6  10    0.16    0.05
   4  -6  11    0.25    0.05
  -3   6 -12    0.16    0.06
   3  -6  12    0.20    0.05
  -2   6 -13   -0.03    0.05
   2  -6  13   -0.09    0.03
  -1   6 -14   -0.05    0.05
   1  -6  14   -0.03    0.04
   0   6 -15    0.01    0.05
   0  -6  15    0.06    0.04
  -7   7  -9    0.04    0.04
   7  -7   9   -0.02    0.04
  -6   7 -10    0.02    0.03
   6  -7  10    0.03    0.04
  -5   7 -11    0.03    0.03
   5  -7  11    0.07    0.04
   4  -7  12    0.26    0.05
   3  -7  13    0.06    0.04
   2  -7  14    0.03    0.04
   1  -7  15    0.06    0.04
  -5   8 -12    0.15    0.05
   5  -8  12    0.10    0.05
   4  -8  13    0.42    0.07
  -1 -15   6    0.17    0.06
   0 -15   5    0.42    0.07
   1 -15   4    0.01    0.04
   2 -15   3    0.06    0.05
   3 -15   2    0.05    0.05
  -3 -14   7    0.42    0.08
  -2 -14   6    0.02    0.05
  -1 -14   5    0.26    0.06
   0 -14   4    0.18    0.06
   1 -14   3    0.18    0.06
   2 -14   2    0.45    0.07
   3 -14   1    0.19    0.06
   4 -14   0    0.04    0.05
  -4 -13   7    0.20    0.06
  -3 -13   6    0.02    0.05
  -2 -13   5    0.12    0.05
  -1 -13   4    0.01    0.04
   0 -13   3    0.20    0.05
   1 -13   2    0.09    0.04
   2 -13   1    1.25    0.10
   3 -13   0    0.48    0.07
   4 -13  -1    0.20    0.06
   5 -13  -2   -0.03    0.04
  -5 -12   7    1.01    0.08
  -4 -12   6    0.18    0.06
  -3 -12   5    2.99    0.15
  -2 -12   4    0.18    0.06
  -1 -12   3    0.07    0.04
   0 -12   2    0.68    0.08
   1 -12   1    0.05    0.04
   2 -12   0    0.92    0.08
   3 -12  -1    0.27    0.06
   4 -12  -2    0.03    0.05
   5 -12  -3    0.18    0.06
  -6 -11   7    1.31    0.09
  -5 -11   6    0.19    0.04
  -4 -11   5   -0.04    0.04
  -3 -11   4    0.00    0.04
  -2 -11   3    0.28    0.06
  -1 -11   2    3.20    0.15
   0 -11   1    2.42    0.13
   1 -11   0   10.99    0.34
   2 -11  -1    0.15    0.05
   3 -11  -2    0.26    0.06
   4 -11  -3    0.12    0.05
   5 -11  -4    0.09    0.05
   6 -11  -5    0.02    0.04
  -7 -10   7    0.33    0.06
  -6 -10   6    0.27    0.05
  -5 -10   5    0.81    0.08
  -5 -10   5    0.81    0.07
  -4 -10   4    0.49    0.07
  -3 -10   3    2.84    0.14
  -2 -10   2    0.37    0.06
  -1 -10   1    0.78    0.08
   0 -10   0    0.07    0.05
   1 -10  -1   15.37    0.44
   2 -10  -2    2.05    0.12
   3 -10  -3    0.64    0.07
   4 -10  -4    0.00    0.04
   5 -10  -5   -0.02    0.04
   6 -10  -6   -0.01    0.04
  -7  -9   6    0.06    0.04
  -6  -9   5    0.01    0.03
  -5  -9   4    0.04    0.03
  -5  -9   4    0.00    0.04
  -4  -9   3    0.03    0.04
  -4  -9   3    0.05    0.03
  -3  -9   2    0.17    0.04
  -2  -9   1    0.32    0.05
  -1  -9   0    0.01    0.04
   0  -9  -1   12.02    0.35
   1  -9  -2    0.03    0.04
   2  -9  -3    0.00    0.04
   3  -9  -4   -0.01    0.04
   4  -9  -5    0.43    0.06
   5  -9  -6   -0.02    0.04
   6  -9  -7    0.03    0.05
  -8  -8   6   -0.02    0.04
  -7  -8   5    0.05    0.04
  -6  -8   4    0.16    0.04
  -5  -8   3    0.14    0.03
  -5  -8   3    0.10    0.04
  -4  -8   2    0.06    0.04
  -4  -8   2    0.11    0.03
  -3  -8   1    0.06    0.03
  -2  -8   0    1.23    0.09
  -1  -8  -1    3.20    0.14
   0  -8  -2    0.18    0.05
   1  -8  -3    1.30    0.09
   2  -8  -4    1.17    0.09
   3  -8  -5    0.05    0.04
   4  -8  -6   -0.06    0.03
   5  -8  -7    0.00    0.04
   6  -8  -8    0.06    0.05
  -8  -7   5    0.43    0.06
  -7  -7   4    0.04    0.04
  -6  -7   3    0.26    0.04
  -5  -7   2    1.26    0.07
  -5  -7   2    1.20    0.09
  -4  -7   1    0.07    0.02
  -4  -7   1    0.09    0.03
  -3  -7   0    0.22    0.03
  -3  -7   0    0.19    0.04
  -2  -7  -1    0.24    0.02
  -2  -7  -1    0.22    0.05
  -1  -7  -2    0.10    0.04
   0  -7  -3    0.17    0.04
   1  -7  -4    0.12    0.04
   2  -7  -5   -0.04    0.03
   3  -7  -6    0.23    0.05
   4  -7  -7   -0.04    0.03
   5  -7  -8    0.12    0.05
   6  -7  -9    0.04    0.04
  -8  -6   4    0.06    0.04
  -7  -6   3    0.80    0.07
  -6  -6   2    0.14    0.03
  -5  -6   1    0.26    0.05
  -5  -6   1    0.27    0.02
  -5  -6   1    0.22    0.03
  -4  -6   0    3.13    0.13
  -4  -6   0    3.14    0.11
  -4  -6   0    3.12    0.08
  -3  -6  -1    1.70    0.05
  -3  -6  -1    1.69    0.06
  -3  -6  -1    1.63    0.10
  -2  -6  -2    0.63    0.06
  -2  -6  -2    0.77    0.04
  -1  -6  -3    4.73    0.17
   0  -6  -4    0.02    0.03
   0  -6  -4   -0.01    0.01
   1  -6  -5    0.09    0.04
   2  -6  -6    0.07    0.04
   3  -6  -7   -0.05    0.03
   4  -6  -8    0.19    0.05
   5  -6  -9    0.12    0.05
   6  -6 -10   -0.02    0.04
  -9  -5   4   -0.01    0.04
  -8  -5   3    0.52    0.06
  -7  -5   2    0.72    0.07
  -6  -5   1    0.16    0.03
  -6  -5   1    0.15    0.03
  -6  -5   1    0.15    0.04
  -5  -5   0    0.87    0.07
  -5  -5   0    0.92    0.05
  -5  -5   0    0.85    0.04
  -4  -5  -1    0.45    0.03
  -4  -5  -1    0.33    0.05
  -4  -5  -1    0.32    0.03
  -3  -5  -2    2.41    0.08
  -3  -5  -2    2.41    0.07
  -3  -5  -2    2.38    0.12
  -2  -5  -3    3.01    0.13
  -2  -5  -3    3.20    0.08
  -1  -5  -4   -0.06    0.03
   0  -5  -5    0.14    0.04
   1  -5  -6    0.16    0.04
   2  -5  -7    2.74    0.13
   3  -5  -8   -0.02    0.04
   4  -5  -9    0.17    0.05
   5  -5 -10    0.01    0.04
   6  -5 -11   -0.04    0.04
  -9  -4   3    0.05    0.04
  -8  -4   2   -0.03    0.03
  -8  -4   2    0.02    0.03
  -7  -4   1    0.05    0.02
  -7  -4   1   -0.01    0.03
  -6  -4   0    3.83    0.12
  -6  -4   0    3.92    0.13
  -6  -4   0    3.76    0.14
  -5  -4  -1    2.42    0.11
  -5  -4  -1    2.30    0.09
  -5  -4  -1    2.31    0.08
  -4  -4  -2    1.62    0.09
  -4  -4  -2    1.63    0.06
  -4  -4  -2    1.63    0.06
  -3  -4  -3    1.87    0.05
  -3  -4  -3    1.83    0.10
  -2  -4  -4    0.13    0.04
  -1  -4  -5    2.86    0.13
   0  -4  -6    5.11    0.19
   1  -4  -7    0.16    0.04
   2  -4  -8    0.49    0.06
   3  -4  -9    0.06    0.04
   4  -4 -10    0.00    0.04
   5  -4 -11    0.00    0.05
  -9  -3   2    0.26    0.04
  -9  -3   2    0.22    0.05
  -8  -3   1    0.04    0.03
  -8  -3   1    0.06    0.04
  -7  -3   0    0.24    0.04
  -7  -3   0    0.26    0.04
  -6  -3  -1    0.49    0.05
  -6  -3  -1    0.53    0.04
  -6  -3  -1    0.45    0.04
  -5  -3  -2   -0.01    0.03
  -5  -3  -2    0.00    0.02
  -5  -3  -2    0.00    0.02
  -4  -3  -3    0.00    0.02
  -4  -3  -3   -0.02    0.03
  -3  -3  -4    0.77    0.07
  -2  -3  -5    4.23    0.17
  -1  -3  -6    5.49    0.19
   0  -3  -7    1.87    0.11
   1  -3  -8    1.09    0.09
   2  -3  -9    1.60    0.10
  -2   3   9    1.60    0.08
   3  -3 -10    0.57    0.07
   4  -3 -11    0.06    0.05
  -4   3  11    0.02    0.03
   5  -3 -12    0.01    0.05
  -9  -2   1    0.00    0.03
  -9  -2   1   -0.03    0.03
  -8  -2   0    0.80    0.06
  -8  -2   0    0.94    0.08
  -7  -2  -1    0.85    0.06
  -7  -2  -1    0.91    0.06
  -6  -2  -2    0.00    0.03
  -6  -2  -2   -0.01    0.02
  -6  -2  -2   -0.01    0.02
  -5  -2  -3    0.53    0.04
  -5  -2  -3    0.48    0.06
  -4  -2  -4   -0.05    0.03
  -3  -2  -5    3.26    0.14
  -2  -2  -6    0.02    0.04
  -1  -2  -7    7.91    0.26
   0  -2  -8   15.12    0.43
   1  -2  -9    1.89    0.11
   2  -2 -10    0.46    0.07
  -2   2  10    0.56    0.06
  -2   2  10    0.58    0.05
   3  -2 -11    0.03    0.04
   4  -2 -12    0.05    0.05
   5  -2 -13    0.00    0.05
  -9  -1   0    0.21    0.04
  -8  -1  -1    0.00    0.03
  -7  -1  -2   -0.01    0.02
  -6  -1  -3    0.07    0.03
  -6  -1  -3    0.05    0.03
  -5  -1  -4    0.26    0.05
  -5  -1  -4    0.29    0.03
  -4  -1  -5    2.53    0.12
  -3  -1  -6    2.86    0.14
  -2  -1  -7    3.63    0.15
  -1  -1  -8    1.04    0.09
   0  -1  -9    0.99    0.09
   1  -1 -10    0.15    0.05
  -1   1  10    0.17    0.04
   2  -1 -11    0.00    0.04
  -2   1  11    0.03    0.03
   3  -1 -12    0.25    0.06
   4  -1 -13   -0.01    0.05
  -9   0  -1    0.02    0.03
  -8   0  -2    0.03    0.03
  -7   0  -3    0.94    0.06
  -6   0  -4    0.46    0.05
  -6   0  -4    0.43    0.04
  -5   0  -5   -0.04    0.02
  -5   0  -5    0.00    0.03
  -4   0  -6    1.99    0.11
  -3   0  -7    0.51    0.07
  -2   0  -8    9.98    0.31
  -1   0  -9    6.29    0.23
   0   0 -10   -0.02    0.04
   0   0  10   -0.01    0.03
   1   0 -11    0.20    0.06
  -1   0  11    0.21    0.04
   2   0 -12   -0.04    0.04
   3   0 -13    0.16    0.06
   4   0 -14    0.11    0.06
  -9   1  -2    0.16    0.04
  -8   1  -3    0.04    0.03
  -7   1  -4    0.18    0.04
  -6   1  -5    0.24    0.04
  -5   1  -6    0.73    0.07
  -5   1  -6    0.61    0.06
  -4   1  -7    1.64    0.11
  -3   1  -8    0.14    0.04
  -2   1  -9    0.04    0.04
  -1   1 -10   -0.03    0.04
   1  -1  10   -0.02    0.03
   0   1 -11   -0.03    0.04
   0  -1  11   -0.01    0.03
   1   1 -12    0.08    0.05
  -1  -1  12    0.08    0.03
   2   1 -13    0.20    0.06
   3   1 -14    0.02    0.05
  -9   2  -3    0.08    0.04
  -8   2  -4    0.09    0.04
  -7   2  -5    0.59    0.06
  -6   2  -6    0.04    0.03
  -5   2  -7    0.45    0.05
  -5   2  -7    0.50    0.06
  -4   2  -8    2.17    0.12
  -3   2  -9    0.26    0.06
  -2   2 -10    0.32    0.06
   2  -2  10    0.25    0.04
  -1   2 -11    0.53    0.07
   1  -2  11    0.60    0.06
   0   2 -12    0.19    0.05
   0  -2  12    0.16    0.04
   1   2 -13   -0.02    0.04
  -1  -2  13   -0.02    0.03
   2   2 -14   -0.03    0.04
   3   2 -15    0.12    0.06
  -9   3  -4    0.00    0.04
  -8   3  -5    0.36    0.06
  -7   3  -6    0.00    0.03
  -6   3  -7   -0.07    0.03
  -5   3  -8   -0.04    0.03
  -5   3  -8    0.00    0.03
  -4   3  -9    0.10    0.04
  -3   3 -10    0.03    0.04
   3  -3  10    0.01    0.03
  -2   3 -11    0.58    0.08
   2  -3  11    0.59    0.06
  -1   3 -12    0.07    0.05
   1  -3  12    0.03    0.04
   0   3 -13    0.09    0.05
   0  -3  13    0.04    0.04
   1   3 -14    0.32    0.07
  -1  -3  14    0.38    0.05
   2   3 -15    0.16    0.06
  -8   4  -6    0.11    0.05
  -7   4  -7    0.10    0.04
  -6   4  -8   -0.02    0.03
  -5   4  -9    0.19    0.04
  -5   4  -9    0.19    0.05
  -4   4 -10   -0.02    0.04
   4  -4  10   -0.03    0.03
  -3   4 -11    0.84    0.09
   3  -4  11    0.83    0.07
  -2   4 -12    0.18    0.06
   2  -4  12    0.13    0.04
  -1   4 -13    0.15    0.06
   1  -4  13    0.12    0.04
   0   4 -14    0.07    0.06
   0  -4  14    0.03    0.04
   1   4 -15    0.32    0.08
  -8   5  -7    0.09    0.05
  -7   5  -8    0.26    0.05
  -6   5  -9    0.07    0.04
   6  -5   9    0.05    0.04
  -5   5 -10    0.12    0.04
   5  -5  10    0.02    0.04
  -4   5 -11    0.02    0.05
   4  -5  11    0.05    0.04
  -3   5 -12    0.12    0.05
   3  -5  12    0.05    0.04
  -2   5 -13    0.19    0.06
   2  -5  13    0.11    0.04
  -1   5 -14    0.21    0.07
   1  -5  14    0.16    0.05
   0   5 -15    0.04    0.05
   0  -5  15    0.00    0.04
  -7   6  -9    0.02    0.04
   7  -6   9    0.02    0.04
  -6   6 -10    0.12    0.04
   6  -6  10    0.08    0.04
  -5   6 -11    0.00    0.03
   5  -6  11   -0.01    0.04
   4  -6  12   -0.05    0.04
  -3   6 -13    0.03    0.05
   3  -6  13    0.05    0.04
  -2   6 -14    0.55    0.09
   2  -6  14    0.40    0.06
  -1   6 -15    0.13    0.06
   4  -7  13    0.21    0.06
  -1 -15   5    0.38    0.08
   0 -15   4    0.20    0.06
   1 -15   3    0.32    0.07
   2 -15   2    0.19    0.06
  -3 -14   6    0.34    0.07
  -2 -14   5    0.02    0.05
  -1 -14   4    0.12    0.06
   0 -14   3    0.00    0.05
   1 -14   2   -0.01    0.04
   2 -14   1   -0.03    0.04
   3 -14   0    0.03    0.05
  -4 -13   6    0.71    0.09
  -3 -13   5    1.27    0.11
  -2 -13   4    0.48    0.08
  -1 -13   3    1.60    0.12
   0 -13   2    0.06    0.05
   1 -13   1    0.01    0.05
   2 -13   0   -0.01    0.04
   3 -13  -1    0.16    0.06
   4 -13  -2    0.12    0.06
  -5 -12   6    0.03    0.04
  -4 -12   5    0.99    0.10
  -3 -12   4   -0.05    0.04
  -2 -12   3    0.08    0.05
  -1 -12   2    0.17    0.05
   0 -12   1    0.75    0.08
   1 -12   0    0.92    0.09
   2 -12  -1    0.88    0.09
   3 -12  -2    4.48    0.20
   4 -12  -3    0.05    0.05
   5 -12  -4    0.21    0.06
  -6 -11   6    0.15    0.05
  -5 -11   5    0.52    0.06
  -4 -11   4    0.63    0.08
  -3 -11   3    0.66    0.08
  -2 -11   2    0.64    0.08
  -1 -11   1    0.85    0.09
   0 -11   0    0.05    0.04
   1 -11  -1    0.05    0.04
   2 -11  -2    0.60    0.08
   3 -11  -3    2.93    0.15
   4 -11  -4    0.67    0.08
   5 -11  -5    0.09    0.05
  -6 -10   5    0.02    0.03
  -5 -10   4    0.07    0.04
  -5 -10   4    0.05    0.03
  -4 -10   3    0.09    0.05
  -4 -10   3    0.11    0.03
  -3 -10   2    0.01    0.04
  -2 -10   1    0.05    0.04
  -1 -10   0    0.08    0.04
   0 -10  -1    1.00    0.08
   1 -10  -2    0.33    0.06
   2 -10  -3    1.70    0.11
   3 -10  -4   -0.01    0.04
   4 -10  -5   -0.02    0.04
   5 -10  -6    0.03    0.04
  -7  -9   5    0.02    0.04
  -6  -9   4   -0.01    0.03
  -5  -9   3    0.32    0.06
  -5  -9   3    0.30    0.04
  -4  -9   2    0.12    0.03
  -4  -9   2    0.05    0.04
  -3  -9   1    1.08    0.09
  -2  -9   0    0.17    0.04
  -1  -9  -1    0.02    0.04
   0  -9  -2    1.14    0.09
   1  -9  -3    0.85    0.08
   2  -9  -4    0.03    0.04
   3  -9  -5    0.08    0.05
   4  -9  -6    0.13    0.05
   5  -9  -7   -0.02    0.04
  -7  -8   4    0.67    0.07
  -6  -8   3    2.22    0.11
  -5  -8   2   -0.03    0.03
  -5  -8   2    0.01    0.02
  -4  -8   1    0.10    0.03
  -4  -8   1    0.08    0.04
  -3  -8   0    0.85    0.08
  -3  -8   0    0.84    0.05
  -2  -8  -1    1.32    0.09
  -1  -8  -2    0.37    0.06
   0  -8  -3    0.05    0.04
   1  -8  -4   -0.02    0.04
   2  -8  -5    0.05    0.04
   3  -8  -6   -0.04    0.04
   4  -8  -7   -0.05    0.04
   5  -8  -8    0.03    0.05
  -8  -7   4    0.04    0.04
  -7  -7   3    0.25    0.05
  -6  -7   2    0.07    0.03
  -5  -7   1    1.68    0.10
  -5  -7   1    1.73    0.08
  -4  -7   0    0.78    0.05
  -4  -7   0    0.77    0.08
  -3  -7  -1    0.48    0.04
  -3  -7  -1    0.60    0.07
  -2  -7  -2    1.62    0.10
  -1  -7  -3    0.50    0.06
   0  -7  -4   -0.03    0.03
   1  -7  -5    0.91    0.08
   2  -7  -6    0.03    0.04
   3  -7  -7   -0.06    0.03
   4  -7  -8   -0.01    0.04
   5  -7  -9    0.01    0.04
  -8  -6   3    0.14    0.04
  -7  -6   2    0.08    0.04
  -6  -6   1    1.05    0.07
  -5  -6   0    1.33    0.09
  -5  -6   0    1.36    0.07
  -4  -6  -1    1.31    0.05
  -4  -6  -1    1.09    0.09
  -4  -6  -1    1.30    0.06
  -3  -6  -2    1.71    0.06
  -3  -6  -2    1.77    0.06
  -3  -6  -2    1.73    0.10
  -2  -6  -3    1.66    0.05
  -2  -6  -3    1.51    0.10
  -1  -6  -4    3.27    0.15
   0  -6  -5    1.47    0.10
   1  -6  -6   -0.03    0.04
   2  -6  -7    0.03    0.04
   3  -6  -8    0.24    0.06
   4  -6  -9    1.10    0.09
   5  -6 -10    0.03    0.05
  -9  -5   3    0.00    0.04
  -8  -5   2   -0.01    0.03
  -7  -5   1    0.44    0.05
  -6  -5   0    0.08    0.03
  -6  -5   0    0.07    0.02
  -5  -5  -1    0.08    0.02
  -5  -5  -1    0.11    0.03
  -5  -5  -1    0.10    0.04
  -4  -5  -2    3.48    0.10
  -4  -5  -2    3.54    0.15
  -4  -5  -2    3.36    0.11
  -3  -5  -3    1.17    0.04
  -3  -5  -3    1.16    0.08
  -2  -5  -4    0.41    0.06
  -1  -5  -5    0.66    0.07
   0  -5  -6    0.13    0.05
   1  -5  -7    0.80    0.08
   2  -5  -8    1.16    0.10
   3  -5  -9    0.29    0.06
   4  -5 -10    0.00    0.04
   5  -5 -11    0.04    0.05
  -9  -4   2    0.05    0.04
  -8  -4   1    0.35    0.05
  -7  -4   0    0.57    0.06
  -7  -4   0    0.51    0.05
  -6  -4  -1    1.00    0.06
  -6  -4  -1    1.07    0.08
  -6  -4  -1    0.96    0.06
  -5  -4  -2    0.55    0.06
  -5  -4  -2    0.58    0.04
  -5  -4  -2    0.49    0.04
  -4  -4  -3    0.32    0.05
  -4  -4  -3    0.35    0.03
  -3  -4  -4   -0.04    0.03
  -2  -4  -5   -0.03    0.04
  -1  -4  -6    1.14    0.09
   0  -4  -7    0.28    0.06
   1  -4  -8    3.10    0.15
   2  -4  -9    2.63    0.14
   3  -4 -10    0.11    0.05
   4  -4 -11    0.54    0.08
   5  -4 -12    0.09    0.06
  -9  -3   1    0.14    0.04
  -8  -3   0    0.27    0.04
  -8  -3   0    0.24    0.04
  -7  -3  -1    0.10    0.03
  -7  -3  -1    0.07    0.03
  -6  -3  -2    0.25    0.03
  -6  -3  -2    0.35    0.04
  -6  -3  -2    0.32    0.05
  -5  -3  -3    2.13    0.11
  -5  -3  -3    2.00    0.08
  -4  -3  -4    0.01    0.02
  -4  -3  -4   -0.02    0.03
  -3  -3  -5    0.34    0.06
  -2  -3  -6    0.06    0.04
  -1  -3  -7    3.67    0.16
   0  -3  -8    0.06    0.05
   1  -3  -9    1.72    0.12
   2  -3 -10    3.31    0.16
  -2   3  10    3.34    0.13
   3  -3 -11    0.30    0.06
   4  -3 -12    0.06    0.05
  -9  -2   0   -0.02    0.03
  -9  -2   0    0.00    0.04
  -8  -2  -1    0.48    0.05
  -8  -2  -1    0.39    0.05
  -7  -2  -2    0.65    0.05
  -6  -2  -3    0.10    0.03
  -6  -2  -3    0.10    0.04
  -5  -2  -4    0.08    0.02
  -5  -2  -4    0.04    0.04
  -4  -2  -5    0.09    0.04
  -3  -2  -6    0.64    0.07
  -2  -2  -7    4.33    0.18
  -1  -2  -8    0.40    0.07
   0  -2  -9    6.44    0.23
   1  -2 -10    0.53    0.07
  -1   2  10    0.69    0.07
   2  -2 -11    0.07    0.05
   3  -2 -12    0.01    0.05
   4  -2 -13    0.07    0.05
  -9  -1  -1    0.03    0.03
  -8  -1  -2    0.00    0.03
  -7  -1  -3    0.00    0.03
  -6  -1  -4    0.03    0.03
  -6  -1  -4    0.01    0.03
  -5  -1  -5    2.16    0.12
  -5  -1  -5    1.96    0.08
  -4  -1  -6    1.24    0.10
  -3  -1  -7    0.04    0.04
  -2  -1  -8    0.40    0.06
  -1  -1  -9    0.08    0.05
   0  -1 -10    1.51    0.11
   1  -1 -11    0.72    0.08
  -1   1  11    0.97    0.07
   2  -1 -12    0.01    0.05
   3  -1 -13    0.05    0.05
   4  -1 -14   -0.02    0.05
  -9   0  -2    0.02    0.03
  -8   0  -3    0.01    0.03
  -7   0  -4    0.76    0.06
  -6   0  -5    0.01    0.03
  -5   0  -6    0.46    0.05
  -5   0  -6    0.43    0.06
  -4   0  -7    0.16    0.05
  -3   0  -8    0.85    0.09
  -2   0  -9    3.16    0.15
  -1   0 -10    0.04    0.04
   0   0 -11   -0.07    0.04
   0   0  11   -0.01    0.03
   1   0 -12   -0.04    0.04
  -1   0  12    0.01    0.03
   2   0 -13    0.04    0.05
   3   0 -14   -0.05    0.05
  -9   1  -3    0.07    0.04
  -8   1  -4   -0.01    0.03
  -7   1  -5    0.61    0.06
  -6   1  -6    0.19    0.04
  -5   1  -7    0.76    0.06
  -5   1  -7    0.97    0.09
  -4   1  -8    0.02    0.04
  -3   1  -9    0.97    0.10
  -2   1 -10    0.27    0.06
  -1   1 -11    0.02    0.04
   1  -1  11   -0.02    0.03
   0   1 -12    0.26    0.06
   0  -1  12    0.29    0.05
   1   1 -13    0.08    0.05
  -1  -1  13    0.14    0.04
   2   1 -14    0.04    0.05
  -8   2  -5    0.21    0.05
  -7   2  -6    0.07    0.04
  -6   2  -7    0.45    0.05
  -5   2  -8   -0.01    0.03
  -5   2  -8   -0.06    0.04
  -4   2  -9    0.04    0.04
  -3   2 -10    0.08    0.04
  -2   2 -11    0.08    0.05
   2  -2  11   -0.04    0.03
  -1   2 -12    0.08    0.05
   1  -2  12    0.09    0.04
   0   2 -13    0.11    0.06
   0  -2  13    0.17    0.04
   1   2 -14   -0.02    0.05
   2   2 -15   -0.01    0.05
  -8   3  -6    0.01    0.04
  -7   3  -7    0.32    0.05
  -6   3  -8    0.46    0.06
  -5   3  -9    0.29    0.06
  -4   3 -10    0.00    0.04
  -3   3 -11    0.17    0.06
   3  -3  11    0.10    0.04
  -2   3 -12    0.14    0.06
   2  -3  12    0.11    0.04
  -1   3 -13    0.30    0.07
   1  -3  13    0.31    0.05
   0   3 -14    0.05    0.05
   0  -3  14    0.09    0.04
   1   3 -15    0.02    0.06
  -8   4  -7    0.22    0.05
  -7   4  -8    0.40    0.06
  -6   4  -9    0.13    0.04
  -5   4 -10    0.22    0.06
   5  -4  10    0.24    0.05
  -4   4 -11    0.21    0.06
   4  -4  11    0.27    0.05
  -3   4 -12   -0.04    0.05
   3  -4  12    0.00    0.04
  -2   4 -13    0.08    0.06
   2  -4  13    0.02    0.04
  -1   4 -14    0.10    0.06
   1  -4  14    0.06    0.04
   0   4 -15    0.17    0.07
   0  -4  15    0.17    0.05
  -7   5  -9    0.06    0.04
   7  -5   9    0.05    0.04
  -6   5 -10    0.01    0.04
   6  -5  10    0.01    0.04
  -5   5 -11    0.11    0.04
   5  -5  11    0.04    0.04
  -4   5 -12   -0.03    0.05
   4  -5  12   -0.03    0.04
  -3   5 -13    0.04    0.05
   3  -5  13   -0.05    0.03
  -2   5 -14    0.12    0.06
   2  -5  14    0.16    0.05
   0 -15   3    0.03    0.05
   1 -15   2    0.20    0.07
  -2 -14   4    1.35    0.12
  -1 -14   3    0.73    0.09
   0 -14   2    0.24    0.07
   1 -14   1    0.35    0.07
   2 -14   0    0.00    0.04
   3 -14  -1   -0.01    0.05
  -4 -13   5   -0.02    0.05
  -3 -13   4   -0.01    0.05
  -2 -13   3    0.05    0.05
  -1 -13   2    0.16    0.06
   0 -13   1    0.14    0.06
   1 -13   0    0.06    0.05
   2 -13  -1    0.45    0.08
   3 -13  -2    0.19    0.06
  -5 -12   5    0.03    0.04
  -4 -12   4    0.27    0.07
  -4 -12   4    0.26    0.05
  -3 -12   3    0.34    0.07
  -2 -12   2    0.12    0.05
  -1 -12   1    0.21    0.06
   0 -12   0    0.15    0.05
   1 -12  -1    0.01    0.05
   2 -12  -2    0.00    0.04
   3 -12  -3    0.06    0.05
   4 -12  -4    0.35    0.07
  -6 -11   5    0.03    0.04
  -5 -11   4    0.26    0.05
  -4 -11   3    0.36    0.07
  -4 -11   3    0.47    0.05
  -3 -11   2    0.22    0.06
  -2 -11   1    0.07    0.05
  -1 -11   0   -0.02    0.04
   0 -11  -1    0.02    0.04
   1 -11  -2   -0.03    0.04
   2 -11  -3    0.66    0.08
   3 -11  -4    0.20    0.06
   4 -11  -5    0.01    0.05
  -6 -10   4    0.29    0.05
  -5 -10   3    0.11    0.04
  -5 -10   3    0.13    0.05
  -4 -10   2    0.27    0.04
  -4 -10   2    0.21    0.06
  -3 -10   1    0.19    0.05
  -2 -10   0    0.68    0.08
  -1 -10  -1    1.61    0.11
   0 -10  -2   -0.01    0.04
   1 -10  -3    0.06    0.04
   2 -10  -4    0.41    0.07
   3 -10  -5    0.07    0.05
   4 -10  -6   -0.04    0.05
  -7  -9   4    0.32    0.05
  -6  -9   3    0.05    0.03
  -5  -9   2    1.46    0.08
  -5  -9   2    1.54    0.11
  -4  -9   1    3.26    0.16
  -4  -9   1    3.43    0.12
  -3  -9   0    0.15    0.03
  -3  -9   0    0.09    0.04
  -2  -9  -1    0.06    0.04
  -1  -9  -2    0.07    0.04
   0  -9  -3    1.66    0.11
   1  -9  -4    0.13    0.05
   2  -9  -5    0.13    0.05
   3  -9  -6   -0.03    0.04
   4  -9  -7   -0.03    0.04
   5  -9  -8    0.07    0.05
  -7  -8   3   -0.02    0.03
  -6  -8   2    0.05    0.03
  -5  -8   1   -0.02    0.03
  -5  -8   1    0.03    0.04
  -4  -8   0    0.89    0.06
  -4  -8   0    0.91    0.09
  -3  -8  -1    1.51    0.10
  -3  -8  -1    1.68    0.07
  -2  -8  -2    0.24    0.05
  -1  -8  -3    0.08    0.04
   0  -8  -4    0.22    0.05
   1  -8  -5   -0.08    0.03
   2  -8  -6    0.04    0.04
   3  -8  -7    0.07    0.05
   4  -8  -8   -0.07    0.05
  -8  -7   3    0.00    0.04
  -7  -7   2    0.29    0.05
  -6  -7   1    0.01    0.03
  -5  -7   0    0.27    0.06
  -5  -7   0    0.28    0.04
  -4  -7  -1    0.61    0.07
  -4  -7  -1    0.58    0.04
  -3  -7  -2    1.23    0.09
  -2  -7  -3    2.08    0.12
  -1  -7  -4    0.89    0.09
   0  -7  -5    1.54    0.10
   1  -7  -6    1.22    0.09
   2  -7  -7   -0.01    0.04
   3  -7  -8   -0.04    0.04
   4  -7  -9    0.10    0.05
  -8  -6   2    0.09    0.04
  -7  -6   1    0.02    0.03
  -6  -6   0   -0.02    0.02
  -5  -6  -1    1.52    0.07
  -5  -6  -1    1.43    0.10
  -4  -6  -2    0.04    0.02
  -4  -6  -2    0.03    0.04
  -3  -6  -3    0.17    0.05
  -2  -6  -4    1.81    0.11
  -1  -6  -5    0.18    0.05
   0  -6  -6   -0.04    0.04
   1  -6  -7    0.07    0.05
   2  -6  -8    0.09    0.05
   3  -6  -9    0.36    0.07
   4  -6 -10   -0.04    0.04
  -8  -5   1   -0.03    0.03
  -7  -5   0    0.36    0.05
  -6  -5  -1    1.74    0.08
  -5  -5  -2    0.27    0.03
  -5  -5  -2    0.29    0.05
  -4  -5  -3    2.66    0.09
  -4  -5  -3    2.72    0.13
  -3  -5  -4    0.52    0.07
  -2  -5  -5    0.21    0.05
  -1  -5  -6   -0.02    0.03
   0  -5  -7    0.10    0.05
   1  -5  -8    1.06    0.10
   2  -5  -9   -0.05    0.04
   3  -5 -10    0.75    0.09
   4  -5 -11    0.79    0.09
  -6  -4  -2    0.16    0.03
  -5  -4  -3    0.36    0.04
  -5  -4  -3    0.37    0.06
  -4  -4  -4    0.16    0.03
  -4  -4  -4    0.17    0.05
  -3  -4  -5    1.71    0.11
  -2  -4  -6   -0.05    0.03
  -1  -4  -7    0.05    0.04
   0  -4  -8   -0.05    0.04
   1  -4  -9    1.12    0.10
   2  -4 -10    0.72    0.09
   3  -4 -11    0.18    0.06
   4  -4 -12    0.37    0.08
  -8  -3  -1    0.02    0.03
  -7  -3  -2   -0.01    0.03
  -6  -3  -3    1.44    0.07
  -5  -3  -4    1.00    0.06
  -5  -3  -4    1.14    0.09
  -4  -3  -5   -0.01    0.04
  -3  -3  -6    0.11    0.05
  -2  -3  -7    0.01    0.04
  -1  -3  -8    0.36    0.06
   0  -3  -9    1.87    0.12
   1  -3 -10    0.07    0.05
   2  -3 -11    2.56    0.15
   3  -3 -12    0.04    0.05
  -9  -2  -1    0.04    0.03
  -8  -2  -2    0.29    0.05
  -7  -2  -3    0.16    0.04
  -6  -2  -4    0.02    0.03
  -5  -2  -5    0.06    0.03
  -5  -2  -5    0.03    0.04
  -4  -2  -6    0.08    0.04
  -3  -2  -7    1.78    0.11
  -2  -2  -8    0.58    0.08
  -1  -2  -9    0.20    0.06
   0  -2 -10    0.04    0.05
   1  -2 -11    0.05    0.05
  -1   2  11    0.04    0.03
   2  -2 -12    0.09    0.05
   3  -2 -13    0.03    0.06
  -9  -1  -2    0.02    0.03
  -8  -1  -3    0.24    0.04
  -7  -1  -4    0.06    0.03
  -6  -1  -5    0.04    0.03
  -5  -1  -6    2.00    0.09
  -5  -1  -6    2.07    0.12
  -4  -1  -7    0.00    0.04
  -3  -1  -8    0.83    0.09
  -2  -1  -9    0.32    0.06
  -1  -1 -10    0.74    0.09
   0  -1 -11    1.37    0.11
   0   1  11    1.08    0.08
   1  -1 -12    0.01    0.05
  -1   1  12    0.03    0.03
   2  -1 -13   -0.02    0.05
   3  -1 -14    0.01    0.05
  -8   0  -4    0.08    0.04
  -7   0  -5    0.07    0.03
  -6   0  -6    0.05    0.03
  -5   0  -7    0.78    0.08
  -5   0  -7    0.82    0.06
  -4   0  -8    0.19    0.05
  -3   0  -9    0.46    0.07
  -2   0 -10   -0.06    0.04
  -1   0 -11    0.40    0.07
   0   0 -12   -0.04    0.04
   0   0  12   -0.03    0.03
   1   0 -13   -0.03    0.05
   2   0 -14    0.08    0.06
  -8   1  -5    0.08    0.04
  -7   1  -6    0.00    0.03
  -6   1  -7    0.50    0.05
  -5   1  -8    0.18    0.04
  -5   1  -8    0.11    0.05
  -4   1  -9    0.73    0.09
  -3   1 -10   -0.04    0.04
  -2   1 -11    0.16    0.06
  -1   1 -12    0.06    0.05
   1  -1  12    0.06    0.04
   0   1 -13   -0.02    0.05
   0  -1  13   -0.01    0.03
   1   1 -14   -0.06    0.05
  -8   2  -6    0.03    0.04
  -7   2  -7    0.03    0.04
  -6   2  -8    0.08    0.04
  -5   2  -9    1.19    0.12
  -4   2 -10    0.99    0.10
  -3   2 -11    0.17    0.06
  -2   2 -12    0.00    0.05
   2  -2  12    0.05    0.04
  -1   2 -13    0.08    0.06
   1  -2  13    0.07    0.04
   0   2 -14    0.16    0.07
   0  -2  14    0.14    0.05
  -7   3  -8    0.03    0.04
  -6   3  -9    0.29    0.05
  -5   3 -10    0.57    0.08
  -4   3 -11    0.05    0.05
   4  -3  11    0.04    0.04
  -3   3 -12    0.17    0.06
   3  -3  12    0.18    0.05
  -2   3 -13    0.21    0.07
   2  -3  13    0.21    0.05
  -1   3 -14    0.00    0.05
   1  -3  14    0.03    0.04
  -6   4 -10    0.01    0.04
   6  -4  10   -0.02    0.04
   5  -4  11    0.02    0.04
  -4   4 -12    0.09    0.06
   4  -4  12    0.02    0.04
  -3   4 -13    0.05    0.06
   3  -4  13    0.06    0.05
  -2   4 -14   -0.10    0.05
   2  -4  14   -0.03    0.04
  -2 -14   3    0.00    0.05
  -1 -14   2   -0.05    0.05
   0 -14   1    0.04    0.05
   1 -14   0    0.04    0.06
  -3 -13   3    0.00    0.05
  -2 -13   2    0.19    0.06
  -1 -13   1    0.08    0.05
   0 -13   0    0.04    0.05
   1 -13  -1    0.03    0.05
   2 -13  -2    0.00    0.05
  -4 -12   3    0.03    0.05
  -4 -12   3    0.05    0.04
  -3 -12   2    0.39    0.07
  -2 -12   1    0.63    0.09
  -1 -12   0    0.26    0.06
   0 -12  -1   -0.02    0.04
   1 -12  -2   -0.01    0.04
   2 -12  -3    0.02    0.05
   3 -12  -4   -0.05    0.04
  -5 -11   3    0.95    0.07
  -4 -11   2    0.48    0.05
  -4 -11   2    0.38    0.07
  -3 -11   1    0.63    0.08
  -2 -11   0    1.01    0.10
  -1 -11  -1   -0.08    0.04
   0 -11  -2    0.33    0.06
   1 -11  -3    0.72    0.09
   2 -11  -4    0.18    0.06
   3 -11  -5    0.01    0.05
  -5 -10   2    0.96    0.10
  -4 -10   1    0.03    0.04
  -3 -10   0    1.06    0.10
  -2 -10  -1    1.48    0.11
  -1 -10  -2    0.12    0.05
   0 -10  -3    0.39    0.07
   1 -10  -4   -0.02    0.04
   2 -10  -5    0.54    0.08
   3 -10  -6   -0.02    0.05
   4 -10  -7   -0.07    0.04
  -5  -9   1    0.17    0.05
  -4  -9   0    0.05    0.04
  -3  -9  -1   -0.06    0.04
  -2  -9  -2    1.15    0.10
  -1  -9  -3    1.03    0.10
   0  -9  -4    0.03    0.04
   1  -9  -5   -0.05    0.04
   2  -9  -6   -0.11    0.04
   3  -9  -7   -0.05    0.05
   4  -9  -8   -0.01    0.05
  -5  -8   0    0.05    0.05
  -4  -8  -1    0.10    0.05
  -3  -8  -2    0.49    0.07
  -2  -8  -3    0.08    0.05
  -1  -8  -4    0.34    0.06
   0  -8  -5    1.20    0.10
   1  -8  -6    0.16    0.06
   2  -8  -7    0.41    0.07
   3  -8  -8    0.24    0.07
   4  -8  -9   -0.04    0.05
  -5  -7  -1    0.02    0.04
  -4  -7  -2    0.03    0.05
  -3  -7  -3    1.46    0.11
  -2  -7  -4    1.06    0.09
  -1  -7  -5    0.03    0.04
   0  -7  -6    0.67    0.08
   1  -7  -7   -0.03    0.04
   2  -7  -8   -0.05    0.04
   3  -7  -9   -0.01    0.05
   4  -7 -10    0.00    0.05
  -5  -6  -2    1.01    0.09
  -4  -6  -3    2.63    0.14
  -3  -6  -4    0.03    0.04
  -2  -6  -5    1.46    0.11
  -1  -6  -6    0.26    0.06
   0  -6  -7    0.05    0.05
   1  -6  -8    0.01    0.05
   2  -6  -9    0.14    0.05
   3  -6 -10    0.44    0.08
  -5  -5  -3    0.31    0.03
  -5  -5  -3    0.37    0.06
  -4  -5  -4    0.04    0.04
  -4  -5  -4    0.00    0.02
  -3  -5  -5    0.49    0.07
  -2  -5  -6    0.70    0.08
  -1  -5  -7    0.69    0.08
   0  -5  -8   -0.03    0.04
   1  -5  -9   -0.01    0.04
   2  -5 -10    0.00    0.05
   3  -5 -11    0.11    0.06
  -6  -4  -3   -0.02    0.02
  -5  -4  -4    0.24    0.03
  -5  -4  -4    0.21    0.05
  -4  -4  -5    1.63    0.11
  -3  -4  -6    0.77    0.09
  -2  -4  -7   -0.02    0.04
  -1  -4  -8    0.04    0.05
   0  -4  -9    0.11    0.05
   1  -4 -10    0.05    0.05
   2  -4 -11    0.22    0.07
   3  -4 -12    0.05    0.06
  -7  -3  -3    0.04    0.03
  -6  -3  -4    0.63    0.05
  -5  -3  -5    0.30    0.04
  -5  -3  -5    0.18    0.05
  -4  -3  -6   -0.01    0.04
  -3  -3  -7   -0.01    0.04
  -2  -3  -8    0.08    0.05
  -1  -3  -9    0.35    0.06
   0  -3 -10    0.12    0.05
   1  -3 -11    0.19    0.06
   2  -3 -12    0.18    0.06
  -8  -2  -3    0.13    0.04
  -7  -2  -4    0.31    0.04
  -6  -2  -5    0.88    0.06
  -5  -2  -6    0.10    0.03
  -5  -2  -6    0.12    0.05
  -4  -2  -7    0.06    0.05
  -3  -2  -8    2.39    0.14
  -2  -2  -9    0.00    0.04
  -1  -2 -10    0.44    0.07
   0  -2 -11    0.15    0.06
   1  -2 -12    0.41    0.07
   2  -2 -13    0.18    0.07
  -8  -1  -4    0.01    0.03
  -7  -1  -5    0.69    0.07
  -6  -1  -6    0.02    0.03
  -5  -1  -7    0.05    0.05
  -5  -1  -7    0.02    0.03
  -4  -1  -8    0.15    0.05
  -3  -1  -9    0.40    0.07
  -2  -1 -10    0.05    0.05
  -1  -1 -11    0.06    0.05
   0  -1 -12    0.03    0.05
   0   1  12   -0.01    0.03
   1  -1 -13   -0.01    0.05
  -8   0  -5    0.16    0.05
  -7   0  -6   -0.01    0.03
  -6   0  -7    0.35    0.05
  -5   0  -8    0.12    0.05
  -4   0  -9    0.40    0.07
  -3   0 -10    0.19    0.06
  -2   0 -11    0.85    0.10
  -1   0 -12    0.03    0.05
   1   0  12    0.01    0.04
   0   0 -13    0.12    0.06
   0   0  13    0.10    0.04
   1   0 -14   -0.05    0.05
  -7   1  -7    0.23    0.05
  -6   1  -8    0.00    0.03
  -5   1  -9    0.06    0.05
  -4   1 -10    0.36    0.07
  -3   1 -11    1.32    0.12
  -2   1 -12    0.43    0.08
   2  -1  12    0.39    0.06
  -1   1 -13    0.09    0.06
   1  -1  13    0.01    0.04
   0   1 -14    0.00    0.05
  -7   2  -8   -0.04    0.03
  -6   2  -9    0.00    0.03
  -4   2 -11    0.10    0.06
  -3   2 -12    0.71    0.10
   3  -2  12    0.54    0.07
  -2   2 -13   -0.01    0.06
   2  -2  13    0.03    0.04
  -1   2 -14    0.16    0.07
   1  -2  14    0.14    0.05
   5  -3  11    0.10    0.05
  -4   3 -12   -0.02    0.05
   4  -3  12   -0.03    0.04
  -3   3 -13    0.01    0.05
   3  -3  13   -0.06    0.04
  -3 -13   2    1.78    0.14
  -2 -13   1    0.05    0.05
  -1 -13   0    0.24    0.07
   0 -13  -1    0.16    0.06
   1 -13  -2    0.09    0.06
  -4 -12   2    0.94    0.11
  -3 -12   1    0.12    0.06
  -2 -12   0    0.38    0.07
  -1 -12  -1    0.82    0.10
   0 -12  -2    0.79    0.10
   1 -12  -3   -0.03    0.05
   2 -12  -4    0.05    0.06
  -4 -11   1    1.70    0.13
  -3 -11   0    0.32    0.07
  -2 -11  -1    0.00    0.05
  -1 -11  -2    0.29    0.07
   0 -11  -3    0.11    0.06
   1 -11  -4    0.10    0.06
   2 -11  -5    0.03    0.05
  -5 -10   1    0.51    0.08
  -4 -10   0    0.19    0.06
  -3 -10  -1    0.39    0.07
  -2 -10  -2    0.04    0.05
  -1 -10  -3   -0.03    0.04
   0 -10  -4    0.35    0.07
   1 -10  -5    0.33    0.07
   2 -10  -6    0.20    0.06
   3 -10  -7    0.00    0.05
  -5  -9   0    0.29    0.07
  -4  -9  -1    0.11    0.05
  -3  -9  -2   -0.07    0.04
  -2  -9  -3    0.19    0.06
  -1  -9  -4    0.27    0.06
   0  -9  -5   -0.03    0.04
   1  -9  -6    0.12    0.05
   2  -9  -7    0.38    0.07
   3  -9  -8    0.00    0.05
  -5  -8  -1    0.34    0.07
  -4  -8  -2    0.21    0.06
  -3  -8  -3    0.00    0.04
  -2  -8  -4    0.49    0.08
  -1  -8  -5    0.60    0.08
   0  -8  -6    1.45    0.11
   1  -8  -7    0.02    0.05
   2  -8  -8    0.06    0.05
   3  -8  -9    0.01    0.05
  -5  -7  -2    0.32    0.06
  -4  -7  -3    0.37    0.07
  -3  -7  -4    0.97    0.10
  -2  -7  -5    1.45    0.11
  -1  -7  -6    0.01    0.04
   0  -7  -7    0.16    0.05
   1  -7  -8    0.13    0.06
   2  -7  -9   -0.02    0.05
   3  -7 -10    0.02    0.05
  -5  -6  -3    0.14    0.05
  -4  -6  -4    0.51    0.08
  -3  -6  -5    0.06    0.05
  -2  -6  -6    0.12    0.05
  -1  -6  -7    0.24    0.06
   0  -6  -8    0.35    0.07
   1  -6  -9    0.14    0.05
   2  -6 -10   -0.02    0.05
  -5  -5  -4    0.00    0.04
  -4  -5  -5   -0.01    0.02
  -4  -5  -5   -0.03    0.04
  -3  -5  -6    0.34    0.07
  -2  -5  -7    0.49    0.07
  -1  -5  -8    0.20    0.06
   0  -5  -9   -0.01    0.05
   1  -5 -10   -0.06    0.04
   2  -5 -11   -0.04    0.05
  -5  -4  -5    0.02    0.02
  -5  -4  -5    0.03    0.05
  -4  -4  -6    0.75    0.09
  -3  -4  -7    0.05    0.05
  -2  -4  -8    0.09    0.05
  -1  -4  -9    0.01    0.05
   0  -4 -10   -0.04    0.04
   1  -4 -11   -0.03    0.05
   2  -4 -12   -0.04    0.05
  -6  -3  -5    0.23    0.04
  -5  -3  -6    0.87    0.10
  -5  -3  -6    0.82    0.06
  -4  -3  -7    1.28    0.11
  -3  -3  -8    0.08    0.05
  -2  -3  -9    0.01    0.05
  -1  -3 -10    0.77    0.10
   0  -3 -11   -0.01    0.05
   1  -3 -12    0.04    0.06
  -7  -2  -5    0.09    0.03
  -6  -2  -6    0.19    0.04
  -5  -2  -7    0.37    0.07
  -5  -2  -7    0.40    0.05
  -4  -2  -8    0.01    0.05
  -3  -2  -9    0.00    0.05
  -2  -2 -10    0.28    0.07
  -1  -2 -11    0.12    0.06
   0  -2 -12   -0.02    0.05
   0   2  12    0.06    0.04
   1  -2 -13   -0.01    0.06
  -7  -1  -6    1.36    0.09
  -6  -1  -7    0.45    0.05
  -5  -1  -8    0.10    0.06
  -5  -1  -8    0.09    0.03
  -4  -1  -9    0.30    0.07
  -3  -1 -10    0.26    0.07
  -2  -1 -11    0.07    0.06
  -1  -1 -12    0.07    0.06
   1   1  12    0.14    0.05
   0  -1 -13    0.45    0.09
  -7   0  -7    0.34    0.05
  -6   0  -8    0.07    0.04
  -5   0  -9    0.21    0.07
  -4   0 -10   -0.05    0.05
  -3   0 -11    0.04    0.06
  -2   0 -12    0.36    0.08
  -1   0 -13    0.60    0.09
   1   0  13    0.57    0.07
  -6   1  -9    0.31    0.05
  -4   1 -11    0.08    0.06
  -3   1 -12    0.24    0.07
   3  -1  12    0.18    0.05
  -2   1 -13    0.03    0.05
   2  -1  13    0.01    0.04
  -3 -12   0    0.00    0.05
  -2 -12  -1    0.54    0.09
  -1 -12  -2   -0.08    0.05
   0 -12  -3    0.00    0.05
  -4 -11   0    0.17    0.07
  -3 -11  -1    1.35    0.12
  -2 -11  -2   -0.03    0.05
  -1 -11  -3    0.07    0.05
   0 -11  -4    0.02    0.06
   1 -11  -5    0.03    0.05
  -4 -10  -1    0.38    0.07
  -3 -10  -2   -0.01    0.05
  -2 -10  -3    0.07    0.05
  -1 -10  -4   -0.02    0.05
   0 -10  -5    0.11    0.06
   1 -10  -6    0.09    0.06
  -5  -9  -1    1.02    0.11
  -4  -9  -2    0.15    0.06
  -3  -9  -3    0.14    0.06
  -2  -9  -4    0.04    0.05
  -1  -9  -5    0.13    0.06
   0  -9  -6    0.30    0.07
   1  -9  -7    0.33    0.07
  -5  -8  -2   -0.03    0.05
  -4  -8  -3    0.05    0.05
  -3  -8  -4    0.36    0.07
  -2  -8  -5    0.22    0.07
  -1  -8  -6    0.50    0.08
   0  -8  -7    0.19    0.06
   1  -8  -8   -0.04    0.05
  -5  -7  -3    0.14    0.06
  -4  -7  -4    0.02    0.05
  -3  -7  -5   -0.03    0.04
  -2  -7  -6    0.11    0.05
  -1  -7  -7    0.00    0.05
   0  -7  -8    0.11    0.06
   1  -7  -9   -0.02    0.05
  -5  -6  -4    0.12    0.06
  -4  -6  -5   -0.01    0.04
  -3  -6  -6    0.03    0.05
  -2  -6  -7    0.01    0.05
  -1  -6  -8    0.26    0.07
   0  -6  -9    0.16    0.06
   1  -6 -10    0.02    0.05
  -5  -5  -5    0.03    0.05
  -4  -5  -6    0.52    0.08
  -3  -5  -7    0.16    0.06
  -2  -5  -8    0.33    0.07
  -1  -5  -9    0.02    0.05
   0  -5 -10    0.05    0.05
   1  -5 -11    0.01    0.05
  -5  -4  -6    0.58    0.09
  -5  -4  -6    0.56    0.05
  -4  -4  -7    0.15    0.06
  -3  -4  -8    0.82    0.10
  -2  -4  -9    0.89    0.10
  -1  -4 -10    0.05    0.06
   0  -4 -11    0.02    0.06
  -6  -3  -6    0.02    0.03
  -5  -3  -7    0.09    0.06
  -5  -3  -7    0.12    0.04
  -4  -3  -8    0.70    0.09
  -3  -3  -9    0.02    0.05
  -2  -3 -10    0.04    0.06
  -1  -3 -11    0.03    0.05
   0  -3 -12    0.11    0.06
  -6  -2  -7    0.42    0.05
  -5  -2  -8    1.64    0.09
  -5  -2  -8    1.90    0.14
  -4  -2  -9    0.15    0.06
  -3  -2 -10    0.05    0.06
  -2  -2 -11    0.10    0.06
  -1  -2 -12    0.28    0.08
  -4  -1 -10    0.25    0.07
  -3  -1 -11    0.06    0.06
  -2  -1 -12    0.05    0.06
  -2 -11  -3    0.22    0.07
  -3 -10  -3    0.43    0.08
  -2 -10  -4    0.00    0.05
  -1 -10  -5    0.03    0.05
  -4  -9  -3   -0.04    0.05
  -3  -9  -4    0.01    0.05
  -2  -9  -5   -0.10    0.05
  -1  -9  -6    0.06    0.06
   0  -9  -7    0.05    0.06
  -5  -8  -3    0.31    0.07
  -4  -8  -4    0.15    0.06
  -3  -8  -5   -0.01    0.05
  -2  -8  -6   -0.01    0.05
  -1  -8  -7    0.05    0.05
   0  -8  -8   -0.05    0.04
  -5  -7  -4    0.27    0.07
  -4  -7  -5   -0.03    0.05
  -3  -7  -6    0.13    0.06
  -2  -7  -7   -0.07    0.04
  -1  -7  -8    0.02    0.05
   0  -7  -9    0.04    0.06
  -5  -6  -5    0.02    0.05
  -4  -6  -6    0.46    0.08
  -3  -6  -7   -0.01    0.05
  -2  -6  -8    0.46    0.08
  -1  -6  -9    0.35    0.08
  -5  -5  -6    0.03    0.06
  -4  -5  -7    0.33    0.08
  -3  -5  -8    0.28    0.07
  -2  -5  -9    0.03    0.06
  -1  -5 -10    0.38    0.08
  -5  -4  -7   -0.06    0.05
  -4  -4  -8    0.11    0.06
  -3  -4  -9    0.35    0.08
  -2  -4 -10    0.62    0.09
  -4  -3  -9    0.23    0.07
  -3  -3 -10    0.68    0.10
   0   0   0    0.00    0.00
;
_shelx_hkl_checksum     1267
_shelx_res_file
;
    shelxl.res created by SHELXL-2014/7
TITL CNNT in P-1
CELL 0.71073 7.8853 11.9445 11.9521 114.408 102.895 98.939
ZERR 4.00 0.0006 0.0010 0.0015 0.006 0.007 0.005
LATT 1
SFAC C  H  N  O  Cl
UNIT 34 32 8 10 4
OMIT 0 -1 1
OMIT 0 0 1
OMIT 0 1 0
L.S. 30
ACTA
BOND $H
FMAP 2
PLAN 7
DFIX 0.84 0.01 O1 H1
DFIX 0.88 0.01 N2 H2
EQIV $1 -x+1, -y+2, -z+1
HTAB N2 O5_$1
EQIV $2 -x+3, -y+3, -z+3
HTAB C3 Cl1_$2
HTAB C7 O5_$1
EQIV $3 -x, -y+1, -z+1
HTAB C13 O4_$3
HTAB O1 N1
HTAB
CONF
SIZE 0.200 0.200 0.500
TEMP 23.000
WGHT    0.099800    0.044600
FVAR       0.12797
CL1   5    1.357232    1.290472    1.471965    11.00000    0.07347    0.06503 =
         0.05597    0.01907   -0.00315   -0.00526
CL2   5    1.232727    1.516320    1.170912    11.00000    0.07721    0.04890 =
         0.10738    0.04130    0.03942    0.00663
O1    4    1.050826    1.082664    1.273292    11.00000    0.05401    0.04708 =
         0.05900    0.02487    0.00657   -0.00352
O2    4    0.675595    0.775090    1.088672    11.00000    0.06442    0.05988 =
         0.05297    0.02860   -0.00466   -0.00379
O3    4   -0.031103    0.258614    0.647238    11.00000    0.08295    0.04488 =
         0.10290    0.02951    0.00802   -0.01198
O4    4   -0.076998    0.343898    0.522703    11.00000    0.08868    0.07037 =
         0.08386    0.03096   -0.02817   -0.02427
O5    4    0.479649    1.062019    0.228995    11.00000    0.06289    0.06866 =
         0.06512    0.03750    0.00631    0.01032
N1    3    0.784542    0.977942    1.059217    11.00000    0.03675    0.03701 =
         0.04922    0.01285    0.00885    0.00119
N2    3    0.637773    0.879047    0.969783    11.00000    0.03669    0.03783 =
         0.04668    0.01521    0.00274   -0.00131
N3    3    0.004548    0.345498    0.621932    11.00000    0.05138    0.04080 =
         0.07049    0.01707    0.00582   -0.00254
N4    3    0.589427    0.964477    0.341679    11.00000    0.07826    0.04532 =
         0.05637    0.02569    0.01375    0.01014
C1    1    1.086628    1.180368    1.245976    11.00000    0.04183    0.03704 =
         0.04892    0.01691    0.01726    0.00419
C2    1    1.230581    1.287031    1.333069    11.00000    0.04493    0.04460 =
         0.04874    0.01192    0.01400    0.00178
C3    1    1.274130    1.390561    1.311074    11.00000    0.04396    0.03678 =
         0.05791    0.00777    0.01721   -0.00145
AFIX  43
H3    2    1.369419    1.462160    1.371439    11.00000   -1.20000
AFIX   0
C4    1    1.175617    1.386693    1.199543    11.00000    0.04681    0.03646 =
         0.07024    0.01971    0.02818    0.00547
C5    1    1.032602    1.283305    1.110129    11.00000    0.04408    0.04335 =
         0.05839    0.02275    0.01865    0.00958
AFIX  43
H5    2    0.967519    1.282416    1.034446    11.00000   -1.20000
AFIX   0
C6    1    0.985260    1.179202    1.133505    11.00000    0.03635    0.03418 =
         0.04868    0.01216    0.01546    0.00519
C7    1    0.831576    1.072853    1.039355    11.00000    0.03893    0.04233 =
         0.04954    0.01741    0.00937    0.00739
AFIX  43
H7    2    0.767325    1.073831    0.964528    11.00000   -1.20000
AFIX   0
C8    1    0.592490    0.778816    0.992687    11.00000    0.03716    0.03914 =
         0.04237    0.01504    0.00798    0.00350
C9    1    0.432515    0.670288    0.891949    11.00000    0.03493    0.03507 =
         0.04412    0.01653    0.00976    0.00611
C10   1    0.372701    0.575405    0.922729    11.00000    0.04972    0.04665 =
         0.04993    0.02672    0.00822    0.00574
AFIX  43
H10   2    0.427594    0.584108    1.004416    11.00000   -1.20000
AFIX   0
C11   1    0.233277    0.468099    0.834763    11.00000    0.05261    0.04121 =
         0.06734    0.02985    0.01214    0.00163
AFIX  43
H11   2    0.194394    0.403443    0.855138    11.00000   -1.20000
AFIX   0
C12   1    0.153564    0.459395    0.716396    11.00000    0.03988    0.03450 =
         0.05401    0.01491    0.00920    0.00187
C13   1    0.207662    0.552918    0.683740    11.00000    0.04777    0.04627 =
         0.04839    0.02137    0.00534    0.00424
AFIX  43
H13   2    0.149747    0.544873    0.602856    11.00000   -1.20000
AFIX   0
C14   1    0.348519    0.658820    0.771838    11.00000    0.04243    0.03993 =
         0.05070    0.02323    0.00933    0.00310
AFIX  43
H14   2    0.387331    0.722816    0.750589    11.00000   -1.20000
AFIX   0
C15   1    0.419560    0.869784    0.296149    11.00000    0.12091    0.07215 =
         0.11143    0.04684    0.03883   -0.01266
AFIX 137
H15A  2    0.322275    0.902176    0.269919    11.00000   -1.50000
H15B  2    0.405205    0.850556    0.364517    11.00000   -1.50000
H15C  2    0.417713    0.793355    0.223591    11.00000   -1.50000
AFIX   0
C16   1    0.751045    0.950096    0.414849    11.00000    0.12842    0.08622 =
         0.08103    0.04603    0.00537    0.04077
AFIX 137
H16A  2    0.769245    0.869093    0.364102    11.00000   -1.50000
H16B  2    0.736523    0.953796    0.493834    11.00000   -1.50000
H16C  2    0.854096    1.017900    0.434933    11.00000   -1.50000
AFIX   0
C17   1    0.602963    1.050952    0.301560    11.00000    0.05365    0.04489 =
         0.05240    0.02159    0.01077    0.00404
AFIX  43
H17   2    0.716211    1.108700    0.330961    11.00000   -1.20000
AFIX   0
H2    2    0.589035    0.887824    0.901881    11.00000    0.07229
H1    2    0.961709    1.028227    1.210649    11.00000    0.09026
HKLF 4 1 1 0 0 0 1 0 0 0 1
REM  CNNT in P-1
REM R1 =  0.0428 for    3000 Fo > 4sig(Fo)  and  0.0745 for all    4660 data
REM    263 parameters refined using      2 restraints
END
WGHT      0.0629      0.1280
REM Instructions for potential hydrogen bonds
HTAB C3 Cl1_$2
HTAB C7 O5_$1
HTAB C13 O4_$3
HTAB N2 O5_$1
HTAB O1 N1
REM Highest difference peak  0.230,  deepest hole -0.194,  1-sigma level  0.043
Q1    1   0.5051  0.7253  0.9370  11.00000  0.05    0.23
Q2    1   1.0155  1.2187  1.1195  11.00000  0.05    0.20
Q3    1   0.5053  0.9175  0.3002  11.00000  0.05    0.20
Q4    1   1.0709  1.1782  1.1766  11.00000  0.05    0.20
Q5    1  -0.0943  0.3089  0.6510  11.00000  0.05    0.18
Q6    1   0.1684  0.4683  0.7731  11.00000  0.05    0.18
Q7    1   1.1941  1.4022  1.2624  11.00000  0.05    0.17
;
_shelx_res_checksum     79885
