# Supplementary material for: Crystal structure of N′-[(E)-3,5-di­chloro-2-hy­droxy­benzyl­idene]-4-nitro­benzo­hydrazide di­methyl­formamide monosolvate
Source: Acta Crystallogr E Crystallogr Commun. 2015 Oct 7;71(Pt 11):o826–7. doi: 10.1107/S2056989015018290 (PMC4645068; doi:10.1107/S2056989015018290)
Supplement: Supplementary file 2 [file e-71-0o826-Isup2.hkl]

data_I                                                                          
_shelx_title ' CNNT in P-1'                                                     
_shelx_refln_list_code          4                                               
_shelx_F_calc_maximum      245.41                                               
_exptl_crystal_F_000       440.00                                               
_reflns_d_resolution_high  0.7483                                               
                                                                                
loop_                                                                           
 _space_group_symop_operation_xyz                                               
 'x, y, z'                                                                      
 '-x, -y, -z'                                                                   
                                                                                
_cell_length_a     7.8853                                                       
_cell_length_b    11.9445                                                       
_cell_length_c    11.9521                                                       
_cell_angle_alpha 114.408                                                       
_cell_angle_beta  102.895                                                       
_cell_angle_gamma  98.939                                                       
                                                                                
_shelx_F_squared_multiplier     1.000                                           
                                                                                
loop_                                                                           
 _refln_index_h                                                                 
 _refln_index_k                                                                 
 _refln_index_l                                                                 
 _refln_F_squared_calc                                                          
 _refln_F_squared_meas                                                          
 _refln_F_squared_sigma                                                         
 _refln_observed_status                                                         
   1   0   0          7.59          6.72         0.61 o                         
   2   0   0        275.01        260.28         2.65 o                         
   3   0   0       1205.13       1178.26        13.93 o                         
   4   0   0         29.95         29.64         1.04 o                         
   5   0   0       1088.83       1158.21        21.90 o                         
   6   0   0          0.13          0.00         0.71 o                         
   7   0   0        103.02        111.33         3.65 o                         
   8   0   0         14.98         17.12         1.73 o                         
   9   0   0          2.44          3.05         1.83 o                         
 -10   1   0          0.75          0.00         2.44 o                         
  -9   1   0          1.48          3.66         2.44 o                         
  -8   1   0         22.68         26.26         3.05 o                         
  -7   1   0          0.37          0.31         1.30 o                         
  -6   1   0         34.80         37.49         1.76 o                         
  -5   1   0        173.20        170.92         4.33 o                         
  -4   1   0          3.09          2.85         0.71 o                         
  -3   1   0         13.39         13.49         0.71 o                         
  -2   1   0        940.14        974.87        11.57 o                         
  -1   1   0        338.70        231.42         5.50 o                         
   1   1   0       6118.25       5692.50       217.78 o                         
   2   1   0       5061.89       5217.97        54.21 o                         
   3   1   0         93.88        112.49         1.90 o                         
   4   1   0        335.26        337.20         4.63 o                         
   5   1   0         22.30         17.93         0.97 o                         
   6   1   0         13.72         13.95         0.94 o                         
   7   1   0          3.13          3.97         1.53 o                         
   8   1   0          0.27         -0.61         1.83 o                         
   9   1   0         10.71         12.82         2.44 o                         
 -10   2   0          0.10          0.61         1.83 o                         
  -9   2   0         10.85          8.55         2.44 o                         
  -8   2   0         40.28         47.02         4.27 o                         
  -7   2   0         37.04         40.30         3.66 o                         
  -6   2   0         31.15         26.65         1.41 o                         
  -5   2   0        280.45        296.17         5.04 o                         
  -4   2   0        922.56        905.65        12.79 o                         
  -3   2   0       1509.05       1558.78        25.81 o                         
  -2   2   0       5274.02       5586.96        78.44 o                         
  -1   2   0          2.01          2.60         0.35 o                         
   0   2   0        363.66        334.20         5.13 o                         
   1   2   0        299.01        340.12         6.48 o                         
   2   2   0       1975.92       2009.97        26.95 o                         
   3   2   0       6127.71       6840.38        78.75 o                         
   4   2   0         63.01         50.96         1.35 o                         
   5   2   0          0.42         -0.61         0.71 o                         
   6   2   0        132.11        135.29         3.04 o                         
   7   2   0          0.13         -0.49         1.02 o                         
   8   2   0         52.21         52.25         4.27 o                         
   9   2   0          0.19         -0.70         1.47 o                         
 -10   3   0          3.77          6.11         2.44 o                         
  -9   3   0          1.99          1.83         2.44 o                         
  -8   3   0          0.11          1.22         1.83 o                         
  -7   3   0         21.97         18.93         2.44 o                         
  -6   3   0          1.10         -0.31         0.92 o                         
  -5   3   0        269.11        262.05         5.38 o                         
  -4   3   0         21.33         17.71         1.83 o                         
  -3   3   0        136.05        119.07         3.66 o                         
  -2   3   0       3366.65       3520.92        45.67 o                         
  -1   3   0        890.17        925.61        10.67 o                         
   0   3   0        669.48        643.54         8.77 o                         
   1   3   0        164.33        149.47         5.19 o                         
   2   3   0         24.33         29.58         0.88 o                         
   3   3   0        216.83        200.88         3.49 o                         
   4   3   0         76.49         66.35         1.69 o                         
   5   3   0         92.96         91.41         2.42 o                         
   6   3   0         93.20         92.01         2.51 o                         
   7   3   0         14.85         15.29         1.73 o                         
   8   3   0         17.89         15.62         1.73 o                         
 -10   4   0          5.26          9.16         3.05 o                         
  -9   4   0         59.95         67.78         5.50 o                         
  -8   4   0          6.49          7.94         2.44 o                         
  -7   4   0         12.91         12.82         2.44 o                         
  -6   4   0         38.80         42.78         2.16 o                         
  -5   4   0        415.66        455.51        12.21 o                         
  -4   4   0        226.04        244.48         4.95 o                         
  -3   4   0        206.75        248.21         4.75 o                         
  -2   4   0       1825.83       1871.25        24.88 o                         
  -1   4   0        127.09        129.68         1.97 o                         
   0   4   0        805.97        822.71        11.35 o                         
   1   4   0        170.42        144.71         5.80 o                         
   2   4   0        124.21        115.17         2.59 o                         
   3   4   0         30.05         22.51         0.99 o                         
   4   4   0         85.24         94.18         2.12 o                         
   5   4   0          9.56         11.49         0.98 o                         
   6   4   0        241.51        234.52         4.56 o                         
   7   4   0         27.41         32.74         2.35 o                         
 -10   5   0         54.13         65.33         5.50 o                         
  -9   5   0          0.00          0.61         2.44 o                         
  -8   5   0          6.55          5.50         2.44 o                         
  -7   5   0         93.40         97.09         4.88 o                         
  -6   5   0         15.92         16.45         1.14 o                         
  -5   5   0          0.03          0.00         0.55 o                         
  -4   5   0         14.85         18.63         1.30 o                         
  -3   5   0         27.41         32.97         1.30 o                         
  -2   5   0        124.12        125.14         2.22 o                         
  -1   5   0        224.66        236.55         3.72 o                         
   0   5   0       1309.50       1395.72        38.47 o                         
   1   5   0         85.93         94.52         2.12 o                         
   2   5   0        192.70        214.06         4.06 o                         
   3   5   0        325.48        324.26         6.77 o                         
   4   5   0         11.65         11.61         0.94 o                         
   5   5   0         53.58         53.56         1.74 o                         
   6   5   0          2.91          4.50         1.02 o                         
   7   5   0         18.68         21.98         3.05 o                         
 -10   6   0          0.09          0.61         2.44 o                         
  -9   6   0          1.50          0.61         1.09 o                         
  -8   6   0          0.78          1.10         1.02 o                         
  -7   6   0          3.54          2.56         1.02 o                         
  -6   6   0        121.25        134.15         3.65 o                         
  -5   6   0        305.88        331.68         6.68 o                         
  -4   6   0         13.80         13.74         1.83 o                         
  -3   6   0        181.47        171.33         3.04 o                         
  -2   6   0          0.16         -0.20         0.55 o                         
  -1   6   0        231.95        248.18         4.81 o                         
   0   6   0          3.79          4.06         0.61 o                         
   1   6   0          0.06          0.61         0.92 o                         
   2   6   0        114.70        120.29         5.50 o                         
   3   6   0         45.23         56.91         1.47 o                         
   4   6   0        203.93        190.97         3.54 o                         
   5   6   0         88.69         82.36         3.37 o                         
   6   6   0          0.00         -1.22         1.22 o                         
 -10   7   0          1.07         -1.22         2.44 o                         
  -9   7   0          0.19         -0.37         1.02 o                         
  -8   7   0          0.01          0.85         1.02 o                         
  -7   7   0         34.88         37.13         2.75 o                         
  -6   7   0          0.14         -1.02         1.02 o                         
  -5   7   0          4.66          3.15         1.22 o                         
  -4   7   0         97.01         97.12         3.02 o                         
  -3   7   0        125.93        109.06         3.02 o                         
  -2   7   0         13.66         13.54         1.53 o                         
  -1   7   0        206.39        231.42         7.94 o                         
   0   7   0        117.46        120.43         7.33 o                         
   1   7   0          1.31          2.44         1.83 o                         
   2   7   0         58.54         49.46         4.27 o                         
   3   7   0         10.47         12.83         1.47 o                         
   4   7   0         39.87         47.46         2.59 o                         
   5   7   0         16.03         16.91         2.03 o                         
  -9   8   0          0.15         -1.83         2.44 o                         
  -8   8   0         11.48         10.58         1.47 o                         
  -7   8   0          0.97         -1.22         1.53 o                         
  -6   8   0          4.34          4.27         1.30 o                         
  -5   8   0         15.66         14.68         1.53 o                         
  -4   8   0          0.11         -0.86         0.86 o                         
  -3   8   0         59.76         65.64         2.75 o                         
  -2   8   0        136.48        134.15         3.37 o                         
  -1   8   0        434.71        440.85        13.43 o                         
   0   8   0         32.16         40.03         2.44 o                         
   1   8   0        219.82        232.64         9.16 o                         
   2   8   0         70.47         75.10         5.50 o                         
   3   8   0         40.64         51.46         2.59 o                         
   4   8   0         54.15         54.72         3.05 o                         
   5   8   0          2.08          3.05         3.05 o                         
  -9   9   0          3.65          0.61         2.44 o                         
  -8   9   0          0.32         -0.31         2.14 o                         
  -7   9   0          3.27          4.01         1.47 o                         
  -6   9   0          0.01          0.92         1.30 o                         
  -5   9   0         29.24         26.92         2.16 o                         
  -4   9   0        276.25        282.12         6.25 o                         
  -3   9   0          1.03         -0.61         0.86 o                         
  -2   9   0          3.48          3.66         1.83 o                         
  -1   9   0         64.45         69.00         4.27 o                         
   0   9   0         73.88         78.77         5.50 o                         
   1   9   0          0.62          0.61         2.44 o                         
   2   9   0         12.77         10.38         2.44 o                         
   3   9   0         10.44          8.02         1.83 o                         
   4   9   0          0.97          3.05         2.44 o                         
   5   9   0         17.72         17.71         4.27 o                         
  -9  10   0          0.34         -2.44         2.44 o                         
  -8  10   0          0.28          1.74         1.47 o                         
  -7  10   0          9.39         11.30         1.73 o                         
  -6  10   0          0.37          1.83         1.30 o                         
  -5  10   0          1.95          2.14         1.30 o                         
  -4  10   0          6.88          8.15         1.47 o                         
  -3  10   0         24.14         27.72         1.91 o                         
  -2  10   0         64.41         64.72         4.88 o                         
  -1  10   0          0.35          0.61         2.44 o                         
   0  10   0          0.18          4.27         3.05 o                         
   1  10   0          4.47          4.88         2.44 o                         
   2  10   0         43.36         41.52         4.88 o                         
   3  10   0         50.39         64.72         6.11 o                         
   4  10   0          8.69         11.60         3.66 o                         
  -8  11   0          1.09          3.23         1.47 o                         
  -7  11   0          0.24          0.96         1.47 o                         
  -6  11   0         62.72         70.24         3.36 o                         
  -5  11   0         27.96         27.04         2.35 o                         
  -4  11   0          1.06          0.98         1.22 o                         
  -3  11   0         29.04         29.92         3.66 o                         
  -2  11   0          4.43          3.05         2.44 o                         
  -1  11   0        615.06        671.05        20.76 o                         
   0  11   0          2.15          3.05         2.44 o                         
   1  11   0          2.36         -1.22         2.44 o                         
   2  11   0         53.01         61.67         6.11 o                         
   3  11   0         14.39         19.54         4.27 o                         
   4  11   0          7.98         10.38         4.27 o                         
  -7  12   0          0.50          0.00         1.73 o                         
  -6  12   0          2.50          2.53         1.47 o                         
  -5  12   0          0.11         -1.30         1.30 o                         
  -4  12   0          0.38         -1.83         1.83 o                         
  -3  12   0          0.13         -1.22         2.44 o                         
  -2  12   0         56.95         56.18         4.88 o                         
  -1  12   0         47.61         56.18         5.50 o                         
   0  12   0         10.91          9.16         3.05 o                         
   1  12   0         16.89         15.88         3.66 o                         
   2  12   0         13.33         23.20         4.27 o                         
   3  12   0          4.85          0.00         3.05 o                         
  -6  13   0          0.03          0.70         1.47 o                         
  -5  13   0          9.94         10.38         3.05 o                         
  -4  13   0          0.03         -0.61         2.44 o                         
  -3  13   0         32.28         29.31         4.27 o                         
  -2  13   0          0.83         -0.61         2.44 o                         
  -1  13   0          6.29          3.66         3.05 o                         
   0  13   0          2.20          2.44         3.05 o                         
   1  13   0         11.65         14.65         4.27 o                         
  -5  14   0          1.25          1.83         2.44 o                         
  -4  14   0          3.62          2.44         3.05 o                         
  -3  14   0          3.05          1.83         3.05 o                         
  -2  14   0          0.44          0.00         2.44 o                         
  -1  14   0         11.16          2.44         3.66 o                         
   0 -14   1          4.86          2.44         3.05 o                         
   1 -14   1         16.48         21.37         4.27 o                         
   2 -14   1          1.49         -1.83         2.44 o                         
   3 -14   1         15.73         11.60         3.66 o                         
   4 -14   1          5.39          9.16         3.05 o                         
   5 -14   1          1.16          0.00         2.44 o                         
  -2 -13   1          1.69          3.05         3.05 o                         
  -1 -13   1          3.70          4.88         3.05 o                         
   0 -13   1          9.65          8.55         3.66 o                         
   1 -13   1          1.98          0.61         3.05 o                         
   2 -13   1         87.19         76.32         6.11 o                         
   3 -13   1          9.69          6.11         3.05 o                         
   4 -13   1          5.86          6.23         1.53 o                         
   5 -13   1         17.51         20.07         2.03 o                         
   6 -13   1          0.09         -2.27         3.36 o                         
   7 -13   1          7.98          7.87         1.91 o                         
  -3 -12   1          5.04          7.33         3.66 o                         
  -2 -12   1         42.68         38.47         5.50 o                         
  -1 -12   1         13.74         12.82         3.66 o                         
   0 -12   1         50.29         45.79         4.88 o                         
   1 -12   1          0.48          3.05         2.44 o                         
   2 -12   1         49.12         52.51         4.88 o                         
   3 -12   1         15.52         12.21         3.05 o                         
   4 -12   1          0.07         -0.37         1.02 o                         
   5 -12   1          4.54          2.36         1.53 o                         
   6 -12   1          2.07          2.97         1.47 o                         
   7 -12   1          0.01          2.44         1.73 o                         
   8 -12   1          0.06          4.27         2.44 o                         
  -4 -11   1         85.00        103.80         7.94 o                         
  -3 -11   1         42.21         38.47         4.88 o                         
  -2 -11   1          5.51          4.27         3.05 o                         
  -1 -11   1         49.24         51.90         5.50 o                         
   0 -11   1        141.61        147.77         7.94 o                         
   1 -11   1         94.14         88.54         6.11 o                         
   2 -11   1         68.65         69.61         4.88 o                         
   3 -11   1          9.30          6.11         1.47 o                         
   4 -11   1         13.98         14.56         3.36 o                         
   5 -11   1         21.01         16.51         1.73 o                         
   6 -11   1         12.39         10.99         1.73 o                         
   7 -11   1         30.16         37.00         3.66 o                         
   8 -11   1          0.87         -1.05         1.47 o                         
  -5 -10   1         30.11         31.14         4.88 o                         
  -4 -10   1          2.07          1.83         2.44 o                         
  -3 -10   1         11.40         11.60         3.05 o                         
  -2 -10   1          5.12          3.05         2.44 o                         
  -1 -10   1         44.68         47.63         4.88 o                         
   0 -10   1          2.46          5.50         3.05 o                         
   1 -10   1          0.17         -1.83         1.83 o                         
   2 -10   1         60.00         54.34         2.48 o                         
   3 -10   1         20.28         17.71         1.57 o                         
   4 -10   1         41.79         44.32         2.59 o                         
   5 -10   1          2.58          1.53         2.14 o                         
   6 -10   1          8.60          9.47         1.73 o                         
   7 -10   1          1.12          0.00         1.30 o                         
   8 -10   1          0.04          0.00         1.30 o                         
   9 -10   1          1.02          1.66         1.47 o                         
  -5  -9   1          9.86         10.38         3.05 o                         
  -4  -9   1        208.74        205.82         5.86 o                         
  -3  -9   1         63.16         65.94         5.50 o                         
  -2  -9   1         24.90         19.54         3.05 o                         
  -1  -9   1       2278.35       2431.41        60.45 o                         
   0  -9   1        336.47        334.61        11.60 o                         
   1  -9   1          0.12         -0.61         1.83 o                         
   2  -9   1          2.79          1.95         1.02 o                         
   3  -9   1         31.87         31.79         1.91 o                         
   4  -9   1        268.56        288.28         7.33 o                         
   5  -9   1         23.22         29.64         2.16 o                         
   6  -9   1         19.53         20.84         1.91 o                         
   7  -9   1          5.97          5.93         1.47 o                         
   8  -9   1         14.87         13.81         1.91 o                         
   9  -9   1          1.03          2.44         2.14 o                         
  -5  -8   1          1.69          0.09         1.53 o                         
  -4  -8   1          5.87          5.61         1.47 o                         
  -3  -8   1          4.43          3.66         1.83 o                         
  -2  -8   1       1306.82       1305.46        34.19 o                         
  -1  -8   1        453.07        445.13        14.04 o                         
   0  -8   1        392.27        416.43        12.82 o                         
   1  -8   1        500.91        511.45        10.99 o                         
   2  -8   1         36.73         29.01         1.73 o                         
   3  -8   1          1.19          0.61         0.86 o                         
   4  -8   1         57.18         59.25         2.59 o                         
   5  -8   1         57.63         60.33         3.36 o                         
   6  -8   1         35.69         37.55         2.16 o                         
   7  -8   1          0.07         -0.85         1.02 o                         
   8  -8   1          4.26          7.36         1.83 o                         
   9  -8   1          0.02         -1.09         1.09 o                         
  -6  -7   1          1.08          0.61         1.83 o                         
  -5  -7   1        100.28        104.46         3.81 o                         
  -4  -7   1          5.81          4.72         1.02 o                         
  -3  -7   1        390.52        377.96        12.82 o                         
  -2  -7   1         91.08         79.99         4.88 o                         
  -1  -7   1        235.93        224.70         7.94 o                         
   0  -7   1        430.20        429.38         7.77 o                         
   1  -7   1         35.09         36.40         1.19 o                         
   2  -7   1       3312.25       3583.47        57.74 o                         
   3  -7   1          0.95          0.61         0.86 o                         
   4  -7   1         30.98         30.64         1.83 o                         
   5  -7   1          2.86          3.05         0.86 o                         
   6  -7   1          0.07          1.83         3.36 o                         
   7  -7   1          5.44          6.23         1.53 o                         
   8  -7   1          6.14          4.97         2.75 o                         
   9  -7   1          0.17         -0.61         1.02 o                         
  -7  -6   1          2.84          1.22         1.83 o                         
  -6  -6   1         65.17         64.11         4.27 o                         
  -5  -6   1         14.43         15.69         0.96 o                         
  -4  -6   1         63.28         57.67         1.53 o                         
  -3  -6   1        557.31        530.61        15.88 o                         
  -2  -6   1          3.83          1.22         1.22 o                         
  -1  -6   1         54.76         48.85         3.66 o                         
   0  -6   1        173.58        187.68         3.97 o                         
   1  -6   1        177.13        193.18         3.01 o                         
   2  -6   1        465.81        475.28        13.74 o                         
   3  -6   1          1.34          2.19         0.64 o                         
   4  -6   1        362.86        334.61         6.48 o                         
   5  -6   1          8.14          5.76         1.02 o                         
   6  -6   1          5.88          6.70         0.89 o                         
   7  -6   1         27.91         26.58         2.14 o                         
   8  -6   1          0.83          0.85         1.22 o                         
   9  -6   1          1.12          0.92         1.53 o                         
  10  -6   1          0.90          3.66         2.44 o                         
  -8  -5   1          1.58         -1.83         1.83 o                         
  -7  -5   1         32.93         26.87         3.05 o                         
  -6  -5   1         12.92          9.41         1.14 o                         
  -5  -5   1        129.39        120.25         2.85 o                         
  -4  -5   1         81.45         84.75         2.11 o                         
  -3  -5   1        284.75        295.61         4.65 o                         
  -2  -5   1        634.27        630.75        17.10 o                         
  -1  -5   1        467.29        443.91        12.21 o                         
   0  -5   1         19.01         17.50         0.77 o                         
   1  -5   1        125.75        130.38         1.97 o                         
   2  -5   1        335.79        303.73         4.69 o                         
   3  -5   1         68.00         73.90         2.16 o                         
   4  -5   1         52.30         48.10         1.91 o                         
   5  -5   1        346.04        369.20         7.11 o                         
   6  -5   1        195.74        211.61         5.18 o                         
   7  -5   1          3.50          2.44         1.83 o                         
   8  -5   1          0.29         -0.61         1.83 o                         
   9  -5   1          0.12          3.66         2.44 o                         
  10  -5   1         65.56         77.55         6.11 o                         
  -8  -4   1         19.55         21.37         3.05 o                         
  -7  -4   1          0.88          1.59         1.83 o                         
  -6  -4   1          3.03          1.48         0.89 o                         
  -5  -4   1         22.25         23.40         1.32 o                         
  -4  -4   1        226.92        241.04         4.04 o                         
  -3  -4   1        381.10        414.80         6.37 o                         
  -2  -4   1        680.64        705.59         9.88 o                         
  -1  -4   1        236.29        222.27         4.75 o                         
   0  -4   1       1278.74       1365.09        15.67 o                         
   1  -4   1        484.74        516.81         6.08 o                         
   2  -4   1        126.49        134.37         2.74 o                         
   3  -4   1          0.24          0.00         0.43 o                         
   4  -4   1        526.00        538.55        13.43 o                         
   5  -4   1          3.51          3.36         0.86 o                         
   6  -4   1         68.85         74.50         3.02 o                         
   7  -4   1          0.12          1.83         1.83 o                         
   8  -4   1          3.83          7.94         2.44 o                         
   9  -4   1          0.02          2.44         2.44 o                         
  10  -4   1          9.82         10.38         3.05 o                         
  -9  -3   1          8.94          8.55         2.44 o                         
  -8  -3   1          3.64          2.97         1.47 o                         
  -7  -3   1         96.99        114.79         5.19 o                         
  -6  -3   1          1.11          0.00         0.71 o                         
  -5  -3   1         32.14         36.72         1.62 o                         
  -4  -3   1        112.31        117.86         2.17 o                         
  -3  -3   1        759.64        885.36        10.95 o                         
  -2  -3   1       2092.64       2169.55        28.72 o                         
  -1  -3   1        160.04        157.54         3.45 o                         
   0  -3   1       1423.77       1414.76        23.75 o                         
   1  -3   1        131.29        108.46         1.53 o                         
   2  -3   1         55.82         42.44         1.30 o                         
   3  -3   1        223.23        234.47         6.72 o                         
   4  -3   1          4.24          3.99         0.86 o                         
   5  -3   1         87.60         83.26         4.27 o                         
   6  -3   1        121.25        118.15         3.45 o                         
   7  -3   1         34.98         31.75         3.05 o                         
   8  -3   1        284.23        285.76         9.77 o                         
   9  -3   1         16.70         16.49         3.05 o                         
  -9  -2   1          0.24         -0.92         1.30 o                         
  -8  -2   1         45.07         42.80         2.78 o                         
  -7  -2   1         25.06         24.21         1.91 o                         
  -6  -2   1         30.99         35.31         2.28 o                         
  -5  -2   1        194.53        181.10         3.10 o                         
  -4  -2   1        365.64        417.43         5.55 o                         
  -3  -2   1        574.21        676.16         7.33 o                         
  -2  -2   1       3300.30       3314.40        33.82 o                         
  -1  -2   1        272.01        307.30         4.31 o                         
   0  -2   1        524.48        486.45        18.62 o                         
   1  -2   1       8326.97       7789.26        98.44 o                         
   2  -2   1       1015.70        976.72        13.73 o                         
   3  -2   1        401.81        344.39         6.25 o                         
   4  -2   1         33.80         29.09         1.47 o                         
   5  -2   1        106.43         97.71         3.02 o                         
   6  -2   1        123.18        121.44         3.65 o                         
   7  -2   1        265.35        263.17         8.55 o                         
   8  -2   1         17.31         20.76         3.05 o                         
   9  -2   1          1.80          1.83         2.44 o                         
  -9  -1   1          7.62          8.79         2.75 o                         
  -8  -1   1         17.32         19.17         1.91 o                         
  -7  -1   1          0.57         -1.02         1.02 o                         
  -6  -1   1         32.18         28.71         3.60 o                         
  -5  -1   1        129.05        123.00         2.69 o                         
  -4  -1   1         84.68         67.92         1.43 o                         
  -3  -1   1        397.54        382.73         4.30 o                         
  -2  -1   1         52.80         66.13         0.89 o                         
  -1  -1   1         94.73         78.91         5.02 o                         
   1  -1   1       1054.24        979.18       112.96 o                         
   2  -1   1        208.42        246.45         3.27 o                         
   3  -1   1        237.35        253.04         3.50 o                         
   4  -1   1         55.08         48.48         1.28 o                         
   5  -1   1        117.03        127.57         2.92 o                         
   6  -1   1         65.41         59.22         2.22 o                         
   7  -1   1         97.85        102.58         4.88 o                         
   8  -1   1         12.18         10.38         2.44 o                         
   9  -1   1          9.24         12.21         2.44 o                         
 -10   0   1          4.34          1.83         2.44 o                         
  -9   0   1          3.34          2.70         1.47 o                         
  -8   0   1         12.20         13.75         1.73 o                         
  -7   0   1          0.00         -1.02         1.02 o                         
  -6   0   1          2.67          1.42         0.71 o                         
  -5   0   1       1096.93       1154.59        16.40 o                         
  -4   0   1        386.47        413.95         6.33 o                         
  -3   0   1        349.64        365.23         5.40 o                         
  -2   0   1        154.21        172.08         2.01 o                         
  -1   0   1        108.55         65.94         1.83 o                         
   1   0   1        548.73        485.72        15.78 o                         
   2   0   1       1935.90       2008.20        20.99 o                         
   3   0   1        226.64        236.52         2.99 o                         
   4   0   1         52.80         65.50         1.59 o                         
   5   0   1         99.13        103.88         2.20 o                         
   6   0   1          2.27          1.22         0.71 o                         
   7   0   1          2.01          1.53         1.30 o                         
   8   0   1          0.00         -1.22         1.22 o                         
   9   0   1          0.09          1.22         1.83 o                         
 -10   1   1          0.84          0.61         1.83 o                         
  -9   1   1          0.68          2.18         1.47 o                         
  -8   1   1          0.10          0.92         1.30 o                         
  -7   1   1         81.50         87.85         3.22 o                         
  -6   1   1         61.65         57.72         1.86 o                         
  -5   1   1          0.02         -0.50         0.50 o                         
  -4   1   1        114.96        122.92         3.84 o                         
  -3   1   1       1726.51       1738.52        28.59 o                         
  -2   1   1        935.28        931.17        10.94 o                         
  -1   1   1         35.66         27.51         1.58 o                         
   0   1   1       1043.74        898.11        83.65 o                         
   1   1   1       2236.26       2278.33        31.14 o                         
   2   1   1        251.72        290.82         3.87 o                         
   3   1   1        656.26        711.96         7.95 o                         
   4   1   1        162.49        161.20         2.72 o                         
   5   1   1         10.66         10.23         1.06 o                         
   6   1   1        143.62        150.84         3.28 o                         
   7   1   1         11.62         11.73         1.30 o                         
   8   1   1          0.06          0.00         1.83 o                         
   9   1   1          2.21          1.83         1.83 o                         
 -10   2   1          4.89          7.33         2.44 o                         
  -9   2   1         18.57         21.37         3.05 o                         
  -8   2   1         13.31         11.98         1.73 o                         
  -7   2   1        149.58        154.22         4.52 o                         
  -6   2   1          0.93          0.41         0.71 o                         
  -5   2   1         30.55         28.87         1.26 o                         
  -4   2   1          0.47         -0.43         0.43 o                         
  -3   2   1         82.35         88.70         3.05 o                         
  -2   2   1      17032.22      17325.75       197.90 o                         
  -1   2   1        785.96        811.73         8.50 o                         
   0   2   1        788.72        882.01        15.11 o                         
   1   2   1        934.97        943.68        16.41 o                         
   2   2   1         45.82         43.28         1.46 o                         
   3   2   1         16.29          6.50         0.88 o                         
   4   2   1         93.28         94.09         2.22 o                         
   5   2   1        132.44        137.42         3.13 o                         
   6   2   1          8.40         11.00         1.14 o                         
   7   2   1         55.28         53.80         2.59 o                         
   8   2   1         25.01         26.85         2.75 o                         
   9   2   1          0.19          2.44         1.83 o                         
 -10   3   1          1.31          5.50         2.44 o                         
  -9   3   1         38.77         36.64         3.66 o                         
  -8   3   1         32.52         28.70         3.05 o                         
  -7   3   1         88.48         81.82         4.27 o                         
  -6   3   1         30.58         33.00         1.62 o                         
  -5   3   1        121.24        115.72         3.45 o                         
  -4   3   1         40.40         31.33         2.44 o                         
  -3   3   1       2232.51       2322.11        53.73 o                         
  -2   3   1          0.12          0.81         0.35 o                         
  -1   3   1        324.92        326.73         4.11 o                         
   0   3   1       5039.80       5157.86        84.84 o                         
   1   3   1        229.15        240.97         9.77 o                         
   2   3   1        393.55        508.51         9.47 o                         
   3   3   1        458.53        421.03         6.27 o                         
   4   3   1          0.30         -0.49         0.75 o                         
   5   3   1        103.52        102.78         2.65 o                         
   6   3   1         36.94         30.07         1.50 o                         
   7   3   1          4.14          5.24         1.30 o                         
   8   3   1          0.03          1.22         1.83 o                         
 -10   4   1         53.43         66.56         4.88 o                         
  -9   4   1         38.85         47.63         4.88 o                         
  -8   4   1         13.19         11.60         2.44 o                         
  -7   4   1          2.63          3.66         1.83 o                         
  -6   4   1          2.72          2.32         1.02 o                         
  -5   4   1        158.91        155.09         5.50 o                         
  -4   4   1        710.22        717.85        12.30 o                         
  -3   4   1         91.06         77.31         1.91 o                         
  -2   4   1        210.79        215.99         3.28 o                         
  -1   4   1         46.25         49.88         1.26 o                         
   0   4   1        355.06        367.24         6.60 o                         
   1   4   1       2774.20       3048.11        72.66 o                         
   2   4   1        447.55        425.20         8.17 o                         
   3   4   1         28.83         32.20         1.19 o                         
   4   4   1         47.00         45.51         1.56 o                         
   5   4   1        131.63        142.43         3.21 o                         
   6   4   1         75.61         61.15         2.29 o                         
 -10   5   1          0.01         -2.44         2.44 o                         
  -9   5   1          3.87          6.11         2.44 o                         
  -8   5   1         12.64         14.65         2.44 o                         
  -7   5   1          0.78         -0.61         1.02 o                         
  -6   5   1         90.44         88.60         2.59 o                         
  -5   5   1          0.00         -1.02         1.53 o                         
  -4   5   1        156.93        166.17         3.65 o                         
  -3   5   1        222.38        222.21         3.49 o                         
  -2   5   1        168.73        170.10         2.92 o                         
  -1   5   1        541.29        507.75        22.29 o                         
   0   5   1        726.20        809.06        13.91 o                         
   1   5   1        330.04        330.33        10.38 o                         
   2   5   1        256.77        288.81         9.77 o                         
   3   5   1        231.25        242.16         4.18 o                         
   4   5   1         24.66         23.64         2.69 o                         
   5   5   1          3.48          5.68         0.94 o                         
   6   5   1        105.77        106.24         4.88 o                         
 -10   6   1          0.00         -1.22         2.44 o                         
  -9   6   1          4.00          6.72         2.44 o                         
  -8   6   1         38.77         46.11         2.48 o                         
  -7   6   1        115.46        123.82         3.37 o                         
  -6   6   1         10.73         11.94         1.83 o                         
  -5   6   1          8.24          8.39         1.83 o                         
  -4   6   1          8.75         12.00         1.02 o                         
  -3   6   1          4.99          4.27         0.72 o                         
  -2   6   1        120.67        107.56         2.78 o                         
  -1   6   1        207.28        188.68         6.72 o                         
   0   6   1        133.19        136.33         3.14 o                         
   1   6   1        251.72        265.56         5.42 o                         
   2   6   1         13.16         10.99         2.44 o                         
   3   6   1        107.14        103.05         2.19 o                         
   4   6   1         94.96         78.00         3.49 o                         
   5   6   1        100.07         91.08         3.50 o                         
 -10   7   1          0.76          0.00         2.44 o                         
  -9   7   1          7.07          7.33         2.44 o                         
  -8   7   1          4.46          4.77         2.44 o                         
  -7   7   1          0.53         -1.02         1.02 o                         
  -6   7   1         12.27         10.41         1.47 o                         
  -5   7   1          6.46          6.92         1.02 o                         
  -4   7   1        193.87        209.29         5.80 o                         
  -3   7   1         39.32         44.81         1.91 o                         
  -2   7   1         51.09         47.02         3.66 o                         
  -1   7   1         21.45         24.42         2.44 o                         
   0   7   1         26.20         24.41         3.05 o                         
   1   7   1        448.02        433.50        10.99 o                         
   2   7   1         14.48         14.50         1.13 o                         
   3   7   1         25.38         31.43         3.66 o                         
   4   7   1         33.63         35.88         2.12 o                         
   5   7   1          1.24          1.22         2.44 o                         
  -9   8   1          2.48          1.22         2.44 o                         
  -8   8   1          1.05          0.41         1.09 o                         
  -7   8   1          5.73          9.16         1.47 o                         
  -6   8   1          1.72          1.71         1.02 o                         
  -5   8   1         13.83         14.04         1.47 o                         
  -4   8   1        411.48        445.17        11.91 o                         
  -3   8   1         64.13         63.10         3.05 o                         
  -2   8   1        120.21        120.29         5.50 o                         
  -1   8   1         24.36         22.59         3.05 o                         
   0   8   1         36.62         36.03         3.66 o                         
   1   8   1        201.49        195.39         8.55 o                         
   2   8   1         85.70         80.60         5.50 o                         
   3   8   1        100.81         99.41         5.19 o                         
   4   8   1          7.22          6.11         3.05 o                         
   5   8   1         21.77         20.76         4.27 o                         
  -9   9   1          1.14         -2.44         2.44 o                         
  -8   9   1          6.21          6.48         2.14 o                         
  -7   9   1          7.65          7.83         2.14 o                         
  -6   9   1         15.52         14.36         1.73 o                         
  -5   9   1          1.55          0.00         1.30 o                         
  -4   9   1          0.06         -0.24         1.22 o                         
  -3   9   1        183.85        184.40         7.33 o                         
  -2   9   1        104.67        119.07         6.11 o                         
  -1   9   1        212.65        237.52         9.16 o                         
   0   9   1        732.28        733.94        21.37 o                         
   1   9   1          2.35          1.22         2.44 o                         
   2   9   1          8.25          3.66         2.44 o                         
   3   9   1          0.30         -2.44         2.44 o                         
   4   9   1         10.88          6.72         3.05 o                         
   5   9   1         51.29         62.28         6.72 o                         
  -9  10   1          0.33         -0.61         2.44 o                         
  -8  10   1          1.00          0.96         1.47 o                         
  -7  10   1          0.02         -0.92         1.30 o                         
  -6  10   1         44.88         44.92         3.05 o                         
  -5  10   1          0.52         -0.61         1.83 o                         
  -4  10   1          0.02         -1.02         1.02 o                         
  -3  10   1         14.05         14.65         3.05 o                         
  -2  10   1         67.59         69.00         4.88 o                         
  -1  10   1        842.65        938.49        26.87 o                         
   0  10   1         50.90         61.06         4.88 o                         
   1  10   1        102.96         98.31         6.72 o                         
   2  10   1         88.29         90.37         6.72 o                         
   3  10   1         16.91         23.81         4.27 o                         
   4  10   1         18.77         23.20         4.27 o                         
  -8  11   1          1.71         -1.66         3.05 o                         
  -7  11   1          0.53         -1.22         1.30 o                         
  -6  11   1          0.32         -1.53         2.14 o                         
  -5  11   1          1.73          0.31         1.30 o                         
  -4  11   1          9.84          7.94         2.44 o                         
  -3  11   1         18.53         20.15         3.05 o                         
  -2  11   1          6.13          9.16         3.05 o                         
  -1  11   1          1.71          3.05         2.44 o                         
   0  11   1          0.12          1.22         2.44 o                         
   1  11   1          0.40         -2.44         2.44 o                         
   2  11   1          0.03          0.00         3.05 o                         
   3  11   1         63.89         82.43         7.33 o                         
  -7  12   1          2.78          2.44         1.73 o                         
  -6  12   1          2.29          0.44         3.36 o                         
  -5  12   1          8.71          7.94         2.44 o                         
  -4  12   1         15.12         15.88         3.05 o                         
  -3  12   1         22.95         16.49         3.66 o                         
  -2  12   1         49.03         53.73         5.50 o                         
  -1  12   1          2.56          0.61         3.05 o                         
   0  12   1          0.31         -1.22         2.44 o                         
   1  12   1         46.36         50.07         6.11 o                         
   2  12   1         30.05         32.97         5.50 o                         
  -6  13   1          0.11          0.61         2.44 o                         
  -5  13   1          0.97         -2.44         2.44 o                         
  -4  13   1         11.74         12.21         3.66 o                         
  -3  13   1         11.39          9.77         3.66 o                         
  -2  13   1         22.65         27.48         4.88 o                         
  -1  13   1          1.03          1.83         3.05 o                         
   0  13   1          9.53          9.77         3.66 o                         
  -3  14   1          0.76         -0.61         3.05 o                         
   1 -15   2         15.76         12.21         4.27 o                         
   2 -15   2          9.76         11.60         3.66 o                         
   3 -15   2          0.37          3.05         3.05 o                         
   4 -15   2         10.37         10.99         3.66 o                         
  -1 -14   2          2.35         -3.05         3.05 o                         
   0 -14   2         12.97         14.65         4.27 o                         
   1 -14   2          0.90         -0.61         2.44 o                         
   2 -14   2         23.27         27.48         4.27 o                         
   3 -14   2          2.46          1.83         2.44 o                         
   4 -14   2         18.55         18.32         3.66 o                         
   5 -14   2          4.37          5.12         1.47 o                         
   6 -14   2          1.83          0.79         1.47 o                         
  -3 -13   2         95.72        108.69         8.55 o                         
  -2 -13   2         11.51         11.60         3.66 o                         
  -1 -13   2         16.31          9.77         3.66 o                         
   0 -13   2          4.96          3.66         3.05 o                         
   1 -13   2          5.33          5.50         2.44 o                         
   2 -13   2         57.15         60.45         5.50 o                         
   3 -13   2          8.95          7.94         3.05 o                         
   4 -13   2         27.61         30.55         2.44 o                         
   5 -13   2         10.61         14.79         2.14 o                         
   6 -13   2          0.11          0.31         1.30 o                         
   7 -13   2          3.24          4.58         1.73 o                         
  -4 -12   2         40.34         57.40         6.72 o                         
  -3 -12   2         26.14         23.81         4.27 o                         
  -2 -12   2          5.71          7.33         3.05 o                         
  -1 -12   2          9.59         10.38         3.05 o                         
   0 -12   2         41.72         41.52         4.88 o                         
   1 -12   2         22.21         21.37         3.66 o                         
   2 -12   2          0.75          0.61         2.44 o                         
   3 -12   2         11.49         12.35         2.75 o                         
   4 -12   2          3.23          4.57         3.05 o                         
   5 -12   2          1.19          0.31         1.53 o                         
   6 -12   2          0.87          2.75         1.73 o                         
   7 -12   2         55.73         67.65         6.72 o                         
   8 -12   2          8.98          9.77         3.05 o                         
  -4 -11   2         28.17         27.55         3.05 o                         
  -3 -11   2         13.75         13.43         3.66 o                         
  -2 -11   2         34.49         39.08         4.88 o                         
  -1 -11   2        193.22        195.39         9.16 o                         
   0 -11   2        313.29        316.90        11.60 o                         
   1 -11   2          8.36          8.55         2.44 o                         
   2 -11   2          9.44          6.84         1.22 o                         
   3 -11   2          0.22          0.98         1.02 o                         
   4 -11   2         30.13         35.49         4.88 o                         
   5 -11   2          0.18          0.31         1.30 o                         
   6 -11   2         48.95         59.41         3.22 o                         
   7 -11   2          0.38          3.05         1.73 o                         
   8 -11   2          3.70          6.11         2.75 o                         
  -5 -10   2         45.58         58.62         6.11 o                         
  -4 -10   2         12.55         15.55         2.03 o                         
  -3 -10   2          1.07          0.61         2.44 o                         
  -2 -10   2         22.36         22.59         3.66 o                         
  -1 -10   2        610.81        647.24        19.54 o                         
   0 -10   2        169.73        155.09         7.33 o                         
   1 -10   2        116.50        122.42         4.27 o                         
   2 -10   2          7.97         10.08         2.14 o                         
   3 -10   2         29.09         33.70         5.80 o                         
   4 -10   2         82.92         83.04         3.22 o                         
   5 -10   2          7.00          8.25         1.73 o                         
   6 -10   2         10.27         11.60         1.73 o                         
   7 -10   2          4.82          3.49         1.47 o                         
   8 -10   2          5.41          4.27         2.14 o                         
   9 -10   2          0.02          0.70         1.53 o                         
  -5  -9   2         69.29         90.90         3.95 o                         
  -4  -9   2          4.78          5.79         2.14 o                         
  -3  -9   2         11.51         10.38         2.44 o                         
  -2  -9   2        177.98        184.40         8.55 o                         
  -1  -9   2        172.13        181.96         7.94 o                         
   0  -9   2         72.76         66.56         4.27 o                         
   1  -9   2        164.50        163.61         3.95 o                         
   2  -9   2        182.87        180.79         4.25 o                         
   3  -9   2          9.66         12.07         1.47 o                         
   4  -9   2         30.34         23.83         1.73 o                         
   5  -9   2         37.84         47.29         5.19 o                         
   6  -9   2          0.14         -1.02         1.02 o                         
   7  -9   2          3.00          1.53         1.30 o                         
   8  -9   2          4.08          2.97         1.47 o                         
   9  -9   2          5.05          3.84         1.47 o                         
  -6  -8   2          3.68          3.05         1.83 o                         
  -5  -8   2          0.52         -0.37         1.22 o                         
  -4  -8   2          6.61          5.56         1.53 o                         
  -3  -8   2         81.39         81.21         5.50 o                         
  -2  -8   2          2.98          4.27         2.44 o                         
  -1  -8   2         57.70         57.40         4.27 o                         
   0  -8   2         99.93        103.19         4.88 o                         
   1  -8   2          6.76          5.93         1.02 o                         
   2  -8   2        206.97        221.14         5.19 o                         
   3  -8   2         66.41         64.73         2.35 o                         
   4  -8   2         72.93         76.32         2.59 o                         
   5  -8   2          3.24          4.03         1.22 o                         
   6  -8   2          9.12          9.29         1.47 o                         
   7  -8   2          6.11          4.58         1.30 o                         
   8  -8   2          2.16          2.70         1.83 o                         
   9  -8   2          0.01          0.00         1.30 o                         
  -7  -7   2         13.15         17.71         3.05 o                         
  -6  -7   2          4.09          4.27         1.83 o                         
  -5  -7   2         69.27         75.60         3.37 o                         
  -4  -7   2         10.69         13.22         1.47 o                         
  -3  -7   2       1261.36       1269.44        32.97 o                         
  -2  -7   2        258.06        284.54         9.77 o                         
  -1  -7   2       1026.04       1056.95        27.48 o                         
   0  -7   2        187.93        191.10         3.95 o                         
   1  -7   2          7.75          6.43         0.86 o                         
   2  -7   2        126.05        132.89         3.22 o                         
   3  -7   2         13.40         15.02         1.30 o                         
   4  -7   2        138.89        142.27         3.89 o                         
   5  -7   2          0.84          0.00         1.22 o                         
   6  -7   2        144.45        160.15         4.52 o                         
   7  -7   2         17.56         20.53         2.14 o                         
   8  -7   2          0.17          0.37         1.02 o                         
   9  -7   2          2.06          2.70         1.47 o                         
  -8  -6   2          8.14          5.50         2.44 o                         
  -7  -6   2          4.94          4.88         2.44 o                         
  -6  -6   2          8.42          8.55         1.83 o                         
  -5  -6   2          3.77          2.32         1.02 o                         
  -4  -6   2        512.73        519.12        10.57 o                         
  -3  -6   2        110.31        115.40         5.50 o                         
  -2  -6   2         14.55         15.26         2.44 o                         
  -1  -6   2       1427.00       1431.25        35.41 o                         
   0  -6   2        170.86        156.56         3.37 o                         
   1  -6   2        191.38        173.07         3.65 o                         
   2  -6   2         85.69         88.04         2.35 o                         
   3  -6   2        178.20        197.55         4.32 o                         
   4  -6   2         47.46         54.08         2.16 o                         
   5  -6   2         63.22         68.36         1.98 o                         
   6  -6   2         62.20         55.72         2.35 o                         
   7  -6   2          5.32          3.97         1.30 o                         
   8  -6   2         10.03          9.29         1.47 o                         
   9  -6   2          0.72         -0.26         1.47 o                         
  -8  -5   2          0.00         -0.61         1.83 o                         
  -7  -5   2         50.26         43.96         4.27 o                         
  -6  -5   2         91.38         89.69         2.93 o                         
  -5  -5   2        189.39        207.28         5.11 o                         
  -4  -5   2          1.40          1.37         0.50 o                         
  -3  -5   2         44.05         54.95         3.66 o                         
  -2  -5   2         32.20         23.81         2.44 o                         
  -1  -5   2        298.16        291.87         8.55 o                         
   0  -5   2        755.40        838.61        11.46 o                         
   1  -5   2        526.07        521.44         7.50 o                         
   2  -5   2        358.06        381.97         5.62 o                         
   3  -5   2        947.47        996.02        16.82 o                         
   4  -5   2        384.97        431.09         7.05 o                         
   5  -5   2         40.74         49.18         1.76 o                         
   6  -5   2          0.01         -0.92         0.92 o                         
   7  -5   2          2.87          1.83         1.83 o                         
   8  -5   2          0.32          0.00         1.83 o                         
   9  -5   2         22.29         21.37         3.66 o                         
  -9  -4   2          1.27          3.05         2.44 o                         
  -8  -4   2          0.49         -0.31         1.53 o                         
  -7  -4   2          6.11          3.05         1.30 o                         
  -6  -4   2         12.25         11.18         1.48 o                         
  -5  -4   2        522.95        510.38         7.90 o                         
  -4  -4   2         83.29         87.12         2.06 o                         
  -3  -4   2          8.15          9.64         0.47 o                         
  -2  -4   2        305.22        298.23         4.49 o                         
  -1  -4   2        302.16        321.79         6.48 o                         
   0  -4   2       1460.43       1519.82        20.26 o                         
   1  -4   2         10.77         11.43         0.71 o                         
   2  -4   2        655.59        639.28        10.77 o                         
   3  -4   2         12.21          7.14         0.92 o                         
   4  -4   2        531.94        555.96        10.14 o                         
   5  -4   2        580.64        621.43        11.44 o                         
   6  -4   2         26.79         26.84         3.36 o                         
   7  -4   2          1.54          1.83         1.83 o                         
   8  -4   2         91.74        100.14         5.50 o                         
   9  -4   2          5.67          4.27         2.44 o                         
  -9  -3   2         11.10         15.02         1.91 o                         
  -8  -3   2         93.12        105.38         3.81 o                         
  -7  -3   2         19.91         17.79         1.73 o                         
  -6  -3   2          1.99          0.84         0.78 o                         
  -5  -3   2        105.28        107.35         2.17 o                         
  -4  -3   2          5.58          8.40         0.61 o                         
  -3  -3   2        749.04        745.43         8.15 o                         
  -2  -3   2       1077.24       1105.53        15.00 o                         
  -1  -3   2        102.00        133.43         3.02 o                         
   0  -3   2       2322.51       2406.14        39.72 o                         
   1  -3   2         32.45         30.72         1.02 o                         
   2  -3   2        173.06        186.22         3.04 o                         
   3  -3   2       1890.25       1968.63        32.11 o                         
   4  -3   2        640.95        674.47        12.07 o                         
   5  -3   2         18.62         16.80         1.30 o                         
   6  -3   2          7.78          9.12         1.53 o                         
   7  -3   2        151.56        166.08         6.72 o                         
   8  -3   2         64.59         59.23         4.27 o                         
   9  -3   2          0.39          0.61         2.44 o                         
  -9  -2   2          4.44          6.47         1.73 o                         
  -8  -2   2         21.22         24.73         2.16 o                         
  -7  -2   2          2.70          0.61         1.30 o                         
  -6  -2   2          3.87          5.61         1.32 o                         
  -5  -2   2          0.11         -0.46         0.46 o                         
  -4  -2   2        208.40        204.49         3.03 o                         
  -3  -2   2        337.71        310.91         3.64 o                         
  -2  -2   2       1125.35       1132.59        12.95 o                         
  -1  -2   2       2217.14       2201.36        36.27 o                         
   0  -2   2       3020.73       3006.47        49.65 o                         
   1  -2   2        579.73        601.98        10.57 o                         
   2  -2   2        449.40        425.45         6.22 o                         
   3  -2   2        301.25        298.38         4.69 o                         
   4  -2   2         51.73         60.10         5.50 o                         
   5  -2   2         47.81         45.30         2.35 o                         
   6  -2   2         27.55         33.01         3.36 o                         
   7  -2   2         19.43         19.54         2.44 o                         
   8  -2   2         26.06         26.87         3.05 o                         
   9  -2   2          0.54         -1.83         1.83 o                         
 -10  -1   2         16.78         16.49         3.66 o                         
  -9  -1   2          0.68          0.96         1.47 o                         
  -8  -1   2         16.31         17.47         1.91 o                         
  -7  -1   2          9.36          4.52         2.44 o                         
  -6  -1   2         33.84         30.71         1.50 o                         
  -5  -1   2       1312.32       1395.39        19.45 o                         
  -4  -1   2        445.38        440.27         6.68 o                         
  -3  -1   2         21.24         23.80         0.89 o                         
  -2  -1   2         44.37         42.16         0.64 o                         
  -1  -1   2        887.90        887.97        10.45 o                         
   0  -1   2       2882.59       2706.78        51.38 o                         
   1  -1   2       5546.37       5606.10        92.82 o                         
   2  -1   2       1576.21       1611.95        22.33 o                         
   3  -1   2        529.94        566.41         8.20 o                         
   4  -1   2        139.08        131.69         2.78 o                         
   5  -1   2         39.81         45.75         1.86 o                         
   6  -1   2        299.58        304.48         6.25 o                         
   7  -1   2         91.83         96.47         4.88 o                         
   8  -1   2          2.35          3.05         1.83 o                         
   9  -1   2          7.67          9.77         2.44 o                         
 -10   0   2          0.46         -1.83         1.83 o                         
  -9   0   2          0.08         -1.30         1.30 o                         
  -8   0   2          3.72          2.44         2.44 o                         
  -7   0   2         18.98         17.18         1.73 o                         
  -6   0   2         52.48         60.11         1.93 o                         
  -5   0   2         41.31         41.24         1.50 o                         
  -4   0   2       2187.28       2209.38        29.76 o                         
  -3   0   2        287.97        324.24         4.79 o                         
  -2   0   2        195.42        205.14         2.22 o                         
  -1   0   2        859.95        887.62         8.59 o                         
   0   0   2        718.01        754.25        12.95 o                         
   1   0   2         91.11         61.98         5.83 o                         
   2   0   2        476.18        506.88         7.63 o                         
   3   0   2       1213.19       1244.01        14.93 o                         
   4   0   2        105.47        109.08         2.27 o                         
   5   0   2          2.83          4.73         1.83 o                         
   6   0   2         31.46         25.66         1.73 o                         
   7   0   2          0.12          0.00         1.83 o                         
   8   0   2          0.43          1.83         1.83 o                         
   9   0   2          1.09          1.22         1.83 o                         
 -10   1   2          1.88          1.22         2.44 o                         
  -9   1   2         12.53         10.15         1.91 o                         
  -8   1   2          0.52         -1.30         1.30 o                         
  -7   1   2        194.55        198.16         5.50 o                         
  -6   1   2          3.25          3.13         0.78 o                         
  -5   1   2        453.52        422.66         6.42 o                         
  -4   1   2        146.32        142.59         3.45 o                         
  -3   1   2          5.62          5.82         0.86 o                         
  -2   1   2      60227.66      58448.74      2466.52 o                         
  -1   1   2         12.74         11.91         0.97 o                         
   0   1   2        254.25        267.79         3.50 o                         
   1   1   2        801.54        775.19        13.82 o                         
   2   1   2        209.34        216.10         3.01 o                         
   3   1   2       1795.09       1969.96        20.87 o                         
   4   1   2         30.69         32.85         1.55 o                         
   5   1   2        230.94        243.35         4.43 o                         
   6   1   2         12.92         14.66         1.47 o                         
   7   1   2          0.35         -0.61         1.22 o                         
   8   1   2          1.91          0.00         1.83 o                         
   9   1   2          1.74          1.22         1.83 o                         
 -10   2   2          2.72          3.66         2.44 o                         
  -9   2   2          1.79          2.14         1.73 o                         
  -8   2   2          4.43          4.80         1.47 o                         
  -7   2   2          9.53          7.70         1.73 o                         
  -6   2   2         18.47         16.69         1.14 o                         
  -5   2   2          0.06         -0.86         0.86 o                         
  -4   2   2        263.95        283.93         5.82 o                         
  -3   2   2         35.43         35.03         1.47 o                         
  -2   2   2         15.70         12.13         0.61 o                         
  -1   2   2       8447.38       8806.59       101.69 o                         
   0   2   2       3313.08       3509.96        47.82 o                         
   1   2   2        234.17        261.13         5.61 o                         
   2   2   2        946.43       1020.75        17.91 o                         
   3   2   2          3.91          4.88         0.55 o                         
   4   2   2         64.57         70.70         2.05 o                         
   5   2   2         25.45         30.97         1.97 o                         
   6   2   2          1.14         -0.46         0.78 o                         
   7   2   2         39.48         39.69         3.05 o                         
   8   2   2         18.56         17.71         3.05 o                         
 -10   3   2          4.64          6.11         2.44 o                         
  -9   3   2          7.98          4.88         2.44 o                         
  -8   3   2          0.06         -0.61         1.30 o                         
  -7   3   2         24.93         27.69         1.62 o                         
  -6   3   2        156.64        151.49         4.08 o                         
  -5   3   2         19.99         19.15         2.44 o                         
  -4   3   2       1001.61       1023.72        17.64 o                         
  -3   3   2         95.15         90.01         2.53 o                         
  -2   3   2         64.98         54.32         1.26 o                         
  -1   3   2        122.02        129.97         2.05 o                         
   0   3   2        569.08        573.65        10.57 o                         
   1   3   2       6767.31       7440.77       173.41 o                         
   2   3   2          0.89          1.78         1.22 o                         
   3   3   2          0.00          0.41         0.55 o                         
   4   3   2        180.75        188.30         3.63 o                         
   5   3   2          0.50         -0.15         0.78 o                         
   6   3   2         30.27         18.28         1.74 o                         
   7   3   2          0.59         -0.61         1.83 o                         
 -10   4   2          1.26         -1.22         2.44 o                         
  -9   4   2          0.00         -0.61         1.83 o                         
  -8   4   2          0.19         -1.83         1.83 o                         
  -7   4   2         59.27         60.45         3.66 o                         
  -6   4   2         49.02         51.90         3.66 o                         
  -5   4   2         62.63         54.03         1.57 o                         
  -4   4   2        161.51        145.91        10.38 o                         
  -3   4   2        223.20        232.68         4.75 o                         
  -2   4   2        170.24        167.72         3.65 o                         
  -1   4   2         50.01         52.52         1.91 o                         
   0   4   2        160.91        175.24         6.11 o                         
   1   4   2        408.55        357.81        10.99 o                         
   2   4   2        211.80        191.81         4.40 o                         
   3   4   2         54.85         48.14         4.58 o                         
   4   4   2        107.13         99.42         2.34 o                         
   5   4   2         41.70         33.03         1.56 o                         
   6   4   2         10.71          9.77         1.83 o                         
 -10   5   2          2.48          1.22         2.44 o                         
  -9   5   2          0.00         -1.83         1.83 o                         
  -8   5   2          0.20         -0.31         0.61 o                         
  -7   5   2         44.78         45.87         2.44 o                         
  -6   5   2         65.48         67.19         2.12 o                         
  -5   5   2        168.35        182.26         4.08 o                         
  -4   5   2        262.33        267.39         6.41 o                         
  -3   5   2          0.80         -0.20         0.67 o                         
  -2   5   2         70.48         62.28         3.66 o                         
  -1   5   2          0.02          0.00         1.22 o                         
   0   5   2        301.83        296.75         9.77 o                         
   1   5   2         13.06         14.65         2.44 o                         
   2   5   2         73.22         82.34         2.59 o                         
   3   5   2        145.82        146.86         2.95 o                         
   4   5   2        246.29        210.63         4.05 o                         
   5   5   2         18.98         16.83         1.57 o                         
 -10   6   2          0.41         -1.22         1.83 o                         
  -9   6   2          7.99          9.77         2.44 o                         
  -8   6   2          1.33          0.85         1.02 o                         
  -7   6   2          0.64         -1.22         1.22 o                         
  -6   6   2          4.76          4.05         1.02 o                         
  -5   6   2         30.62         30.76         3.05 o                         
  -4   6   2          0.08          1.22         1.22 o                         
  -3   6   2         36.86         41.76         1.91 o                         
  -2   6   2        723.44        700.36        18.93 o                         
  -1   6   2          3.27         -1.22         1.83 o                         
   0   6   2        125.31        128.23         5.50 o                         
   1   6   2         85.81         84.26         4.88 o                         
   2   6   2         44.55         44.74         4.27 o                         
   3   6   2        102.36        106.18         2.38 o                         
   4   6   2          4.42          2.24         1.09 o                         
   5   6   2         59.83         61.67         5.50 o                         
 -10   7   2          0.69          0.00         2.44 o                         
  -9   7   2          0.03          0.00         2.44 o                         
  -8   7   2         30.98         31.44         2.14 o                         
  -7   7   2         56.96         62.12         2.48 o                         
  -6   7   2          1.34          0.61         1.02 o                         
  -5   7   2          5.90          6.17         1.30 o                         
  -4   7   2         12.05         10.38         1.30 o                         
  -3   7   2          6.34          8.55         1.83 o                         
  -2   7   2         67.82         69.61         4.27 o                         
  -1   7   2         41.78         43.35         3.66 o                         
   0   7   2        203.23        217.37         8.55 o                         
   1   7   2          6.34          6.11         2.44 o                         
   2   7   2        116.60         98.92         6.11 o                         
   3   7   2         76.39         75.10         5.50 o                         
   4   7   2          7.77          1.83         3.05 o                         
   5   7   2         12.91         19.54         3.66 o                         
  -9   8   2         10.56          3.66         2.44 o                         
  -8   8   2          0.40         -0.24         1.02 o                         
  -7   8   2          4.11          5.06         1.47 o                         
  -6   8   2          9.45         10.69         1.30 o                         
  -5   8   2         29.36         29.35         1.91 o                         
  -4   8   2         32.87         38.56         2.16 o                         
  -3   8   2          5.56          4.88         1.83 o                         
  -2   8   2        150.98        152.04         6.72 o                         
  -1   8   2          1.75          1.22         1.83 o                         
   0   8   2          8.17         10.99         3.05 o                         
   1   8   2         23.18         22.59         3.66 o                         
   2   8   2         13.85         14.65         3.05 o                         
   3   8   2         29.28         29.92         4.27 o                         
   4   8   2         12.99         12.82         3.66 o                         
   5   8   2          2.03         -1.83         3.05 o                         
  -9   9   2          0.67         -0.61         1.83 o                         
  -8   9   2          0.27         -0.31         1.30 o                         
  -7   9   2          3.46          0.00         1.30 o                         
  -6   9   2         12.23         10.76         1.73 o                         
  -5   9   2         18.29         17.41         1.73 o                         
  -4   9   2         73.23         72.66         4.27 o                         
  -3   9   2         55.36         63.50         4.27 o                         
  -2   9   2          0.05          0.00         1.83 o                         
  -1   9   2          0.62          1.83         2.44 o                         
   0   9   2         74.54         69.61         5.50 o                         
   1   9   2          5.01          4.27         2.44 o                         
   2   9   2         67.07         70.22         6.11 o                         
   3   9   2          2.34         -2.44         2.44 o                         
   4   9   2          9.04          9.16         3.66 o                         
  -8  10   2          0.13          0.26         1.47 o                         
  -7  10   2          5.32          5.23         1.47 o                         
  -6  10   2         83.57         84.37         3.45 o                         
  -5  10   2          0.39          1.83         1.83 o                         
  -4  10   2         22.84         26.87         3.05 o                         
  -3  10   2         19.67         24.42         3.66 o                         
  -2  10   2        114.53        125.17         7.33 o                         
  -1  10   2         23.25         20.15         3.66 o                         
   0  10   2          0.07         -0.61         2.44 o                         
   1  10   2          7.32          7.33         3.05 o                         
   2  10   2          1.05          2.44         3.05 o                         
   3  10   2          0.63         -0.61         3.05 o                         
  -8  11   2          0.81          3.05         1.73 o                         
  -7  11   2          0.47          0.52         1.47 o                         
  -6  11   2          0.34         -1.22         1.83 o                         
  -5  11   2          0.52          0.61         1.83 o                         
  -4  11   2         35.19         30.53         3.66 o                         
  -3  11   2         16.16         15.88         3.66 o                         
  -2  11   2         39.76         36.64         4.88 o                         
  -1  11   2          0.16         -1.83         2.44 o                         
   0  11   2         25.22         20.15         3.66 o                         
   1  11   2         12.62         17.71         4.27 o                         
   2  11   2          0.92         -1.83         3.05 o                         
  -7  12   2          4.60          4.88         2.44 o                         
  -6  12   2          0.00          0.00         2.44 o                         
  -5  12   2          1.09          0.00         2.44 o                         
  -4  12   2          2.51          1.83         3.05 o                         
  -3  12   2        258.41        273.55        12.21 o                         
  -2  12   2          0.86          0.00         2.44 o                         
  -1  12   2          0.15         -0.61         2.44 o                         
   0  12   2         33.65         48.24         6.11 o                         
   1  12   2          0.43         -3.05         3.05 o                         
  -5  13   2          1.39         -1.83         2.44 o                         
  -4  13   2          1.36          7.33         3.66 o                         
  -3  13   2          9.23         11.60         3.66 o                         
  -2  13   2          1.67          0.00         3.05 o                         
  -1  13   2          6.28          5.50         3.66 o                         
   0 -15   3          0.06          1.83         3.05 o                         
   1 -15   3         15.55         19.54         4.27 o                         
   2 -15   3          2.49          3.66         3.05 o                         
   3 -15   3          3.47          3.05         3.05 o                         
   4 -15   3         20.35         21.37         4.27 o                         
  -2 -14   3          2.64          0.00         3.05 o                         
  -1 -14   3         39.36         44.57         5.50 o                         
   0 -14   3          1.86          0.00         3.05 o                         
   1 -14   3          8.31         10.99         3.66 o                         
   2 -14   3          0.33         -1.22         2.44 o                         
   3 -14   3          1.36          1.22         2.44 o                         
   4 -14   3          1.02         -0.61         2.44 o                         
   5 -14   3          2.14          1.92         1.47 o                         
   6 -14   3          0.23         -0.52         1.47 o                         
  -3 -13   3          1.04          0.00         3.05 o                         
  -2 -13   3          1.39          3.05         3.05 o                         
  -1 -13   3         80.89         97.70         7.33 o                         
   0 -13   3          9.76         12.21         3.05 o                         
   1 -13   3         43.50         47.02         4.88 o                         
   2 -13   3          4.44          6.11         3.05 o                         
   3 -13   3         20.40         20.71         1.91 o                         
   4 -13   3          7.26         10.02         1.91 o                         
   5 -13   3          0.02         -0.61         1.30 o                         
   6 -13   3          2.97          2.14         1.73 o                         
   7 -13   3         22.55         22.90         2.59 o                         
  -4 -12   3          0.32          2.51         1.91 o                         
  -3 -12   3         17.82         20.76         4.27 o                         
  -2 -12   3          6.93          4.88         3.05 o                         
  -1 -12   3          0.90          4.27         2.44 o                         
   0 -12   3         18.12         12.21         3.05 o                         
   1 -12   3          1.85          0.61         1.83 o                         
   2 -12   3          5.84          6.56         1.09 o                         
   3 -12   3        166.67        188.01        14.65 o                         
   4 -12   3          0.67          2.14         1.30 o                         
   5 -12   3         32.69         37.29         4.88 o                         
   6 -12   3         32.18         41.59         3.97 o                         
   7 -12   3          5.02          3.97         1.73 o                         
   8 -12   3          2.84          0.00         2.44 o                         
  -5 -11   3         52.05         58.01         4.27 o                         
  -4 -11   3         29.39         26.81         3.36 o                         
  -3 -11   3         44.44         40.30         4.88 o                         
  -2 -11   3         20.51         17.10         3.66 o                         
  -1 -11   3         12.37         11.60         3.05 o                         
   0 -11   3         19.23         17.71         3.05 o                         
   1 -11   3        103.34         90.55         2.67 o                         
   2 -11   3         30.41         29.43         2.44 o                         
   3 -11   3         13.43         14.77         1.83 o                         
   4 -11   3          5.27          4.58         1.30 o                         
   5 -11   3          0.44          2.14         1.30 o                         
   6 -11   3         22.13         26.77         2.35 o                         
   7 -11   3         29.23         29.31         2.59 o                         
   8 -11   3          0.01         -1.47         1.47 o                         
  -5 -10   3          6.57          7.26         1.91 o                         
  -4 -10   3          5.97          6.31         1.57 o                         
  -3 -10   3        166.60        173.41         8.55 o                         
  -2 -10   3         60.19         59.84         4.88 o                         
   0 -10   3        147.90        144.10         6.72 o                         
   1 -10   3          3.96          2.20         1.02 o                         
   2 -10   3         30.44         27.86         3.05 o                         
   3 -10   3         59.06         60.06         3.66 o                         
   4 -10   3          8.98         10.76         1.73 o                         
   5 -10   3        204.85        239.71         9.16 o                         
   6 -10   3         16.83         16.31         2.44 o                         
   7 -10   3          0.01         -0.92         1.53 o                         
   8 -10   3          0.07         -0.44         1.47 o                         
  -6  -9   3          2.89          3.05         1.83 o                         
  -5  -9   3         15.99         18.71         2.03 o                         
  -4  -9   3          2.18          2.53         1.47 o                         
  -3  -9   3         15.30         17.71         3.05 o                         
  -1  -9   3         77.26         76.94         4.88 o                         
   0  -9   3         40.88         43.35         1.64 o                         
   1  -9   3        129.09        127.09         3.37 o                         
   2  -9   3        156.11        160.75         6.11 o                         
   3  -9   3          4.04          3.30         1.02 o                         
   4  -9   3          1.55          1.53         0.86 o                         
   5  -9   3         11.56         11.02         1.73 o                         
   6  -9   3         17.36         18.32         1.73 o                         
   7  -9   3          5.33          7.11         1.83 o                         
   8  -9   3          0.39          0.70         3.66 o                         
   9  -9   3          0.57          0.26         1.47 o                         
  -7  -8   3          0.01         -1.22         1.83 o                         
  -6  -8   3        132.99        135.55         6.72 o                         
  -5  -8   3          8.82          7.75         1.47 o                         
  -4  -8   3          8.14          7.84         1.83 o                         
  -3  -8   3       2398.69       2554.75        62.89 o                         
  -2  -8   3        434.66        418.26        12.82 o                         
  -1  -8   3         81.88         81.82         4.27 o                         
   0  -8   3         56.06         54.48         1.64 o                         
   1  -8   3        141.07        136.82         3.97 o                         
   2  -8   3        706.83        775.71        13.55 o                         
   3  -8   3        179.48        180.52         4.52 o                         
   4  -8   3         72.83         76.05         2.59 o                         
   5  -8   3         38.29         36.96         2.16 o                         
   6  -8   3         21.65         23.88         1.91 o                         
   7  -8   3          8.06          5.89         1.30 o                         
   8  -8   3          5.08          5.61         1.47 o                         
   9  -8   3          0.00          0.61         2.14 o                         
  -8  -7   3          0.30          0.00         2.44 o                         
  -7  -7   3         10.41         15.26         3.05 o                         
  -6  -7   3         14.57         15.88         2.44 o                         
  -5  -7   3          7.16          8.77         2.14 o                         
  -4  -7   3        557.64        536.84        11.00 o                         
  -3  -7   3        139.60        123.34         6.11 o                         
  -2  -7   3        436.15        431.08        12.82 o                         
  -1  -7   3        108.21        117.85         4.88 o                         
   0  -7   3         53.11         68.13         2.03 o                         
   1  -7   3         34.16         34.37         1.47 o                         
   2  -7   3         15.32         20.37         1.47 o                         
   3  -7   3        152.66        156.95         3.89 o                         
   4  -7   3         11.40         14.07         1.30 o                         
   5  -7   3          0.03          0.20         0.71 o                         
   6  -7   3          0.37          0.49         1.02 o                         
   7  -7   3          0.36         -0.73         1.02 o                         
   8  -7   3          0.99         -0.92         1.30 o                         
   9  -7   3          0.58          2.62         1.47 o                         
  -8  -6   3          6.41          8.55         2.44 o                         
  -7  -6   3         47.78         48.85         4.27 o                         
  -6  -6   3          2.58          2.44         1.83 o                         
  -5  -6   3        228.58        228.98        10.07 o                         
  -4  -6   3          8.57          8.86         1.30 o                         
  -3  -6   3        495.00        507.41        14.65 o                         
  -2  -6   3        412.85        429.86        12.21 o                         
  -1  -6   3          0.77          1.02         1.22 o                         
   0  -6   3       8242.15       8829.44       140.08 o                         
   1  -6   3         28.32         29.74         2.14 o                         
   2  -6   3          0.80          0.31         0.43 o                         
   3  -6   3          0.05          4.32         4.58 o                         
   4  -6   3          6.87          6.88         0.78 o                         
   5  -6   3          7.51         11.19         1.06 o                         
   6  -6   3         18.87         15.73         1.47 o                         
   7  -6   3          0.99          0.37         1.02 o                         
   8  -6   3          0.50          0.92         1.30 o                         
   9  -6   3          6.47          6.02         1.47 o                         
  -9  -5   3          0.02          0.00         2.44 o                         
  -8  -5   3         31.68         31.75         3.66 o                         
  -7  -5   3          0.10         -0.85         1.22 o                         
  -6  -5   3         33.61         35.14         2.03 o                         
  -5  -5   3         56.93         53.90         8.55 o                         
  -4  -5   3          4.34          3.38         0.65 o                         
  -3  -5   3        211.17        194.71         3.95 o                         
  -2  -5   3        122.25        131.55         2.59 o                         
  -1  -5   3        374.79        413.99        11.60 o                         
   0  -5   3        176.44        149.66         3.45 o                         
   1  -5   3        228.24        217.17         4.25 o                         
   2  -5   3        828.89        777.50        16.18 o                         
   3  -5   3          2.50          2.24         0.77 o                         
   4  -5   3        152.66        164.26         3.31 o                         
   5  -5   3         23.70         26.26         1.73 o                         
   6  -5   3          0.24          1.22         1.22 o                         
   7  -5   3         24.49         25.03         3.05 o                         
   8  -5   3          3.29          3.66         2.44 o                         
   9  -5   3          0.38          0.00         2.44 o                         
  -9  -4   3          4.51          3.05         2.44 o                         
  -8  -4   3          0.32         -1.53         1.53 o                         
  -7  -4   3         50.50         52.43         2.48 o                         
  -6  -4   3          3.14          0.00         2.16 o                         
  -5  -4   3         57.70         64.02         1.98 o                         
  -4  -4   3        303.60        298.04         5.29 o                         
  -3  -4   3         53.36         54.17         1.27 o                         
  -2  -4   3         33.98         46.01         1.26 o                         
  -1  -4   3        258.81        272.64         5.61 o                         
   0  -4   3       1650.87       1726.47        28.93 o                         
   1  -4   3         81.30         89.46         2.16 o                         
   2  -4   3        362.05        388.97         5.97 o                         
   3  -4   3        652.60        735.26        10.56 o                         
   4  -4   3        277.06        311.41         6.43 o                         
   5  -4   3         10.43          8.86         1.30 o                         
   6  -4   3          6.90          8.55         1.83 o                         
   7  -4   3          4.52          3.66         1.83 o                         
   8  -4   3        228.45        214.93         8.55 o                         
   9  -4   3          3.66          6.11         2.44 o                         
  -9  -3   3          0.43          2.09         1.47 o                         
  -8  -3   3         14.79         13.94         1.91 o                         
  -7  -3   3          1.48          0.92         1.30 o                         
  -6  -3   3         38.68         39.69         2.03 o                         
  -5  -3   3         15.62         14.98         0.92 o                         
  -4  -3   3        212.12        215.00         3.23 o                         
  -3  -3   3          4.48          5.83         0.63 o                         
  -2  -3   3       1328.07       1423.71        19.10 o                         
  -1  -3   3        118.18        141.43         3.36 o                         
   0  -3   3        242.06        260.77         4.23 o                         
   1  -3   3        201.16        215.03         3.63 o                         
   2  -3   3        980.69       1035.58        25.65 o                         
   3  -3   3         40.97         31.64         1.91 o                         
   4  -3   3        183.55        173.89         4.27 o                         
   5  -3   3         61.37         59.85         2.59 o                         
   6  -3   3         12.34         14.04         2.44 o                         
   7  -3   3         31.48         28.09         3.05 o                         
   8  -3   3         10.67          7.94         2.44 o                         
   9  -3   3         12.71         12.82         3.05 o                         
  -9  -2   3         29.22         38.26         7.33 o                         
  -8  -2   3          1.52          1.57         1.47 o                         
  -7  -2   3          0.72          0.61         1.53 o                         
  -6  -2   3          1.54          2.21         0.78 o                         
  -5  -2   3         71.90         72.97         2.09 o                         
  -4  -2   3       1024.55       1007.18        12.17 o                         
  -3  -2   3        182.46        206.66         2.95 o                         
  -2  -2   3        242.71        249.91         2.99 o                         
  -1  -2   3        656.39        623.90         8.81 o                         
   0  -2   3         49.89         61.41         1.22 o                         
   1  -2   3        173.15        220.47         4.75 o                         
   2  -2   3         30.89         32.20         2.14 o                         
   3  -2   3        364.59        396.88         6.18 o                         
   4  -2   3        611.13        615.77         9.25 o                         
   5  -2   3          1.70          1.22         0.86 o                         
   6  -2   3        791.63        799.89        20.15 o                         
   7  -2   3         11.72         11.60         2.44 o                         
   8  -2   3          7.31          7.94         2.44 o                         
   9  -2   3          6.73          4.88         2.44 o                         
 -10  -1   3         24.93         26.20         3.05 o                         
  -9  -1   3          0.45          0.00         1.30 o                         
  -8  -1   3         11.17          9.81         1.73 o                         
  -7  -1   3         18.44         16.58         1.73 o                         
  -6  -1   3         79.67         74.66         2.22 o                         
  -5  -1   3        112.12        128.74         3.19 o                         
  -4  -1   3        126.36        126.35         2.57 o                         
  -3  -1   3          0.33          0.31         0.43 o                         
  -2  -1   3       2296.96       2209.13        20.91 o                         
  -1  -1   3       3930.34       3942.87        46.10 o                         
   0  -1   3       2498.15       2580.67        34.90 o                         
   1  -1   3        102.01         89.50         2.59 o                         
   2  -1   3        125.78        149.34         2.96 o                         
   3  -1   3          0.93         -0.31         0.50 o                         
   4  -1   3        185.47        185.75         4.52 o                         
   5  -1   3        963.11        939.34        16.58 o                         
   6  -1   3         51.86         54.71         5.19 o                         
   7  -1   3          4.65          4.27         1.83 o                         
   8  -1   3          1.62          2.44         1.83 o                         
   9  -1   3          1.00          4.27         2.44 o                         
 -10   0   3          5.44          7.87         1.91 o                         
  -9   0   3          0.68         -1.47         1.47 o                         
  -8   0   3          0.85          0.00         1.30 o                         
  -7   0   3         29.59         27.45         2.75 o                         
  -6   0   3          1.71          0.20         0.71 o                         
  -5   0   3         45.98         50.43         1.69 o                         
  -4   0   3          2.07          1.68         0.50 o                         
  -3   0   3         50.15         45.43         1.23 o                         
  -2   0   3          8.36         12.12         2.44 o                         
  -1   0   3       1260.86       1300.30        15.57 o                         
   0   0   3        112.84         99.53         2.59 o                         
   1   0   3        375.26        390.53         7.55 o                         
   2   0   3        445.01        423.61         6.68 o                         
   3   0   3         46.84         50.55         1.91 o                         
   4   0   3         50.42         45.11         4.27 o                         
   5   0   3        418.08        416.43         8.60 o                         
   6   0   3         38.36         36.19         2.35 o                         
   7   0   3         56.24         57.40         3.66 o                         
   8   0   3          0.90          0.61         1.83 o                         
 -10   1   3          0.80          0.79         1.47 o                         
  -9   1   3          0.06         -0.35         1.47 o                         
  -8   1   3          3.73          3.05         1.30 o                         
  -7   1   3        435.48        456.08         9.47 o                         
  -6   1   3        203.42        204.89         3.68 o                         
  -5   1   3         78.94         82.78         2.78 o                         
  -4   1   3          0.16          1.53         0.86 o                         
  -3   1   3         40.62         38.47         1.73 o                         
  -2   1   3       2049.34       2157.44        25.70 o                         
  -1   1   3        333.91        332.49         4.34 o                         
   0   1   3       4209.26       4310.84        58.51 o                         
   1   1   3        686.07        729.36        13.38 o                         
   2   1   3         48.20         36.89         1.09 o                         
   3   1   3         16.01         18.70         1.09 o                         
   4   1   3         17.15         15.48         3.05 o                         
   5   1   3         34.53         30.31         2.03 o                         
   6   1   3          4.04          3.66         1.30 o                         
   7   1   3          1.21          0.00         1.83 o                         
   8   1   3         16.13         14.65         2.44 o                         
 -10   2   3          0.08         -0.44         1.47 o                         
  -9   2   3         19.47         18.79         2.35 o                         
  -8   2   3         16.05         11.37         1.73 o                         
  -7   2   3          0.14         -0.52         0.52 o                         
  -6   2   3         13.63         11.98         1.30 o                         
  -5   2   3        309.28        307.66         6.43 o                         
  -4   2   3        763.88        742.66        13.12 o                         
  -3   2   3        290.38        296.00         4.56 o                         
  -2   2   3        258.53        267.89         3.16 o                         
  -1   2   3       1381.67       1381.97        16.71 o                         
   0   2   3        422.93        466.51         7.14 o                         
   1   2   3         61.44         56.18         3.66 o                         
   2   2   3        383.04        381.62        11.60 o                         
   3   2   3         31.01         25.03         3.05 o                         
   4   2   3        402.89        411.85         8.34 o                         
   5   2   3         24.30         31.49         2.03 o                         
   6   2   3          5.20          6.11         1.47 o                         
   7   2   3         12.59          9.77         2.44 o                         
   8   2   3          5.56          7.94         2.44 o                         
 -10   3   3          1.34          0.00         2.44 o                         
  -9   3   3         59.63         56.80         7.02 o                         
  -8   3   3          2.42          1.48         2.44 o                         
  -7   3   3          2.59          3.36         1.30 o                         
  -6   3   3         31.02         24.76         1.91 o                         
  -5   3   3         41.49         44.65         2.16 o                         
  -4   3   3       7446.87       7612.54       100.68 o                         
  -3   3   3        159.41        176.25         3.13 o                         
  -2   3   3        398.16        418.50         7.55 o                         
  -1   3   3        579.49        580.14        11.35 o                         
   0   3   3        300.53        320.10         6.16 o                         
   1   3   3         81.65         97.09         4.88 o                         
   2   3   3        100.90        106.24         5.50 o                         
   3   3   3        365.39        371.24        12.21 o                         
   4   3   3          0.00         -0.49         1.02 o                         
   5   3   3        131.20        124.98         3.97 o                         
   6   3   3         92.68         87.93         4.27 o                         
   7   3   3          0.23          2.44         1.83 o                         
 -10   4   3          4.48          4.27         2.44 o                         
  -9   4   3         12.32         12.21         3.05 o                         
  -8   4   3          1.26          1.83         1.83 o                         
  -7   4   3         17.80         18.47         1.91 o                         
  -6   4   3         16.89         14.27         1.47 o                         
  -5   4   3        245.85        249.95         4.40 o                         
  -4   4   3         26.84         30.81         5.80 o                         
  -3   4   3          4.29         -1.22         1.22 o                         
  -2   4   3       1579.52       1617.69        27.41 o                         
  -1   4   3         11.91         13.08         1.02 o                         
   0   4   3          1.69          2.56         0.58 o                         
   1   4   3        250.20        228.36         8.55 o                         
   2   4   3         38.24         35.41         3.66 o                         
   3   4   3        119.40        113.70         2.73 o                         
   4   4   3         26.57         20.92         1.57 o                         
   5   4   3         23.88         22.17         2.03 o                         
   6   4   3          0.13         -1.22         1.22 o                         
 -10   5   3          3.09          3.05         2.44 o                         
  -9   5   3          0.01         -1.22         1.83 o                         
  -8   5   3          5.02          3.05         2.44 o                         
  -7   5   3         34.97         31.90         1.57 o                         
  -6   5   3        439.60        428.16         8.17 o                         
  -5   5   3        101.86        101.38         2.78 o                         
  -4   5   3          3.52          3.05         0.86 o                         
  -3   5   3         20.26         16.42         1.22 o                         
  -2   5   3          2.39          1.22         1.22 o                         
  -1   5   3       2030.78       2151.75        52.51 o                         
   0   5   3        317.82        281.10         5.86 o                         
   1   5   3         14.87          9.77         2.44 o                         
   2   5   3        189.36        192.34         5.80 o                         
   3   5   3         68.24         71.32         2.18 o                         
   4   5   3        203.00        163.62         4.52 o                         
   5   5   3         16.56         19.77         1.83 o                         
 -10   6   3          1.42         -1.83         1.83 o                         
  -9   6   3          0.05          2.44         1.83 o                         
  -8   6   3          2.65          0.61         1.83 o                         
  -7   6   3          0.30         -0.12         1.02 o                         
  -6   6   3         65.88         62.35         2.35 o                         
  -5   6   3         47.50         48.25         2.16 o                         
  -4   6   3          0.21         -1.22         1.22 o                         
  -3   6   3        102.54         94.03         4.27 o                         
  -2   6   3        115.87        124.56         5.50 o                         
  -1   6   3         13.02         10.38         2.44 o                         
   0   6   3         42.75         46.53         3.05 o                         
   1   6   3        276.20        288.81        10.38 o                         
   2   6   3        108.55         99.66         4.58 o                         
   3   6   3          6.93         10.38         3.05 o                         
   4   6   3        170.94        160.59         8.55 o                         
   5   6   3          3.19          8.55         3.05 o                         
  -9   7   3         21.91         20.15         3.05 o                         
  -8   7   3         23.34         20.76         3.05 o                         
  -7   7   3          8.70          5.61         1.47 o                         
  -6   7   3         23.41         27.45         2.75 o                         
  -5   7   3         13.72         14.68         1.53 o                         
  -4   7   3         39.97         40.30         3.05 o                         
  -3   7   3         15.65         15.88         2.44 o                         
  -2   7   3          8.55          7.33         2.44 o                         
  -1   7   3         81.65         85.48         4.88 o                         
   0   7   3         11.27         10.38         2.44 o                         
   1   7   3         30.42         30.53         3.66 o                         
   2   7   3        148.12        127.00         7.33 o                         
   3   7   3        101.53         89.15         6.72 o                         
   4   7   3         17.72         22.59         4.27 o                         
   5   7   3          5.67          8.55         3.66 o                         
  -9   8   3          0.04          1.22         2.44 o                         
  -8   8   3          2.15          0.92         1.30 o                         
  -7   8   3          8.49          8.80         2.14 o                         
  -6   8   3         22.88         21.81         3.05 o                         
  -5   8   3          6.39          9.77         1.83 o                         
  -4   8   3          0.11         -1.22         1.83 o                         
  -3   8   3         15.03         14.65         2.44 o                         
  -2   8   3         51.05         49.46         4.27 o                         
  -1   8   3         84.09         79.38         5.50 o                         
   0   8   3          5.86          3.05         2.44 o                         
   1   8   3          3.57          4.88         2.44 o                         
   2   8   3          5.27          4.88         3.05 o                         
   3   8   3          1.91          0.00         2.44 o                         
   4   8   3          1.28          3.05         3.05 o                         
   5   8   3         16.12         18.93         4.27 o                         
  -9   9   3          3.34          5.50         3.05 o                         
  -8   9   3          0.00         -0.35         1.47 o                         
  -7   9   3          4.14          6.67         1.47 o                         
  -6   9   3         28.68         25.65         3.05 o                         
  -5   9   3         24.26         22.59         3.05 o                         
  -4   9   3          4.07          6.11         2.44 o                         
  -3   9   3          0.81          0.00         1.83 o                         
  -2   9   3          0.50          0.00         2.44 o                         
  -1   9   3         49.76         51.90         4.88 o                         
   0   9   3        105.97        101.36         6.72 o                         
   1   9   3         60.91         62.89         6.11 o                         
   2   9   3         14.85         11.60         3.66 o                         
   3   9   3         15.79          8.55         3.66 o                         
   4   9   3          0.08         -2.44         3.05 o                         
  -8  10   3          1.71          1.74         1.53 o                         
  -7  10   3          2.05          1.83         2.44 o                         
  -6  10   3          5.55          4.27         2.44 o                         
  -5  10   3         19.24         16.49         3.05 o                         
  -4  10   3          1.90          3.66         2.44 o                         
  -3  10   3         42.62         39.08         4.27 o                         
  -2  10   3         97.99        103.80         6.72 o                         
  -1  10   3          1.04          3.66         2.44 o                         
   0  10   3         26.46         23.81         4.27 o                         
   1  10   3          1.60         -1.83         2.44 o                         
   2  10   3          5.25          4.27         3.05 o                         
   3  10   3         23.46         26.26         4.88 o                         
  -7  11   3          1.92          6.11         2.44 o                         
  -6  11   3          0.31          0.00         2.44 o                         
  -5  11   3          3.31          4.88         2.44 o                         
  -4  11   3          3.17          7.33         3.05 o                         
  -3  11   3        146.79        178.91         9.16 o                         
  -2  11   3         45.55         40.30         4.88 o                         
  -1  11   3         54.55         43.96         5.50 o                         
   0  11   3          8.50          6.72         3.66 o                         
   1  11   3          4.58          4.27         3.05 o                         
   2  11   3         12.54         13.43         4.27 o                         
  -6  12   3          0.08         -2.44         2.44 o                         
  -5  12   3         11.78         10.99         3.66 o                         
  -4  12   3          0.33          3.05         3.05 o                         
  -3  12   3          6.20          3.66         3.05 o                         
  -2  12   3          0.82          1.22         3.05 o                         
  -1  12   3          0.07         -1.83         3.05 o                         
   0  12   3          2.32          0.00         3.05 o                         
   0 -15   4         10.29         12.21         3.66 o                         
   1 -15   4          0.15          0.61         2.44 o                         
   2 -15   4          0.11         -1.83         1.83 o                         
   3 -15   4         10.16         10.38         3.66 o                         
   4 -15   4          2.68         -1.22         3.05 o                         
  -2 -14   4         70.37         82.43         7.33 o                         
  -1 -14   4          8.52          7.33         3.66 o                         
   0 -14   4         11.74         10.99         3.66 o                         
   1 -14   4          0.62          1.83         2.44 o                         
   2 -14   4         20.60         22.59         3.66 o                         
   3 -14   4          0.77         -1.83         2.44 o                         
   4 -14   4          5.09          2.36         1.47 o                         
   5 -14   4          2.64          3.36         1.73 o                         
   6 -14   4          3.01          5.30         2.75 o                         
  -3 -13   4          0.63         -0.61         3.05 o                         
  -2 -13   4         27.99         29.31         4.88 o                         
  -1 -13   4          0.72          0.61         2.44 o                         
   0 -13   4         48.74         50.07         4.88 o                         
   1 -13   4          6.73          5.50         2.44 o                         
   2 -13   4         62.05         53.73         4.88 o                         
   3 -13   4          0.77          2.27         1.47 o                         
   4 -13   4         10.38         11.30         1.83 o                         
   5 -13   4          2.48          0.70         1.53 o                         
   6 -13   4          0.00          0.79         1.47 o                         
   7 -13   4         34.39         35.43         3.02 o                         
  -4 -12   4         21.16         16.09         2.48 o                         
  -3 -12   4          2.48         -2.44         2.44 o                         
  -2 -12   4         15.22         10.99         3.66 o                         
  -1 -12   4          7.94          4.88         2.44 o                         
   0 -12   4        113.75        104.41         6.72 o                         
   1 -12   4          7.03          4.88         2.44 o                         
   2 -12   4         43.14         44.81         3.66 o                         
   3 -12   4         20.19         23.13         1.91 o                         
   4 -12   4          0.01          0.92         1.30 o                         
   5 -12   4         13.17         13.13         1.73 o                         
   6 -12   4          3.27          4.27         1.73 o                         
   7 -12   4          9.75         10.62         3.05 o                         
  -5 -11   4         14.27         15.88         3.05 o                         
  -4 -11   4         37.71         38.47         4.88 o                         
  -3 -11   4          0.05          0.00         2.44 o                         
  -2 -11   4         65.88         69.61         5.50 o                         
  -1 -11   4          7.74          6.72         2.44 o                         
   0 -11   4          5.65          1.83         1.83 o                         
   1 -11   4         11.74         10.87         1.09 o                         
   2 -11   4         52.48         56.59         2.48 o                         
   3 -11   4         21.44         18.01         1.57 o                         
   4 -11   4         14.53         16.31         1.91 o                         
   5 -11   4        209.70        233.17         6.25 o                         
   6 -11   4         13.73         10.90         1.73 o                         
   7 -11   4          1.85         -1.30         1.30 o                         
   8 -11   4          0.40         -1.22         1.73 o                         
  -6 -10   4         18.80         17.71         3.05 o                         
  -5 -10   4          3.93          3.58         1.47 o                         
  -4 -10   4         34.91         29.92         4.27 o                         
  -3 -10   4        201.44        207.60         9.16 o                         
  -2 -10   4        371.81        376.13        12.82 o                         
   0 -10   4         40.70         38.89         4.27 o                         
   1 -10   4         19.31         21.87         1.57 o                         
   2 -10   4         80.45         85.77         2.93 o                         
   3 -10   4          6.30          6.54         1.30 o                         
   4 -10   4        169.23        179.22         4.95 o                         
   5 -10   4          0.06          2.14         2.75 o                         
   6 -10   4         10.11         11.63         1.73 o                         
   7 -10   4          0.00         -1.30         1.30 o                         
   8 -10   4          0.16         -1.53         2.14 o                         
  -7  -9   4         16.99         19.54         3.05 o                         
  -6  -9   4          0.02         -0.61         1.83 o                         
  -5  -9   4          0.93          1.40         1.47 o                         
  -4  -9   4         46.82         43.96         4.27 o                         
  -3  -9   4        207.16        221.04         9.16 o                         
  -2  -9   4        462.47        452.45        14.65 o                         
  -1  -9   4        108.85         93.42         4.88 o                         
   0  -9   4          0.12          0.41         0.61 o                         
   1  -9   4          0.89          0.00         0.92 o                         
   2  -9   4          7.56          8.76         2.44 o                         
   3  -9   4         88.26         95.44         6.11 o                         
   4  -9   4         29.08         34.22         3.36 o                         
   5  -9   4         25.24         23.96         1.91 o                         
   6  -9   4         39.74         43.07         2.59 o                         
   7  -9   4          0.11         -0.31         1.30 o                         
   8  -9   4         17.65         19.38         2.35 o                         
  -7  -8   4         29.47         40.91         4.27 o                         
  -6  -8   4          9.43          9.77         2.44 o                         
  -5  -8   4          0.78         -0.31         2.14 o                         
  -4  -8   4        239.60        227.14         8.85 o                         
  -3  -8   4        437.75        469.55        14.65 o                         
  -2  -8   4         24.40         19.54         2.44 o                         
  -1  -8   4         82.28         76.32         2.12 o                         
   0  -8   4        837.54        840.18        14.34 o                         
   1  -8   4         52.55         67.83         2.03 o                         
   2  -8   4         68.86         68.89         2.35 o                         
   3  -8   4         47.42         49.53         2.16 o                         
   4  -8   4         31.32         31.59         2.16 o                         
   5  -8   4         22.28         20.22         1.73 o                         
   6  -8   4          4.23          5.24         1.30 o                         
   7  -8   4         34.20         40.52         4.58 o                         
   8  -8   4          8.36          9.16         1.73 o                         
   9  -8   4          0.29         -1.53         1.53 o                         
  -8  -7   4          4.61          2.44         2.44 o                         
  -7  -7   4          4.15          2.44         2.44 o                         
  -6  -7   4          0.52          1.22         1.83 o                         
  -5  -7   4        154.80        162.79         4.95 o                         
  -4  -7   4         14.71         20.29         1.91 o                         
  -3  -7   4          3.69         -1.22         1.22 o                         
  -2  -7   4        338.48        356.59        10.99 o                         
  -1  -7   4          6.46          6.05         0.58 o                         
   0  -7   4          9.22          4.06         0.61 o                         
   1  -7   4         84.72         77.68         2.35 o                         
   2  -7   4        490.58        509.33         9.47 o                         
   3  -7   4         20.57         23.43         1.83 o                         
   4  -7   4         31.96         34.84         1.91 o                         
   5  -7   4          0.43          0.61         0.86 o                         
   6  -7   4          4.49          4.37         1.83 o                         
   7  -7   4          0.08         -1.02         1.02 o                         
   8  -7   4          0.93         -0.31         1.30 o                         
   9  -7   4          6.45          5.50         1.73 o                         
  -8  -6   4          2.46          3.66         2.44 o                         
  -7  -6   4         36.48         34.19         3.66 o                         
  -6  -6   4          3.28          0.00         1.83 o                         
  -5  -6   4       1666.73       1669.90        46.71 o                         
  -4  -6   4        464.05        477.52         7.37 o                         
  -3  -6   4        541.39        540.98        10.69 o                         
  -2  -6   4        167.41        175.49         3.97 o                         
  -1  -6   4         79.62         91.59         4.27 o                         
   0  -6   4        869.86       1022.14        25.65 o                         
   1  -6   4         52.88         44.74         2.14 o                         
   2  -6   4        778.88        751.04        12.93 o                         
   3  -6   4         28.40         31.15         1.73 o                         
   4  -6   4        487.54        505.01         9.50 o                         
   5  -6   4         94.97        107.20         3.22 o                         
   6  -6   4          0.13         -1.02         1.02 o                         
   7  -6   4          2.02          2.14         1.30 o                         
   8  -6   4          2.03          1.83         1.30 o                         
   9  -6   4         19.03         16.49         2.16 o                         
  -9  -5   4          0.54         -0.61         2.44 o                         
  -8  -5   4          0.51         -1.22         1.83 o                         
  -7  -5   4         24.63         22.59         3.05 o                         
  -6  -5   4        446.43        424.98        13.43 o                         
  -5  -5   4        176.86        191.36         4.95 o                         
  -4  -5   4        165.46        159.09         7.33 o                         
  -3  -5   4       1303.57       1344.51        22.16 o                         
  -2  -5   4        768.34        805.38        20.76 o                         
  -1  -5   4        153.65        142.27         4.88 o                         
   0  -5   4         11.09          9.16         1.22 o                         
   1  -5   4        163.71        183.79         6.11 o                         
   2  -5   4        169.78        206.90         3.72 o                         
   3  -5   4         52.31         56.75         2.02 o                         
   4  -5   4        358.58        352.62         7.94 o                         
   5  -5   4         61.84         56.79         3.66 o                         
   6  -5   4         51.55         59.23         3.66 o                         
   7  -5   4          8.67         10.99         2.44 o                         
   8  -5   4          9.88         10.38         3.05 o                         
   9  -5   4          1.15          1.22         2.44 o                         
  -9  -4   4         19.13         13.43         3.05 o                         
  -8  -4   4          9.59         10.15         1.57 o                         
  -7  -4   4        227.48        249.29         5.72 o                         
  -6  -4   4          9.20          6.72         1.83 o                         
  -5  -4   4         12.68         11.91         1.30 o                         
  -4  -4   4        106.66         98.75         2.47 o                         
  -3  -4   4         11.80         10.64         0.66 o                         
  -2  -4   4       3832.68       4172.86        80.29 o                         
  -1  -4   4        204.91        201.19         4.32 o                         
   0  -4   4       1328.15       1409.76        23.96 o                         
   1  -4   4        986.63       1032.32        14.57 o                         
   2  -4   4        575.23        685.70        12.50 o                         
   3  -4   4        145.63        173.91         3.36 o                         
   4  -4   4         10.74         11.60         1.83 o                         
   5  -4   4         12.70         10.38         1.83 o                         
   6  -4   4          3.99          1.22         1.83 o                         
   7  -4   4        126.85        127.00         6.11 o                         
   8  -4   4         46.61         42.74         4.27 o                         
   9  -4   4          0.16          0.00         2.44 o                         
  -9  -3   4          0.14         -0.44         1.47 o                         
  -8  -3   4         23.56         23.39         2.03 o                         
  -7  -3   4        277.74        269.75         6.16 o                         
  -6  -3   4         15.96         16.47         1.44 o                         
  -5  -3   4          9.04          9.71         1.28 o                         
  -4  -3   4          0.19          0.10         0.39 o                         
  -3  -3   4         82.78         91.64         1.83 o                         
  -2  -3   4       1090.57       1115.50        15.51 o                         
  -1  -3   4         13.27         14.09         0.78 o                         
   0  -3   4       2755.90       2802.34        33.05 o                         
   1  -3   4        192.48        174.63         3.40 o                         
   2  -3   4       1231.16       1366.49        23.75 o                         
   3  -3   4       1942.21       2210.91        37.78 o                         
   4  -3   4         27.76         22.83         1.83 o                         
   5  -3   4          2.92          0.61         1.22 o                         
   6  -3   4         45.34         40.30         3.66 o                         
   7  -3   4         34.26         28.70         3.05 o                         
   8  -3   4          2.43          3.66         2.44 o                         
   9  -3   4          0.28          0.00         2.44 o                         
 -10  -2   4         15.80         14.65         3.05 o                         
  -9  -2   4         36.62         36.74         2.78 o                         
  -8  -2   4          0.47         -1.02         1.02 o                         
  -7  -2   4         68.80         75.89         2.93 o                         
  -6  -2   4         37.12         32.21         1.50 o                         
  -5  -2   4        373.74        365.29         5.97 o                         
  -4  -2   4         60.70         57.31         2.14 o                         
  -3  -2   4          9.35          7.80         0.46 o                         
  -2  -2   4          0.95          1.74         0.31 o                         
  -1  -2   4        123.13        125.84         2.05 o                         
   0  -2   4        132.18        132.26         2.69 o                         
   1  -2   4       2459.20       2676.58        44.90 o                         
   2  -2   4       2266.03       2449.78        41.45 o                         
   3  -2   4         26.62         28.09         3.05 o                         
   4  -2   4         17.46         19.02         1.47 o                         
   5  -2   4        187.05        204.27         5.13 o                         
   6  -2   4        448.47        446.12         9.28 o                         
   7  -2   4         14.10         12.82         2.44 o                         
   8  -2   4          5.22          5.50         2.44 o                         
 -10  -1   4          0.30          0.31         1.73 o                         
  -9  -1   4          6.67          6.18         1.57 o                         
  -8  -1   4          0.08         -2.44         2.44 o                         
  -7  -1   4          4.60          3.97         1.30 o                         
  -6  -1   4        109.71        108.57         2.65 o                         
  -5  -1   4         48.69         42.39         2.51 o                         
  -4  -1   4        643.65        662.94        12.07 o                         
  -3  -1   4       1331.16       1377.00        19.14 o                         
  -2  -1   4        512.14        534.21        11.09 o                         
  -1  -1   4        645.68        645.83         8.09 o                         
   0  -1   4        651.51        610.67        11.23 o                         
   1  -1   4         26.45         20.78         1.30 o                         
   2  -1   4        217.80        208.83         7.33 o                         
   3  -1   4          2.30          2.28         0.55 o                         
   4  -1   4        141.63        161.45         4.25 o                         
   5  -1   4         20.07         24.49         1.91 o                         
   6  -1   4        100.31         99.26         3.65 o                         
   7  -1   4          5.79         10.99         2.44 o                         
   8  -1   4          2.00         -0.61         1.83 o                         
 -10   0   4          0.45         -0.44         1.47 o                         
  -9   0   4         10.52         13.80         5.50 o                         
  -8   0   4          1.75          3.05         1.47 o                         
  -7   0   4         91.32         86.63         3.22 o                         
  -6   0   4         16.04         13.39         1.57 o                         
  -5   0   4         10.94         11.26         0.93 o                         
  -4   0   4        165.85        158.28         2.65 o                         
  -3   0   4         56.28         79.08         1.62 o                         
  -2   0   4         56.44         50.51         0.90 o                         
  -1   0   4       4278.36       4350.34        51.13 o                         
   0   0   4        215.58        207.12         4.35 o                         
   1   0   4        243.32        257.67         7.94 o                         
   2   0   4          3.49          2.77         0.61 o                         
   3   0   4          0.03         -0.92         0.92 o                         
   4   0   4       1294.42       1298.50        22.16 o                         
   5   0   4        274.67        284.70         6.60 o                         
   6   0   4         25.42         27.00         1.91 o                         
   7   0   4         37.36         46.41         3.66 o                         
   8   0   4          4.04          4.88         2.44 o                         
 -10   1   4          0.26         -2.14         2.14 o                         
  -9   1   4          3.34          3.05         1.47 o                         
  -8   1   4          3.96          6.48         1.47 o                         
  -7   1   4         48.59         47.83         2.11 o                         
  -6   1   4        201.29        188.27         4.69 o                         
  -5   1   4          0.00         -0.31         0.86 o                         
  -4   1   4          1.47          1.71         0.41 o                         
  -3   1   4        443.52        461.72         6.91 o                         
  -2   1   4         65.12         72.64         1.35 o                         
  -1   1   4        192.24        157.24         2.41 o                         
   0   1   4        580.70        592.10        10.77 o                         
   1   1   4        746.46        740.66        19.54 o                         
   2   1   4        137.03        132.50         5.50 o                         
   3   1   4         67.49         71.44         4.27 o                         
   4   1   4          0.23         -1.83         1.83 o                         
   5   1   4         18.41         17.26         1.57 o                         
   6   1   4          0.92          1.22         1.30 o                         
   7   1   4          3.38          3.66         1.83 o                         
   8   1   4          0.12          0.61         1.83 o                         
 -10   2   4          0.53         -1.47         1.47 o                         
  -9   2   4         13.05          9.26         3.05 o                         
  -8   2   4          1.99          1.83         1.47 o                         
  -7   2   4        108.18        111.13         3.81 o                         
  -6   2   4         15.89         16.69         1.83 o                         
  -5   2   4         23.97         26.04         1.73 o                         
  -4   2   4       4774.90       4917.80        85.48 o                         
  -3   2   4        237.58        228.61         6.11 o                         
  -2   2   4        267.50        256.47         3.58 o                         
  -1   2   4          1.83          3.25         0.67 o                         
   0   2   4         21.56         20.76         2.44 o                         
   1   2   4        889.73        926.28        24.42 o                         
   2   2   4        245.62        263.78         9.16 o                         
   3   2   4        314.75        318.73        10.99 o                         
   4   2   4          2.37         -1.83         1.83 o                         
   5   2   4          4.10          4.22         1.22 o                         
   6   2   4          0.00          1.22         1.83 o                         
   7   2   4         14.24         18.93         2.44 o                         
 -10   3   4          0.08         -1.83         1.83 o                         
  -9   3   4         37.55         31.45         2.59 o                         
  -8   3   4          2.19          2.18         1.47 o                         
  -7   3   4          0.03          1.22         1.30 o                         
  -6   3   4         24.26         24.38         3.66 o                         
  -5   3   4         38.40         41.72         1.44 o                         
  -4   3   4        216.07        218.99         4.69 o                         
  -3   3   4       1607.64       1591.44        27.62 o                         
  -2   3   4        339.11        335.72         5.73 o                         
  -1   3   4          1.17          1.22         0.55 o                         
   0   3   4        353.06        369.89         7.04 o                         
   1   3   4          0.66          1.22         1.22 o                         
   2   3   4        260.20        268.66         9.77 o                         
   3   3   4         53.15         47.02         4.27 o                         
   4   3   4          0.49         -0.12         1.02 o                         
   5   3   4         58.89         63.93         4.27 o                         
   6   3   4         30.33         38.47         3.05 o                         
 -10   4   4          1.68         -1.83         1.83 o                         
  -9   4   4          0.12         -1.83         1.83 o                         
  -8   4   4          7.88          7.35         1.73 o                         
  -7   4   4         13.71         13.43         1.73 o                         
  -6   4   4         61.89         62.13         4.64 o                         
  -5   4   4          0.48          0.61         0.86 o                         
  -4   4   4          1.19          0.61         0.86 o                         
  -3   4   4         22.71         14.68         2.44 o                         
  -2   4   4          4.74          1.83         1.22 o                         
  -1   4   4       1919.52       2033.24        34.97 o                         
   0   4   4         49.52         46.66         1.64 o                         
   1   4   4          1.68          2.44         1.83 o                         
   2   4   4         15.60          7.94         2.44 o                         
   3   4   4          0.05         -1.83         1.83 o                         
   4   4   4          4.64          9.94         1.57 o                         
   5   4   4         11.99         14.22         1.57 o                         
 -10   5   4          0.16         -2.44         2.44 o                         
  -9   5   4          7.72          5.50         2.44 o                         
  -8   5   4          4.69          6.11         2.44 o                         
  -7   5   4          6.13          6.25         1.09 o                         
  -6   5   4         95.92         61.67         3.66 o                         
  -5   5   4         31.88         26.87         2.44 o                         
  -4   5   4         39.97         39.69         3.05 o                         
  -3   5   4        108.63        112.35         4.88 o                         
  -2   5   4         44.86         39.08         3.66 o                         
  -1   5   4         34.80         25.65         3.05 o                         
   0   5   4         78.28         70.97         2.18 o                         
   1   5   4          1.15         -1.83         1.83 o                         
   2   5   4         31.29         25.03         3.66 o                         
   3   5   4         51.28         31.75         4.27 o                         
   4   5   4          0.22          0.81         1.22 o                         
   5   5   4          2.60          0.00         2.44 o                         
 -10   6   4          0.61          0.00         2.44 o                         
  -9   6   4          3.43          1.22         2.44 o                         
  -8   6   4          3.78          6.72         2.44 o                         
  -7   6   4         42.95         36.81         2.03 o                         
  -6   6   4          9.99         13.47         1.53 o                         
  -5   6   4          9.94          7.94         1.83 o                         
  -4   6   4          0.26         -1.22         1.22 o                         
  -3   6   4          1.06          1.83         1.83 o                         
  -2   6   4         61.88         53.73         4.27 o                         
  -1   6   4         58.43         48.24         4.27 o                         
   0   6   4          0.01         -0.15         0.92 o                         
   1   6   4        193.39        199.67         9.16 o                         
   2   6   4        128.75        110.52         6.72 o                         
   3   6   4          6.05          1.83         2.44 o                         
   4   6   4         29.14         31.14         4.88 o                         
   5   6   4          6.26          7.33         3.66 o                         
  -9   7   4          0.95          0.00         2.44 o                         
  -8   7   4          7.50         10.99         2.44 o                         
  -7   7   4          3.98          1.47         1.02 o                         
  -6   7   4          0.29          0.00         1.22 o                         
  -5   7   4          6.44          4.88         1.83 o                         
  -4   7   4         85.52         81.21         4.88 o                         
  -3   7   4         23.00         15.26         3.05 o                         
  -2   7   4         22.20         19.54         3.05 o                         
  -1   7   4         10.39          7.33         2.44 o                         
   0   7   4          1.21         -1.83         1.83 o                         
   1   7   4         48.33         54.34         5.50 o                         
   2   7   4         73.88         64.72         5.50 o                         
   3   7   4         57.83         59.23         6.11 o                         
   4   7   4          0.44          1.22         3.05 o                         
   5   7   4          9.22         16.49         4.27 o                         
  -9   8   4          8.00          8.55         3.05 o                         
  -8   8   4          3.30          3.66         2.44 o                         
  -7   8   4          0.69          0.00         1.83 o                         
  -6   8   4          2.81          3.05         1.83 o                         
  -5   8   4          0.62          0.61         1.83 o                         
  -4   8   4         52.24         49.46         4.27 o                         
  -3   8   4         15.94         17.10         3.05 o                         
  -2   8   4         70.01         71.44         5.50 o                         
  -1   8   4          1.36         -1.22         2.44 o                         
   0   8   4         13.19         13.43         3.05 o                         
   1   8   4         24.66         20.76         3.66 o                         
   2   8   4         31.16         29.92         4.88 o                         
   3   8   4         15.07         21.98         4.27 o                         
   4   8   4         10.94          9.16         3.66 o                         
  -7   9   4          1.65          2.44         1.83 o                         
  -6   9   4          7.59          6.11         2.44 o                         
  -5   9   4          0.17         -1.83         1.83 o                         
  -4   9   4         26.45         22.59         3.66 o                         
  -3   9   4          0.81         -0.61         2.44 o                         
  -2   9   4          2.33          1.83         2.44 o                         
  -1   9   4         11.65          7.94         3.05 o                         
   0   9   4          3.51          1.83         2.44 o                         
   1   9   4         21.09         16.49         3.66 o                         
   2   9   4          3.01          2.44         3.05 o                         
   3   9   4          0.28          0.61         3.05 o                         
  -7  10   4          3.05          3.66         2.44 o                         
  -6  10   4         16.01         17.10         3.05 o                         
  -5  10   4          6.52          5.50         3.05 o                         
  -4  10   4          0.16          0.00         2.44 o                         
  -3  10   4          2.73         -0.61         2.44 o                         
  -2  10   4         26.85         25.03         4.27 o                         
  -1  10   4          0.50         -1.22         2.44 o                         
   0  10   4         21.17         21.37         4.27 o                         
   1  10   4          3.13         -1.22         3.05 o                         
   2  10   4          2.47          0.00         3.05 o                         
  -7  11   4          1.30         -2.44         2.44 o                         
  -6  11   4          5.91          9.16         3.05 o                         
  -5  11   4          2.34          5.50         3.05 o                         
  -4  11   4         35.65         40.91         4.88 o                         
  -3  11   4         16.57         12.21         3.66 o                         
  -2  11   4          8.36         10.99         3.66 o                         
  -1  11   4          4.30          6.11         3.66 o                         
   0  11   4          2.35          1.22         3.66 o                         
  -5  12   4          8.88         12.82         3.66 o                         
  -4  12   4         16.41         21.37         4.27 o                         
  -3  12   4          0.60         -2.44         2.44 o                         
  -2  12   4          2.32          3.05         3.66 o                         
  -1 -15   5         21.14         23.20         4.88 o                         
   0 -15   5         22.26         25.65         4.27 o                         
   1 -15   5         16.80         25.65         4.27 o                         
   2 -15   5          9.97          9.77         3.05 o                         
   3 -15   5         21.05         15.26         3.66 o                         
   4 -15   5          3.24          0.00         2.44 o                         
   5 -15   5          0.26         -1.22         2.44 o                         
  -2 -14   5          5.56          1.22         3.05 o                         
  -1 -14   5         16.23         15.88         3.66 o                         
   0 -14   5         51.17         60.45         6.11 o                         
   1 -14   5          2.24          3.05         2.44 o                         
   2 -14   5         56.37         54.95         5.50 o                         
   3 -14   5         18.33         20.76         3.66 o                         
   4 -14   5         10.06         12.16         2.44 o                         
   5 -14   5          0.12         -0.09         1.47 o                         
   6 -14   5          0.32          1.83         1.73 o                         
  -4 -13   5          0.53         -1.22         3.05 o                         
  -3 -13   5         74.33         77.55         6.72 o                         
  -2 -13   5          5.87          7.33         3.05 o                         
  -1 -13   5         43.65         41.52         4.88 o                         
   0 -13   5          7.90          7.94         3.05 o                         
   1 -13   5          3.57          3.66         2.44 o                         
   2 -13   5          0.31          1.02         1.09 o                         
   3 -13   5          3.23          2.44         1.47 o                         
   4 -13   5          5.52          5.06         1.47 o                         
   5 -13   5          0.50          0.31         1.53 o                         
   6 -13   5         36.47         34.99         2.78 o                         
   7 -13   5          3.01          3.05         1.73 o                         
  -5 -12   5          1.09          1.83         2.44 o                         
  -4 -12   5         52.47         60.45         6.11 o                         
  -3 -12   5        153.21        182.57         9.16 o                         
  -2 -12   5         75.20         81.82         6.11 o                         
  -1 -12   5        105.60        119.07         6.72 o                         
   0 -12   5          1.56          0.00         1.83 o                         
   1 -12   5         49.64         49.57         2.75 o                         
   2 -12   5          4.04          3.26         1.09 o                         
   3 -12   5          7.46          7.27         1.83 o                         
   4 -12   5         27.26         24.49         2.16 o                         
   5 -12   5         37.32         35.02         6.11 o                         
   6 -12   5         17.52         21.88         2.35 o                         
   7 -12   5          0.14         -1.47         1.47 o                         
  -6 -11   5          4.93          1.83         2.44 o                         
  -5 -11   5         34.58         31.75         3.66 o                         
  -4 -11   5          0.03         -2.44         2.44 o                         
  -3 -11   5         11.56         10.38         3.05 o                         
  -2 -11   5         21.20         22.59         3.66 o                         
  -1 -11   5          0.17         -1.83         1.83 o                         
   0 -11   5          7.17          7.84         3.97 o                         
   1 -11   5        446.95        433.42        10.07 o                         
   2 -11   5         22.41         19.16         1.53 o                         
   3 -11   5         40.21         40.10         2.35 o                         
   4 -11   5         53.15         60.92         2.78 o                         
   5 -11   5         42.54         43.76         4.88 o                         
   6 -11   5         30.47         26.51         2.35 o                         
   7 -11   5          3.08          2.44         1.73 o                         
   8 -11   5          1.44         -0.61         1.83 o                         
  -6 -10   5          0.98          1.22         1.83 o                         
  -5 -10   5         49.21         49.46         3.22 o                         
  -4 -10   5          0.42         -0.61         1.83 o                         
  -3 -10   5          0.30          2.44         2.44 o                         
  -2 -10   5         14.11         10.38         2.44 o                         
  -1 -10   5        262.99        230.20         9.16 o                         
   0 -10   5        139.77        148.12         3.61 o                         
   1 -10   5         17.71         18.32         1.47 o                         
   2 -10   5         14.28         10.47         1.53 o                         
   3 -10   5          2.64          2.75         1.53 o                         
   4 -10   5        233.47        248.22         7.33 o                         
   5 -10   5        127.49        130.92         7.33 o                         
   6 -10   5          4.05          1.83         2.14 o                         
   7 -10   5          0.52          0.00         1.83 o                         
   8 -10   5          2.76          0.31         1.73 o                         
  -7  -9   5          0.62          1.22         2.44 o                         
  -6  -9   5          1.92          0.61         1.83 o                         
  -5  -9   5        163.65        158.42         4.95 o                         
  -4  -9   5          0.38          1.22         1.83 o                         
  -3  -9   5          5.18          2.44         2.44 o                         
  -2  -9   5        132.99        123.95         6.11 o                         
  -1  -9   5         19.42         18.24         2.14 o                         
   0  -9   5          0.61          0.20         0.61 o                         
   1  -9   5         31.77         33.30         1.57 o                         
   2  -9   5          4.76          3.16         1.53 o                         
   3  -9   5        680.88        731.55        13.55 o                         
   4  -9   5         94.06         94.90         3.36 o                         
   5  -9   5          3.52          2.14         1.53 o                         
   6  -9   5          3.02          1.53         1.53 o                         
   7  -9   5         11.67         12.21         1.73 o                         
   8  -9   5          9.91         11.98         1.91 o                         
  -7  -8   5          1.75          3.05         2.44 o                         
  -6  -8   5          0.49          1.22         1.83 o                         
  -5  -8   5          9.09         11.37         1.73 o                         
  -4  -8   5        370.01        372.47        12.21 o                         
  -3  -8   5        162.93        167.91         7.33 o                         
  -2  -8   5          2.35          1.83         0.55 o                         
  -1  -8   5        312.91        297.17         7.94 o                         
   0  -8   5         60.06         70.39         2.12 o                         
   1  -8   5          6.19          2.93         1.22 o                         
   2  -8   5        244.60        235.26         5.13 o                         
   3  -8   5          6.12          3.61         1.02 o                         
   4  -8   5        214.33        211.23         5.80 o                         
   5  -8   5         47.43         46.95         3.36 o                         
   6  -8   5          0.30          0.61         1.30 o                         
   7  -8   5          3.47          3.66         1.47 o                         
   8  -8   5          5.75          6.58         2.14 o                         
  -8  -7   5         26.05         26.26         3.66 o                         
  -7  -7   5          0.41         -1.22         1.83 o                         
  -6  -7   5          8.14          6.11         2.44 o                         
  -5  -7   5        854.53        873.86        29.61 o                         
  -4  -7   5        109.33         99.60         4.27 o                         
  -3  -7   5        162.08        162.52         3.61 o                         
  -2  -7   5        129.05        132.50         5.50 o                         
  -1  -7   5         76.66         65.33         3.66 o                         
   0  -7   5        421.05        477.49        13.43 o                         
   1  -7   5        318.06        330.33         9.77 o                         
   2  -7   5         43.38         42.76         1.91 o                         
   3  -7   5         61.54         56.18         2.16 o                         
   4  -7   5          0.11         -0.61         0.86 o                         
   5  -7   5         35.66         28.21         2.16 o                         
   6  -7   5         48.18         43.83         2.75 o                         
   7  -7   5          0.66          1.83         1.30 o                         
   8  -7   5          0.71          0.00         1.83 o                         
  -8  -6   5          1.84          1.22         2.44 o                         
  -7  -6   5          4.71          6.72         2.44 o                         
  -6  -6   5         60.21         55.56         4.27 o                         
  -5  -6   5         25.68         28.47         2.16 o                         
  -4  -6   5        172.95        182.88         4.75 o                         
  -3  -6   5         54.61         57.81         2.44 o                         
  -2  -6   5          1.22          0.61         1.22 o                         
  -1  -6   5         39.75         34.80         2.44 o                         
   0  -6   5          9.91          7.33         1.22 o                         
   1  -6   5        354.79        366.36        10.38 o                         
   2  -6   5         24.28         26.87         2.44 o                         
   3  -6   5         18.81         21.16         1.47 o                         
   4  -6   5         16.57         14.68         1.30 o                         
   5  -6   5          0.88         -0.61         0.86 o                         
   6  -6   5         18.92         18.04         2.44 o                         
   7  -6   5          0.08         -0.31         1.53 o                         
   8  -6   5          0.07          0.79         1.47 o                         
   9  -6   5          0.09         -2.44         2.44 o                         
  -9  -5   5          7.15          8.55         3.05 o                         
  -8  -5   5          1.82          3.05         1.83 o                         
  -7  -5   5         25.87         18.32         3.05 o                         
  -6  -5   5         10.16          6.11         2.44 o                         
  -5  -5   5        339.88        324.82         7.11 o                         
  -4  -5   5         93.29         96.54         3.22 o                         
  -3  -5   5          7.53          4.88         1.22 o                         
  -2  -5   5       3633.32       3993.32        94.03 o                         
  -1  -5   5         81.26         80.60         3.66 o                         
   0  -5   5        563.14        559.92        14.65 o                         
   1  -5   5         18.73         18.32         1.83 o                         
   2  -5   5          4.16          2.44         1.22 o                         
   3  -5   5          6.13         14.76         1.30 o                         
   4  -5   5         12.71         11.30         1.83 o                         
   5  -5   5          1.47          0.61         1.22 o                         
   6  -5   5          0.15          1.22         1.83 o                         
   7  -5   5          1.29         -1.22         1.83 o                         
   8  -5   5         25.30         20.15         3.05 o                         
  -9  -4   5          4.91          3.05         2.44 o                         
  -8  -4   5          3.59          6.11         2.44 o                         
  -7  -4   5         61.99         64.72         5.50 o                         
  -6  -4   5         14.57         14.04         2.44 o                         
  -5  -4   5        204.12        220.39         4.20 o                         
  -4  -4   5         58.02         60.09         1.96 o                         
  -3  -4   5        263.41        259.81         5.61 o                         
  -2  -4   5          4.61          8.95         0.92 o                         
  -1  -4   5        573.65        595.34        10.79 o                         
   0  -4   5        326.48        313.24         8.55 o                         
   1  -4   5          7.40          6.11         1.22 o                         
   2  -4   5       1260.18       1356.18        23.53 o                         
   4  -4   5          1.19          2.44         1.22 o                         
   5  -4   5        130.56        130.06         5.50 o                         
   6  -4   5         22.51         22.59         3.05 o                         
   7  -4   5         12.06          8.55         2.44 o                         
   8  -4   5          0.01         -0.61         1.83 o                         
  -9  -3   5          3.60          0.00         2.44 o                         
  -8  -3   5         22.06         21.98         3.66 o                         
  -7  -3   5          3.97          0.00         1.83 o                         
  -6  -3   5         22.77         22.02         2.75 o                         
  -5  -3   5         37.79         41.40         2.35 o                         
  -4  -3   5          0.96          2.26         0.39 o                         
  -3  -3   5         99.96         83.76         1.74 o                         
  -2  -3   5        383.27        395.93         8.12 o                         
  -1  -3   5        226.49        262.65         3.81 o                         
   0  -3   5         15.00         14.26         0.72 o                         
   1  -3   5        504.08        613.33        11.44 o                         
   2  -3   5          0.05         -1.22         1.22 o                         
   3  -3   5        158.05        166.08         6.11 o                         
   4  -3   5        110.12        108.09         5.19 o                         
   5  -3   5         22.18         21.75         1.91 o                         
   6  -3   5        273.07        284.54         9.77 o                         
   7  -3   5          8.04          7.94         2.44 o                         
   8  -3   5         17.07         21.98         3.66 o                         
 -10  -2   5          4.42          7.94         3.05 o                         
  -9  -2   5          9.71          8.55         3.05 o                         
  -8  -2   5          0.03          0.00         1.83 o                         
  -7  -2   5         11.26          9.77         2.44 o                         
  -6  -2   5         37.04         35.97         3.66 o                         
  -5  -2   5         12.15          9.43         1.02 o                         
  -4  -2   5         89.99         87.52         2.78 o                         
  -3  -2   5          0.12          0.37         0.27 o                         
  -2  -2   5        251.65        281.65         3.55 o                         
  -1  -2   5        648.36        632.39         8.09 o                         
   0  -2   5        987.06       1072.28        15.39 o                         
   1  -2   5        604.57        572.74        15.26 o                         
   2  -2   5        260.16        236.91         7.94 o                         
   3  -2   5        129.93        128.23         5.50 o                         
   4  -2   5         14.97         11.60         2.44 o                         
   5  -2   5        318.73        316.10        29.31 o                         
   6  -2   5          1.90         -0.61         1.83 o                         
   7  -2   5         37.62         36.03         3.66 o                         
   8  -2   5          7.44         12.82         3.05 o                         
 -10  -1   5          3.49          4.27         1.91 o                         
  -9  -1   5         10.84          9.50         2.14 o                         
  -8  -1   5          1.84          0.92         1.30 o                         
  -7  -1   5         21.25         18.81         1.91 o                         
  -6  -1   5        136.50        130.47         3.50 o                         
  -5  -1   5         24.18         34.52         1.83 o                         
  -4  -1   5          6.59          5.54         0.78 o                         
  -3  -1   5        104.13        107.30         1.79 o                         
  -2  -1   5         38.70         35.53         0.93 o                         
  -1  -1   5         29.15         20.00         1.01 o                         
   0  -1   5        812.71        851.18        21.98 o                         
   1  -1   5        798.56        883.54        23.20 o                         
   2  -1   5        526.20        507.41        14.65 o                         
   3  -1   5         44.48         54.63         4.88 o                         
   4  -1   5        817.89        859.72        23.20 o                         
   5  -1   5          5.78          8.34         1.47 o                         
   6  -1   5         14.41         14.65         2.44 o                         
   7  -1   5         36.63         37.25         3.66 o                         
   8  -1   5          5.41          4.88         2.44 o                         
 -10   0   5          0.36         -1.22         2.44 o                         
  -9   0   5          0.67         -1.31         1.53 o                         
  -8   0   5          4.86          3.58         1.47 o                         
  -7   0   5          4.10          2.75         1.30 o                         
  -6   0   5          0.19          0.15         0.50 o                         
  -5   0   5          3.01          3.09         0.58 o                         
  -4   0   5        435.98        421.35         6.42 o                         
  -3   0   5        206.28        228.91         5.74 o                         
  -2   0   5        600.76        622.96         7.86 o                         
  -1   0   5         11.07         10.67         0.66 o                         
   0   0   5        709.71        791.49        14.23 o                         
   1   0   5         36.80         29.92         3.05 o                         
   2   0   5         94.14        100.69         2.59 o                         
   3   0   5       1271.77       1246.18        22.21 o                         
   4   0   5          0.78          3.05         2.44 o                         
   5   0   5          0.31         -1.22         1.22 o                         
   6   0   5          0.87          0.61         1.83 o                         
   7   0   5          3.14          4.27         1.83 o                         
   8   0   5          7.85          9.77         3.05 o                         
 -10   1   5          0.31         -1.47         1.47 o                         
  -9   1   5          0.81         -0.96         1.47 o                         
  -8   1   5          0.75         -0.92         1.30 o                         
  -7   1   5          2.99          3.23         1.47 o                         
  -6   1   5          0.59          0.41         0.39 o                         
  -5   1   5          1.42          2.76         0.50 o                         
  -4   1   5         13.80         21.65         2.44 o                         
  -3   1   5         15.04         26.87         1.73 o                         
  -2   1   5        286.42        286.49         4.26 o                         
  -1   1   5          0.02         -0.41         0.55 o                         
   0   1   5        473.08        473.82         8.78 o                         
   1   1   5         17.35         17.10         2.44 o                         
   2   1   5         12.77          8.55         1.83 o                         
   3   1   5        750.76        777.90        21.98 o                         
   4   1   5        156.24        154.48         7.33 o                         
   5   1   5        126.51        123.69         6.11 o                         
   6   1   5          0.57          2.44         1.83 o                         
   7   1   5         36.98         42.13         4.27 o                         
 -10   2   5          1.22         -0.52         1.53 o                         
  -9   2   5         80.51         77.78         3.65 o                         
  -8   2   5         38.49         35.74         2.59 o                         
  -7   2   5         15.27         17.10         1.91 o                         
  -6   2   5          3.40          4.27         1.83 o                         
  -5   2   5         43.93         42.82         1.91 o                         
  -4   2   5        495.88        536.60        10.34 o                         
  -3   2   5        442.29        455.63        10.10 o                         
  -2   2   5        989.16        953.97        17.05 o                         
  -1   2   5        150.04        158.85         3.01 o                         
   0   2   5         84.63         72.66         4.27 o                         
   1   2   5          0.62          0.00         1.22 o                         
   2   2   5          1.45          0.61         1.83 o                         
   3   2   5        210.67        199.06         8.55 o                         
   4   2   5          5.75          5.50         2.44 o                         
   5   2   5          3.52          2.88         1.47 o                         
   6   2   5         48.50         53.73         3.66 o                         
   7   2   5          0.65          5.50         1.83 o                         
 -10   3   5          1.75          1.22         1.73 o                         
  -9   3   5          1.20          0.00         2.44 o                         
  -8   3   5          9.59          9.55         1.73 o                         
  -7   3   5         23.80         22.13         2.16 o                         
  -6   3   5        193.33        177.41         8.55 o                         
  -5   3   5        137.74        143.30         3.81 o                         
  -4   3   5         36.27         38.15         1.91 o                         
  -3   3   5         44.71         35.82         1.07 o                         
  -2   3   5        260.61        253.14         7.02 o                         
  -1   3   5        451.62        435.36         8.60 o                         
   0   3   5        287.12        293.70         9.77 o                         
   1   3   5          3.35          3.05         1.83 o                         
   2   3   5        262.14        258.28        10.38 o                         
   3   3   5         20.10         20.76         3.66 o                         
   4   3   5          3.14         -0.61         2.44 o                         
   5   3   5         19.74         16.29         3.66 o                         
   6   3   5         12.29         14.04         2.44 o                         
 -10   4   5          0.61         -2.44         2.44 o                         
  -9   4   5          0.01         -1.47         1.47 o                         
  -8   4   5         12.11         13.23         3.97 o                         
  -7   4   5          8.52          6.66         0.94 o                         
  -6   4   5       1297.29       1286.53        22.83 o                         
  -5   4   5         85.14         77.19         9.77 o                         
  -4   4   5         64.97         69.61         2.59 o                         
  -3   4   5         77.51         78.17         2.48 o                         
  -2   4   5        362.50        351.09        10.99 o                         
  -1   4   5         73.04         75.17         2.59 o                         
   0   4   5        169.81        172.80         7.33 o                         
   1   4   5        170.45        174.63         7.94 o                         
   2   4   5          1.17         -1.83         2.44 o                         
   3   4   5        106.66        104.41         6.72 o                         
   4   4   5         93.77         99.53         6.72 o                         
   5   4   5          2.12          1.40         1.13 o                         
 -10   5   5          0.01         -1.83         1.83 o                         
  -9   5   5          1.23          0.61         2.44 o                         
  -8   5   5         16.28         18.93         3.05 o                         
  -7   5   5         28.13         29.31         2.44 o                         
  -6   5   5          2.72         -1.83         1.83 o                         
  -5   5   5         33.19         29.31         2.44 o                         
  -4   5   5        202.21        194.78         7.33 o                         
  -3   5   5         38.46         38.47         3.05 o                         
  -2   5   5         55.54         59.84         4.27 o                         
  -1   5   5         18.97         16.13         1.53 o                         
   0   5   5         13.21          8.55         2.44 o                         
   1   5   5         47.58         40.30         4.27 o                         
   2   5   5         16.11         12.82         3.05 o                         
   3   5   5         28.30         29.92         4.27 o                         
   4   5   5          0.02         -1.02         1.09 o                         
   5   5   5          3.22          1.83         3.05 o                         
  -7   6   5         21.85         21.37         2.44 o                         
  -6   6   5          1.14         -0.61         1.83 o                         
  -5   6   5          0.20         -1.22         1.22 o                         
  -4   6   5          7.60          8.55         2.44 o                         
  -3   6   5        560.29        537.94        15.88 o                         
  -2   6   5         56.19         51.90         4.27 o                         
  -1   6   5          7.12          5.50         2.44 o                         
   0   6   5         90.44         89.76         6.11 o                         
   1   6   5         12.60         10.99         3.05 o                         
   2   6   5        106.35         89.15         6.72 o                         
   3   6   5          6.21          3.66         3.05 o                         
   4   6   5          0.95         -0.61         2.44 o                         
   5   6   5          1.90          1.22         3.05 o                         
  -7   7   5          7.23          2.44         1.83 o                         
  -6   7   5          2.80          3.66         1.83 o                         
  -5   7   5          1.68          1.22         1.83 o                         
  -4   7   5          1.06         -1.83         1.83 o                         
  -3   7   5          0.35          0.00         1.83 o                         
  -2   7   5          0.25         -1.83         1.83 o                         
  -1   7   5         68.42         55.56         4.88 o                         
   0   7   5         93.50         94.03         6.11 o                         
   1   7   5          3.21          1.83         2.44 o                         
   2   7   5         88.28         88.54         6.72 o                         
   3   7   5          0.00         -1.83         2.44 o                         
   4   7   5          1.70         -1.83         3.05 o                         
  -7   8   5          0.53          0.00         1.83 o                         
  -6   8   5          2.93          3.66         1.83 o                         
  -5   8   5          0.31         -1.83         1.83 o                         
  -4   8   5         19.75         20.15         3.05 o                         
  -3   8   5          7.24          3.05         2.44 o                         
  -2   8   5          5.20          3.05         2.44 o                         
  -1   8   5          0.69         -1.83         1.83 o                         
   0   8   5         76.88         73.27         6.11 o                         
   1   8   5         47.80         36.64         4.88 o                         
   2   8   5         14.95         13.43         4.27 o                         
   3   8   5          1.53         -0.61         3.05 o                         
  -7   9   5          0.82          3.05         2.44 o                         
  -6   9   5          2.68          4.88         2.44 o                         
  -5   9   5          1.22          0.00         2.44 o                         
  -4   9   5         25.67         26.26         3.66 o                         
  -3   9   5          6.48          4.88         3.05 o                         
  -2   9   5         10.91          7.94         3.05 o                         
  -1   9   5          0.01         -2.44         2.44 o                         
   0   9   5          3.46         -1.83         2.44 o                         
   1   9   5          4.55          7.94         3.66 o                         
   2   9   5          0.17         -3.05         3.05 o                         
  -7  10   5          3.32          3.05         2.44 o                         
  -6  10   5          2.13          3.66         2.44 o                         
  -5  10   5          0.15         -1.22         2.44 o                         
  -4  10   5          0.16         -1.22         2.44 o                         
  -3  10   5          6.27          4.27         3.05 o                         
  -2  10   5         36.30         32.97         4.88 o                         
  -1  10   5         16.87         20.15         4.27 o                         
   0  10   5          3.27          6.72         3.66 o                         
   1  10   5          2.79          1.83         3.05 o                         
  -6  11   5          0.94          1.22         2.44 o                         
  -5  11   5          6.53          5.50         3.05 o                         
  -4  11   5          3.05          0.61         3.05 o                         
  -3  11   5          0.10          0.61         3.05 o                         
  -2  11   5          6.72          1.83         3.05 o                         
  -1  11   5          1.96          1.83         3.05 o                         
  -1 -15   6         11.69         10.38         3.66 o                         
   0 -15   6          3.85          5.50         3.05 o                         
   1 -15   6          2.45          1.22         2.44 o                         
   2 -15   6          3.64          0.61         3.05 o                         
   3 -15   6          4.55          2.44         3.05 o                         
   4 -15   6          3.18          4.88         3.05 o                         
  -3 -14   6         18.40         20.76         4.27 o                         
  -2 -14   6          5.22          1.22         3.05 o                         
  -1 -14   6         17.26         15.26         3.66 o                         
   0 -14   6          6.16          7.33         3.05 o                         
   1 -14   6         48.31         51.29         5.50 o                         
   2 -14   6          8.24          6.72         2.44 o                         
   3 -14   6          2.82          1.31         1.53 o                         
   4 -14   6          1.68         -0.35         1.47 o                         
   5 -14   6          1.28          3.36         2.14 o                         
   6 -14   6          0.50         -1.53         1.73 o                         
  -4 -13   6         34.09         43.35         5.50 o                         
  -3 -13   6          3.05          1.22         3.05 o                         
  -2 -13   6          0.04         -1.83         2.44 o                         
  -1 -13   6         17.69         16.49         3.66 o                         
   0 -13   6          6.07          7.33         3.05 o                         
   1 -13   6         42.52         50.68         4.88 o                         
   2 -13   6         38.83         37.40         2.75 o                         
   3 -13   6         11.00         12.42         1.91 o                         
   4 -13   6          4.79          6.25         1.47 o                         
   5 -13   6          0.46          1.22         1.30 o                         
   6 -13   6          3.43          4.88         1.73 o                         
  -5 -12   6          1.79          1.83         2.44 o                         
  -4 -12   6         12.99         10.99         3.66 o                         
  -3 -12   6         19.02         20.15         3.66 o                         
  -2 -12   6          6.45          7.33         2.44 o                         
  -1 -12   6         18.65         20.15         3.66 o                         
   0 -12   6        136.41        123.95         6.72 o                         
   1 -12   6         61.42         66.95         2.59 o                         
   2 -12   6         10.48         10.24         1.47 o                         
   3 -12   6          9.58         10.98         2.44 o                         
   4 -12   6          0.00          1.22         1.30 o                         
   5 -12   6         82.27         79.25         3.65 o                         
   6 -12   6          0.23          1.22         1.73 o                         
   7 -12   6          1.34         -0.17         1.47 o                         
  -6 -11   6         10.48          9.16         3.05 o                         
  -5 -11   6          7.27         11.60         2.44 o                         
  -4 -11   6          3.47         -2.44         2.44 o                         
  -3 -11   6         45.70         51.29         4.88 o                         
  -2 -11   6         47.90         42.74         4.27 o                         
  -1 -11   6          5.47          4.27         2.44 o                         
   0 -11   6         20.47         19.38         1.57 o                         
   1 -11   6          8.57          7.00         1.09 o                         
   2 -11   6          9.78          8.55         1.47 o                         
   3 -11   6         53.08         57.51         2.78 o                         
   4 -11   6         22.69         22.86         2.44 o                         
   5 -11   6          6.89          4.62         1.83 o                         
   6 -11   6          3.41          3.14         1.47 o                         
   7 -11   6          1.30         -0.31         2.75 o                         
  -6 -10   6         15.69         16.49         3.05 o                         
  -5 -10   6         20.51         20.15         3.05 o                         
  -4 -10   6          3.92          5.50         2.44 o                         
  -3 -10   6         18.20         15.88         3.05 o                         
  -2 -10   6          1.36         -1.22         1.83 o                         
  -1 -10   6        204.54        190.65         4.16 o                         
   0 -10   6        115.90        118.92         3.50 o                         
   1 -10   6         12.87         11.12         1.09 o                         
   2 -10   6         56.32         54.26         2.48 o                         
   3 -10   6        509.44        516.70        10.34 o                         
   4 -10   6          1.23          0.61         1.30 o                         
   5 -10   6          4.37          1.22         1.30 o                         
   6 -10   6         11.88         11.37         1.73 o                         
   7 -10   6          7.09          7.98         1.73 o                         
   8 -10   6         23.00         24.76         2.59 o                         
  -7  -9   6          2.99          3.66         2.44 o                         
  -6  -9   6          8.50          8.55         2.44 o                         
  -5  -9   6         27.92         23.57         2.35 o                         
  -4  -9   6        108.28        100.75         6.11 o                         
  -3  -9   6         41.38         40.91         3.66 o                         
  -2  -9   6         64.51         56.79         4.27 o                         
  -1  -9   6        214.24        197.22         7.94 o                         
   0  -9   6         30.71         37.11         2.44 o                         
   1  -9   6         94.26         86.32         2.93 o                         
   2  -9   6        237.52        240.68         5.56 o                         
   3  -9   6         44.30         41.24         2.59 o                         
   4  -9   6          0.78          0.31         1.53 o                         
   5  -9   6          0.07         -0.61         1.30 o                         
   6  -9   6          8.74          7.64         1.73 o                         
   7  -9   6          0.22          0.31         1.53 o                         
   8  -9   6          0.02          0.00         2.14 o                         
  -8  -8   6          0.01         -1.22         2.44 o                         
  -7  -8   6          8.31          6.72         2.44 o                         
  -6  -8   6         22.90         17.10         3.05 o                         
  -5  -8   6         56.99         58.64         7.94 o                         
  -4  -8   6        227.45        230.20         8.55 o                         
  -3  -8   6          2.09         -1.83         1.83 o                         
  -2  -8   6         59.59         51.90         3.66 o                         
  -1  -8   6         11.09          8.55         1.83 o                         
   0  -8   6          2.95          1.83         1.22 o                         
   1  -8   6        194.67        211.88         7.33 o                         
   2  -8   6         13.17         16.10         1.47 o                         
   3  -8   6         67.97         65.19         2.78 o                         
   4  -8   6         63.94         70.48         2.78 o                         
   5  -8   6          0.57          0.00         1.30 o                         
   6  -8   6         39.43         35.85         2.59 o                         
   7  -8   6          0.69          3.23         1.47 o                         
   8  -8   6          0.60          2.01         1.47 o                         
  -8  -7   6          9.50         12.82         3.05 o                         
  -7  -7   6          3.69          3.66         2.44 o                         
  -6  -7   6         46.26         42.74         4.27 o                         
  -5  -7   6        213.13        221.24         6.72 o                         
  -4  -7   6          2.30          0.00         1.83 o                         
  -3  -7   6         29.11         24.42         2.44 o                         
  -2  -7   6       1010.45       1032.52        26.87 o                         
  -1  -7   6         47.57         65.33         3.66 o                         
   0  -7   6         28.81         28.09         2.44 o                         
   1  -7   6          1.08          1.83         1.22 o                         
   2  -7   6        345.35        321.18         9.77 o                         
   3  -7   6        131.43        133.53         3.65 o                         
   4  -7   6          1.19          2.14         1.53 o                         
   5  -7   6        179.32        167.12         4.75 o                         
   6  -7   6         15.73         19.42         1.91 o                         
   7  -7   6          1.78          3.05         1.30 o                         
   8  -7   6          0.39          0.61         1.30 o                         
  -9  -6   6          2.22          4.88         2.44 o                         
  -8  -6   6          0.78         -1.83         1.83 o                         
  -7  -6   6         39.67         41.52         4.27 o                         
  -6  -6   6          1.95          3.05         1.83 o                         
  -5  -6   6          8.51          8.09         1.53 o                         
  -4  -6   6        244.57        238.42         5.82 o                         
  -3  -6   6          4.27          3.66         1.22 o                         
  -2  -6   6         98.82        102.58         4.27 o                         
  -1  -6   6         11.19         10.99         1.83 o                         
   0  -6   6        234.44        241.19         7.94 o                         
   1  -6   6         45.69         45.79         3.05 o                         
   2  -6   6          0.23         -0.61         0.61 o                         
   3  -6   6          9.99          9.16         1.83 o                         
   4  -6   6          4.92          1.83         1.83 o                         
   5  -6   6          5.59          4.37         1.83 o                         
   6  -6   6          8.19          6.94         1.30 o                         
   7  -6   6         24.03         22.74         2.16 o                         
   8  -6   6          0.67          1.05         1.47 o                         
  -9  -5   6          6.00          8.55         3.05 o                         
  -8  -5   6          4.49          5.50         2.44 o                         
  -7  -5   6        764.15        785.23        23.20 o                         
  -6  -5   6        252.05        269.27         9.77 o                         
  -5  -5   6         54.99         52.67         2.35 o                         
  -4  -5   6         57.89         60.79         2.59 o                         
  -3  -5   6         93.83         97.09         4.27 o                         
  -2  -5   6       1144.53       1300.58        31.75 o                         
  -1  -5   6        395.90        393.23        10.99 o                         
   0  -5   6        922.99        936.05        23.81 o                         
   1  -5   6        257.33        271.72         8.55 o                         
   3  -5   6        117.85        132.50         5.50 o                         
   4  -5   6          0.90         -0.61         1.22 o                         
   5  -5   6          0.26          1.83         1.83 o                         
   6  -5   6          0.15         -0.61         1.83 o                         
   7  -5   6         24.95         22.59         3.05 o                         
   8  -5   6          2.80          0.61         2.44 o                         
  -9  -4   6         13.44         14.65         3.05 o                         
  -8  -4   6        111.13        115.40         6.72 o                         
  -7  -4   6         26.43         24.42         3.05 o                         
  -6  -4   6        110.49        116.01         6.11 o                         
  -5  -4   6        170.61        178.88         3.68 o                         
  -4  -4   6        446.01        473.16         7.52 o                         
  -3  -4   6         51.28         50.68         1.76 o                         
  -2  -4   6         21.59         17.73         1.30 o                         
  -1  -4   6         80.47         86.09         3.66 o                         
   0  -4   6          0.26         -0.92         0.92 o                         
   1  -4   6        100.79        103.38         3.22 o                         
   2  -4   6        211.22        201.83         4.95 o                         
   3  -4   6        169.56        160.61         4.52 o                         
   4  -4   6         48.84         47.74         2.75 o                         
   5  -4   6         49.05         53.12         3.66 o                         
   6  -4   6          0.39         -1.83         1.83 o                         
   7  -4   6          0.14         -1.22         1.83 o                         
   8  -4   6          8.96          6.72         3.05 o                         
  -9  -3   6         86.38        100.75         6.72 o                         
  -8  -3   6          2.79         -1.83         1.83 o                         
  -7  -3   6          0.95          0.00         1.83 o                         
  -6  -3   6         80.79         81.21         4.88 o                         
  -5  -3   6          4.44          2.08         1.02 o                         
  -4  -3   6       2405.64       2601.34        30.97 o                         
  -3  -3   6         20.71         14.27         0.89 o                         
  -2  -3   6        597.16        626.85         9.28 o                         
  -1  -3   6        372.59        388.89         6.10 o                         
   0  -3   6        100.67        129.34         3.65 o                         
   1  -3   6        180.61        239.64         5.38 o                         
   2  -3   6         58.32         60.45         3.66 o                         
   3  -3   6         98.98         95.86         4.88 o                         
   4  -3   6         12.85          8.55         2.44 o                         
   5  -3   6        182.87        183.79         5.13 o                         
   6  -3   6        159.89        153.26         6.72 o                         
   7  -3   6          0.08          0.00         1.83 o                         
   8  -3   6          0.02          0.61         2.44 o                         
 -10  -2   6          7.45          9.16         3.05 o                         
  -9  -2   6         35.71         34.19         4.27 o                         
  -8  -2   6          2.49          1.83         2.44 o                         
  -7  -2   6          0.27         -1.22         1.83 o                         
  -6  -2   6         23.74         19.96         1.73 o                         
  -5  -2   6         38.13         37.44         2.03 o                         
  -4  -2   6        201.00        211.63         3.85 o                         
  -3  -2   6         53.39         47.49         1.18 o                         
  -2  -2   6       1066.22       1092.60        13.50 o                         
  -1  -2   6         33.28         27.68         1.53 o                         
   0  -2   6        174.18        214.28         5.80 o                         
   1  -2   6       1475.01       1725.56        42.74 o                         
   2  -2   6         16.62         15.88         2.44 o                         
   3  -2   6          6.75          4.88         1.83 o                         
   4  -2   6          4.46          2.44         1.83 o                         
   5  -2   6         35.21         40.81         5.50 o                         
   6  -2   6          2.13          2.44         1.83 o                         
   7  -2   6          1.01          4.27         2.44 o                         
   8  -2   6          2.25          1.83         2.44 o                         
 -10  -1   6          1.17          1.83         3.05 o                         
  -9  -1   6          9.53         12.82         3.05 o                         
  -8  -1   6         15.21         12.82         3.05 o                         
  -7  -1   6         39.58         43.35         4.27 o                         
  -6  -1   6         13.84         17.09         1.47 o                         
  -5  -1   6          4.67          4.56         0.94 o                         
  -4  -1   6         90.54         93.83         2.33 o                         
  -3  -1   6          6.24          7.32         0.55 o                         
  -2  -1   6        120.03        116.02         2.42 o                         
  -1  -1   6       1205.73       1342.86        19.03 o                         
   0  -1   6       1537.32       1602.21        39.69 o                         
   1  -1   6         38.42         41.52         3.66 o                         
   2  -1   6         35.43         43.96         3.66 o                         
   3  -1   6        146.00        156.91         9.16 o                         
   4  -1   6       1077.76       1103.96        29.31 o                         
   5  -1   6         41.91         40.67         3.66 o                         
   6  -1   6         10.30         11.60         2.44 o                         
   7  -1   6          2.57          0.00         1.83 o                         
 -10   0   6          0.41         -0.61         2.44 o                         
  -9   0   6          0.00         -1.83         1.83 o                         
  -8   0   6         34.29         31.75         3.66 o                         
  -7   0   6          1.89          2.44         1.83 o                         
  -6   0   6        174.93        169.14         3.27 o                         
  -5   0   6        255.21        260.71         4.43 o                         
  -4   0   6         15.94         17.48         1.10 o                         
  -3   0   6         16.73         15.39         0.72 o                         
  -2   0   6        265.43        280.06         4.69 o                         
  -1   0   6         76.68         67.64         2.56 o                         
   0   0   6        219.29        226.54         4.84 o                         
   1   0   6         38.65         44.80         2.75 o                         
   2   0   6        161.99        177.68         7.33 o                         
   3   0   6          2.45          6.11         1.22 o                         
   4   0   6        117.49        121.51         6.72 o                         
   5   0   6         30.50         27.37         2.35 o                         
   6   0   6          0.06          3.05         1.83 o                         
   7   0   6          0.04         -0.61         1.83 o                         
 -10   1   6          0.02         -1.83         2.44 o                         
  -9   1   6          5.62          0.00         2.44 o                         
  -8   1   6          0.05          1.22         1.83 o                         
  -7   1   6          4.59          2.44         1.83 o                         
  -6   1   6         41.38         41.98         1.36 o                         
  -5   1   6          0.91          1.83         0.52 o                         
  -4   1   6        108.53        111.56         3.22 o                         
  -3   1   6       1026.96       1066.83        13.48 o                         
  -2   1   6         57.95         59.53         1.69 o                         
  -1   1   6         44.06         47.02         2.03 o                         
   0   1   6         34.08         25.27         3.05 o                         
   1   1   6         36.88         40.91         3.66 o                         
   2   1   6       1891.99       1908.74        48.24 o                         
   3   1   6        169.50        174.63         8.55 o                         
   4   1   6         64.90         75.71         6.11 o                         
   5   1   6        115.55        123.69         4.40 o                         
   6   1   6          2.03          1.22         1.83 o                         
   7   1   6         71.74         83.04         5.50 o                         
 -10   2   6          0.07          2.44         2.44 o                         
  -9   2   6         11.79         11.60         3.05 o                         
  -8   2   6          1.18          0.61         1.83 o                         
  -7   2   6          5.51          4.82         1.09 o                         
  -6   2   6          7.14          8.65         1.53 o                         
  -5   2   6         43.36         45.61         2.35 o                         
  -4   2   6          1.89          2.20         1.22 o                         
  -3   2   6         24.34         21.38         0.97 o                         
  -2   2   6        172.99        171.78         3.36 o                         
  -1   2   6         45.81         42.06         1.83 o                         
   0   2   6         29.09         25.03         3.05 o                         
   1   2   6        154.48        144.10         6.72 o                         
   2   2   6          8.67          1.22         2.44 o                         
   3   2   6         49.54         39.08         4.27 o                         
   4   2   6          5.68          4.88         2.44 o                         
   5   2   6          4.57          6.53         1.57 o                         
   6   2   6         12.65         11.60         2.44 o                         
 -10   3   6          0.09          1.22         2.44 o                         
  -9   3   6         17.10         27.48         3.66 o                         
  -8   3   6          0.50          3.66         2.44 o                         
  -7   3   6          7.50          8.75         1.22 o                         
  -6   3   6        266.64        268.83         6.16 o                         
  -5   3   6        121.62        114.10         7.63 o                         
  -4   3   6         17.24         13.13         1.30 o                         
  -3   3   6         57.17         62.42         2.48 o                         
  -2   3   6         11.24          8.37         1.02 o                         
  -1   3   6        185.52        187.45         7.33 o                         
   0   3   6        198.12        196.61         7.94 o                         
   1   3   6        342.23        335.22        11.60 o                         
   2   3   6          9.89          3.66         2.44 o                         
   3   3   6          9.63          6.72         3.05 o                         
   4   3   6          0.20         -0.61         2.44 o                         
   5   3   6         39.69         50.91         3.14 o                         
   6   3   6          0.84          1.22         1.83 o                         
  -9   4   6          0.38          1.83         2.44 o                         
  -8   4   6          1.41         -0.61         1.83 o                         
  -7   4   6         27.18         29.94         3.66 o                         
  -6   4   6        155.34        163.71         5.80 o                         
  -5   4   6        129.51        117.28         3.65 o                         
  -4   4   6          5.78          4.58         1.30 o                         
  -3   4   6         17.97         18.78         1.47 o                         
  -2   4   6          5.45          3.05         1.83 o                         
  -1   4   6          2.28          2.69         0.61 o                         
   0   4   6        296.98        312.02        11.60 o                         
   1   4   6         75.45         69.61         5.50 o                         
   2   4   6          0.04         -1.83         1.83 o                         
   3   4   6         40.92         47.02         5.50 o                         
   4   4   6         32.62         45.79         5.50 o                         
   5   4   6         32.96         34.49         2.67 o                         
  -7   5   6          4.73          7.94         1.83 o                         
  -6   5   6          4.74          2.44         1.83 o                         
  -5   5   6         11.21         12.21         2.44 o                         
  -4   5   6          1.24         -0.61         1.83 o                         
  -3   5   6        213.25        216.15         8.55 o                         
  -2   5   6         39.08         37.86         3.66 o                         
  -1   5   6         12.14          9.77         2.44 o                         
   0   5   6         11.25          7.94         3.05 o                         
   1   5   6          0.51         -1.22         1.83 o                         
   2   5   6         40.64         42.74         4.88 o                         
   3   5   6         26.14         20.76         4.27 o                         
   4   5   6         21.93         31.75         4.88 o                         
   5   5   6          5.12          1.83         3.66 o                         
  -7   6   6          4.81          1.22         1.83 o                         
  -6   6   6          8.51          7.33         1.83 o                         
  -5   6   6         32.27         34.80         3.66 o                         
  -4   6   6          3.06          1.83         1.83 o                         
  -3   6   6          6.75          3.66         2.44 o                         
  -2   6   6          4.12          4.27         2.44 o                         
  -1   6   6          1.85         -1.83         2.44 o                         
   0   6   6          1.00         -2.44         2.44 o                         
   1   6   6         20.70         15.88         3.66 o                         
   2   6   6          9.13          7.33         3.05 o                         
   3   6   6          1.07          1.83         3.05 o                         
   4   6   6         24.24         28.09         4.88 o                         
  -7   7   6          1.13         -0.61         1.83 o                         
  -6   7   6          0.38         -1.83         1.83 o                         
  -5   7   6          1.11         -1.83         1.83 o                         
  -4   7   6          0.48         -1.22         1.83 o                         
  -3   7   6         19.54         14.04         3.05 o                         
  -2   7   6          5.13          1.83         2.44 o                         
  -1   7   6         77.32         74.49         5.50 o                         
   0   7   6         40.35         40.91         4.88 o                         
   1   7   6          2.01          0.61         2.44 o                         
   2   7   6          5.91          6.72         3.05 o                         
   3   7   6          6.98          7.94         3.66 o                         
  -7   8   6          0.58          1.83         2.44 o                         
  -6   8   6          1.78          2.44         2.44 o                         
  -5   8   6         19.99         16.49         3.05 o                         
  -4   8   6          0.97         -1.83         1.83 o                         
  -3   8   6          0.11         -2.44         2.44 o                         
  -2   8   6          5.35          2.44         2.44 o                         
  -1   8   6          9.77          9.77         3.66 o                         
   0   8   6         87.74         88.54         6.72 o                         
   1   8   6         24.33         30.53         4.88 o                         
   2   8   6          0.07         -0.61         3.05 o                         
  -7   9   6          0.08         -2.44         2.44 o                         
  -6   9   6          9.21          7.94         3.05 o                         
  -5   9   6          0.60         -1.22         2.44 o                         
  -4   9   6          5.03          7.94         3.05 o                         
  -3   9   6          0.07         -1.83         2.44 o                         
  -2   9   6          0.40         -2.44         2.44 o                         
  -1   9   6          4.28          7.33         3.05 o                         
   0   9   6         22.81         18.32         4.27 o                         
   1   9   6          1.94          3.66         3.66 o                         
  -6  10   6          0.76         -0.61         2.44 o                         
  -5  10   6          0.31          1.83         2.44 o                         
  -4  10   6          0.01         -2.44         3.05 o                         
  -3  10   6          2.65         -1.22         3.05 o                         
  -2  10   6         14.03         12.21         3.66 o                         
  -1  10   6          6.16          5.50         3.66 o                         
  -1 -15   7          2.18          0.61         3.05 o                         
   0 -15   7          6.56          6.11         3.05 o                         
   1 -15   7          3.65          3.05         2.44 o                         
   2 -15   7          1.86          1.22         2.44 o                         
   3 -15   7          3.51          6.72         3.05 o                         
   4 -15   7          4.37          8.55         3.05 o                         
  -3 -14   7         18.56         25.65         4.88 o                         
  -2 -14   7         26.76         29.31         4.88 o                         
  -1 -14   7          6.17          5.50         3.05 o                         
   0 -14   7         21.07         19.54         3.66 o                         
   1 -14   7         13.63         10.38         3.05 o                         
   2 -14   7          0.18         -1.22         1.83 o                         
   3 -14   7          0.39          0.26         1.83 o                         
   4 -14   7          0.73          1.83         2.14 o                         
   5 -14   7          4.31          5.90         1.91 o                         
  -4 -13   7         11.62         12.21         3.66 o                         
  -3 -13   7          0.81          0.00         2.44 o                         
  -2 -13   7         89.80         98.31         6.72 o                         
  -1 -13   7          0.20         -1.83         1.83 o                         
   0 -13   7         61.29         61.67         5.50 o                         
   1 -13   7         12.53         18.32         3.66 o                         
   2 -13   7         36.57         35.81         2.75 o                         
   3 -13   7          3.49          2.44         1.47 o                         
   4 -13   7          0.51         -0.26         1.47 o                         
   5 -13   7          6.55          8.45         1.91 o                         
   6 -13   7          4.39          2.14         1.73 o                         
  -5 -12   7         54.32         61.67         4.88 o                         
  -4 -12   7         27.57         24.42         4.27 o                         
  -3 -12   7         34.90         34.80         4.27 o                         
  -2 -12   7          8.21          4.27         2.44 o                         
  -1 -12   7          5.94          4.88         2.44 o                         
   0 -12   7          5.23          0.61         1.83 o                         
   1 -12   7          1.77          2.85         1.09 o                         
   2 -12   7         18.38         17.26         1.57 o                         
   3 -12   7          2.29          3.05         1.47 o                         
   4 -12   7         89.63         89.42         3.65 o                         
   5 -12   7         26.99         26.76         2.35 o                         
   6 -12   7          1.24         -0.35         1.47 o                         
   7 -12   7          0.01          0.61         1.73 o                         
  -6 -11   7         75.51         79.99         5.50 o                         
  -5 -11   7         90.61         91.59         5.50 o                         
  -4 -11   7         62.10         56.18         5.50 o                         
  -3 -11   7         63.80         76.32         5.50 o                         
  -2 -11   7         13.28          9.16         2.44 o                         
  -1 -11   7         12.30          9.55         1.09 o                         
   0 -11   7          4.55          0.73         1.02 o                         
   1 -11   7         14.97         15.88         1.47 o                         
   2 -11   7         78.20         82.99         5.19 o                         
   3 -11   7         12.83          9.59         1.83 o                         
   4 -11   7         37.65         41.71         2.78 o                         
   5 -11   7          0.01         -1.30         1.30 o                         
   6 -11   7          3.15          0.61         1.73 o                         
   7 -11   7          0.28         -0.92         1.30 o                         
  -7 -10   7         22.11         20.15         3.66 o                         
  -6 -10   7          2.33          1.83         2.44 o                         
  -5 -10   7          2.46          0.00         1.83 o                         
  -4 -10   7         60.46         68.39         4.88 o                         
  -3 -10   7          1.24          0.00         1.83 o                         
  -2 -10   7         10.33          4.88         1.83 o                         
  -1 -10   7        323.22        292.38         5.99 o                         
   0 -10   7         80.25         77.61         3.36 o                         
   1 -10   7          0.75         -0.24         1.02 o                         
   2 -10   7         50.34         51.63         2.78 o                         
   3 -10   7        133.39        130.01         5.80 o                         
   4 -10   7        100.47        106.01         3.65 o                         
   5 -10   7          7.24          8.95         1.73 o                         
   6 -10   7          0.42          0.00         1.30 o                         
   7 -10   7          4.52          3.05         2.44 o                         
  -7  -9   7         16.40         13.43         3.05 o                         
  -6  -9   7          7.82          4.88         2.44 o                         
  -5  -9   7         10.44          8.59         1.73 o                         
  -4  -9   7         42.72         38.47         3.66 o                         
  -3  -9   7        169.37        150.21         6.72 o                         
  -2  -9   7         96.82        116.62         6.11 o                         
  -1  -9   7          2.50          3.66         1.83 o                         
   0  -9   7        105.49         89.15         4.88 o                         
   1  -9   7          6.45          7.33         1.83 o                         
   2  -9   7        381.04        394.61         8.17 o                         
   3  -9   7        347.02        333.16         7.30 o                         
   4  -9   7          6.75          7.04         1.30 o                         
   5  -9   7          5.21          4.27         1.30 o                         
   6  -9   7          0.06          0.61         1.30 o                         
   7  -9   7          0.43          2.14         1.73 o                         
   8  -9   7          3.62          5.50         3.05 o                         
  -8  -8   7          7.45          6.72         3.05 o                         
  -7  -8   7         53.27         50.68         4.88 o                         
  -6  -8   7          6.91          4.27         2.44 o                         
  -5  -8   7          0.67         -1.30         1.30 o                         
  -4  -8   7         38.61         27.48         3.05 o                         
  -3  -8   7          3.08          1.22         1.83 o                         
  -2  -8   7         79.03         75.71         4.27 o                         
  -1  -8   7          7.01          7.33         1.83 o                         
   0  -8   7         94.91         99.53         4.88 o                         
   1  -8   7       1122.74       1136.94        29.31 o                         
   2  -8   7        171.89        159.37         6.72 o                         
   3  -8   7         54.43         50.86         3.05 o                         
   4  -8   7          3.62          0.85         1.22 o                         
   5  -8   7         10.96          7.83         3.36 o                         
   6  -8   7         49.06         50.69         3.02 o                         
   7  -8   7         13.64         15.58         2.16 o                         
   8  -8   7          1.80          3.05         1.73 o                         
  -8  -7   7          1.43          0.00         2.44 o                         
  -7  -7   7         10.65         12.82         3.05 o                         
  -6  -7   7        226.32        207.60         8.55 o                         
  -5  -7   7         57.02         53.15         3.02 o                         
  -4  -7   7          2.45          0.00         1.22 o                         
  -3  -7   7        168.30        164.86         6.72 o                         
  -2  -7   7          0.39          0.00         1.22 o                         
  -1  -7   7          2.87          1.83         1.22 o                         
   0  -7   7        621.05        613.65        17.10 o                         
   1  -7   7          2.75          4.27         1.83 o                         
   2  -7   7        364.04        340.71        10.38 o                         
   3  -7   7        163.37        167.30         6.72 o                         
   4  -7   7          3.76          4.88         1.30 o                         
   5  -7   7          5.47          5.50         1.30 o                         
   6  -7   7          8.76          6.11         1.73 o                         
   7  -7   7          4.82          5.80         1.73 o                         
   8  -7   7          0.21         -0.79         1.47 o                         
  -8  -6   7          5.88          2.44         2.44 o                         
  -7  -6   7        131.87        123.95         6.72 o                         
  -6  -6   7          8.00          5.50         2.44 o                         
  -5  -6   7         48.28         44.92         3.05 o                         
  -4  -6   7         57.09         60.56         2.78 o                         
  -3  -6   7         14.48         13.43         1.83 o                         
  -2  -6   7          6.17          7.33         1.83 o                         
  -1  -6   7        225.08        246.68         7.94 o                         
   0  -6   7          5.13          4.88         1.22 o                         
   1  -6   7         12.03         10.38         1.83 o                         
   2  -6   7         75.45         76.32         4.27 o                         
   3  -6   7         91.95         84.26         4.27 o                         
   4  -6   7        217.93        199.97         5.18 o                         
   5  -6   7          4.01          6.17         1.30 o                         
   6  -6   7          0.05         -0.92         1.30 o                         
   7  -6   7          2.73          2.97         1.47 o                         
   8  -6   7          1.44         -1.53         1.53 o                         
  -9  -5   7          0.60          0.00         2.44 o                         
  -8  -5   7          2.52          3.05         2.44 o                         
  -7  -5   7         96.85         99.53         6.11 o                         
  -6  -5   7         17.03         17.71         2.44 o                         
  -5  -5   7         40.87         40.66         2.35 o                         
  -4  -5   7         66.77         71.89         2.78 o                         
  -3  -5   7          4.28          1.83         1.22 o                         
  -2  -5   7         26.57         25.65         2.44 o                         
  -1  -5   7        302.43        286.98         8.55 o                         
   0  -5   7         14.03         13.43         1.83 o                         
   1  -5   7         23.51         22.59         2.44 o                         
   2  -5   7          2.47          1.22         0.86 o                         
   3  -5   7         14.35          6.72         1.83 o                         
   4  -5   7         61.95         67.78         4.27 o                         
   5  -5   7          5.01          3.36         1.30 o                         
   6  -5   7         11.73         12.82         2.44 o                         
   7  -5   7          2.40          4.27         2.44 o                         
   8  -5   7          4.04          5.50         3.05 o                         
  -9  -4   7          0.01          3.05         2.44 o                         
  -8  -4   7          6.73          6.11         3.05 o                         
  -7  -4   7        113.71        122.12         6.72 o                         
  -6  -4   7          1.00          0.61         1.83 o                         
  -5  -4   7         11.34         13.40         1.00 o                         
  -4  -4   7        280.33        304.31         5.26 o                         
  -3  -4   7         94.76         88.37         2.78 o                         
  -2  -4   7        790.20        838.96        21.37 o                         
  -1  -4   7        196.37        182.76         4.52 o                         
   0  -4   7          2.90          3.91         1.02 o                         
   1  -4   7         13.38          6.72         1.02 o                         
   2  -4   7          0.20          1.34         1.02 o                         
   3  -4   7          1.70          0.37         1.02 o                         
   4  -4   7          1.51         -1.83         1.83 o                         
   5  -4   7         56.08         56.75         3.97 o                         
   6  -4   7          2.06          0.61         1.83 o                         
   7  -4   7          5.03          6.11         2.44 o                         
   8  -4   7         11.19         13.43         3.05 o                         
  -9  -3   7        107.94        121.51         7.33 o                         
  -8  -3   7         16.54         10.99         3.05 o                         
  -7  -3   7         45.27         43.35         4.27 o                         
  -6  -3   7          6.86          6.11         1.83 o                         
  -5  -3   7         75.77         71.09         2.78 o                         
  -4  -3   7        113.63        130.21         2.78 o                         
  -3  -3   7         90.44         97.88         2.05 o                         
  -2  -3   7          6.44          5.77         1.22 o                         
  -1  -3   7         35.72         38.56         1.91 o                         
   0  -3   7       1299.68       1387.79        24.39 o                         
   1  -3   7        134.63        128.23         3.81 o                         
   2  -3   7          1.00          6.11         1.83 o                         
   3  -3   7        187.45        181.35         7.94 o                         
   4  -3   7         28.22         23.20         3.05 o                         
   5  -3   7         34.46         30.89         2.44 o                         
   6  -3   7          0.00         -1.83         1.83 o                         
   7  -3   7         24.85         19.54         3.05 o                         
 -10  -2   7         18.14         16.49         3.66 o                         
  -9  -2   7         12.16         14.65         3.66 o                         
  -8  -2   7          0.19          0.61         1.83 o                         
  -7  -2   7         35.47         42.74         4.27 o                         
  -6  -2   7         11.74         12.82         2.44 o                         
  -5  -2   7         40.77         39.25         2.03 o                         
  -4  -2   7          5.96          4.91         0.66 o                         
  -3  -2   7          0.31          0.10         0.39 o                         
  -2  -2   7         12.17         12.73         0.80 o                         
  -1  -2   7         41.50         56.07         2.35 o                         
   0  -2   7         80.67         70.18         2.78 o                         
   1  -2   7        232.76        230.20         8.55 o                         
   2  -2   7        326.53        330.33        10.99 o                         
   3  -2   7         69.68         69.61         4.88 o                         
   4  -2   7         56.46         53.12         4.88 o                         
   5  -2   7         28.66         28.81         2.35 o                         
   6  -2   7         22.50         27.48         3.05 o                         
   7  -2   7          0.21          1.83         2.44 o                         
 -10  -1   7          1.53          1.83         3.05 o                         
  -9  -1   7          7.14          6.72         3.05 o                         
  -8  -1   7          1.03          0.61         2.44 o                         
  -7  -1   7          3.46          0.61         1.83 o                         
  -6  -1   7         36.43         42.74         3.66 o                         
  -5  -1   7          2.86          2.52         0.78 o                         
  -4  -1   7        140.75        144.15         3.04 o                         
  -3  -1   7        279.84        263.56         4.58 o                         
  -2  -1   7        176.96        171.90         3.36 o                         
  -1  -1   7        517.68        547.80         8.68 o                         
   0  -1   7         83.57         76.07         2.78 o                         
   1  -1   7          7.75          6.72         1.83 o                         
   2  -1   7         12.36         10.99         2.44 o                         
   3  -1   7        701.50        743.10        21.37 o                         
   4  -1   7         95.35        100.14         6.72 o                         
   5  -1   7         50.45         51.05         6.41 o                         
   6  -1   7         25.85         30.53         3.05 o                         
   7  -1   7         11.62         14.04         3.05 o                         
 -10   0   7          1.12          2.44         2.44 o                         
  -9   0   7          3.85          1.83         2.44 o                         
  -8   0   7          1.86          1.83         2.44 o                         
  -7   0   7          4.36          1.83         1.83 o                         
  -6   0   7         22.25         21.65         1.57 o                         
  -5   0   7          2.35          1.45         0.78 o                         
  -4   0   7         37.65         41.36         4.27 o                         
  -3   0   7         90.36         87.67         2.15 o                         
  -2   0   7        460.13        494.58        10.22 o                         
  -1   0   7        694.51        715.98        10.80 o                         
   0   0   7         62.47         61.52         2.12 o                         
   1   0   7        125.53        145.17         3.61 o                         
   2   0   7        304.63        304.69        10.99 o                         
   3   0   7         22.89         31.14         4.27 o                         
   4   0   7         12.64          9.77         3.05 o                         
   5   0   7         49.36         49.22         2.93 o                         
   6   0   7         21.36         21.37         3.05 o                         
   7   0   7         22.65         20.76         3.05 o                         
 -10   1   7          0.06         -1.83         1.83 o                         
  -9   1   7          0.03         -1.22         2.44 o                         
  -8   1   7          1.01          0.00         1.83 o                         
  -7   1   7          3.08          3.87         1.09 o                         
  -6   1   7         13.79         13.44         1.47 o                         
  -5   1   7         24.97         22.00         3.66 o                         
  -4   1   7         22.97         28.30         2.44 o                         
  -3   1   7         89.30         94.67         2.60 o                         
  -2   1   7        576.82        612.09         9.51 o                         
  -1   1   7         12.66         11.28         1.09 o                         
   0   1   7         60.23         65.50         2.12 o                         
   1   1   7        547.58        554.42        17.10 o                         
   2   1   7        208.23        221.65         9.16 o                         
   3   1   7          8.17          2.44         2.44 o                         
   4   1   7          0.25          0.00         2.44 o                         
   5   1   7          3.55          1.91         1.57 o                         
   6   1   7         21.73         27.48         3.05 o                         
 -10   2   7          1.10          2.44         2.44 o                         
  -9   2   7          0.42          2.44         2.44 o                         
  -8   2   7          1.44         -0.61         1.83 o                         
  -7   2   7          6.22          9.29         1.47 o                         
  -6   2   7          0.43          1.10         2.44 o                         
  -5   2   7          2.75          2.75         1.30 o                         
  -4   2   7         81.77         89.97         5.50 o                         
  -3   2   7         28.17         27.82         2.67 o                         
  -2   2   7        133.95        132.65         3.63 o                         
  -1   2   7         11.53         16.17         2.75 o                         
   0   2   7        101.05        110.52         6.11 o                         
   1   2   7        427.65        482.98        15.88 o                         
   2   2   7        247.52        264.39        10.99 o                         
   3   2   7         98.08        108.69         6.72 o                         
   4   2   7          3.52          3.66         3.05 o                         
   5   2   7         22.57         23.84         2.48 o                         
   6   2   7         20.50         25.65         3.05 o                         
 -10   3   7          3.11          0.61         2.44 o                         
  -9   3   7          0.79          0.00         2.44 o                         
  -8   3   7          5.29          7.33         2.44 o                         
  -7   3   7          4.55          2.65         1.09 o                         
  -6   3   7         60.10         60.13         3.05 o                         
  -5   3   7        178.82        193.31         5.18 o                         
  -4   3   7         61.57         58.95         2.78 o                         
  -3   3   7         20.97         20.63         1.14 o                         
  -2   3   7          0.43         -0.73         1.02 o                         
  -1   3   7          4.36          3.05         1.83 o                         
   0   3   7        122.68        114.18         6.72 o                         
   1   3   7        233.51        224.09         9.77 o                         
   2   3   7          0.61          0.61         2.44 o                         
   3   3   7          1.40         -0.61         2.44 o                         
   4   3   7         71.64         78.16         6.72 o                         
   5   3   7          3.61          6.59         2.03 o                         
  -9   4   7          0.79          0.61         2.44 o                         
  -8   4   7         28.15         28.09         3.66 o                         
  -7   4   7         20.88         23.13         1.91 o                         
  -6   4   7          1.24          1.53         1.30 o                         
  -5   4   7          7.86          8.34         1.73 o                         
  -4   4   7         50.45         51.39         2.78 o                         
  -3   4   7        138.36        134.09         7.02 o                         
  -2   4   7         97.40         96.47         5.50 o                         
  -1   4   7         12.31          9.77         2.44 o                         
   0   4   7         28.58         17.10         3.66 o                         
   1   4   7          7.78          3.05         2.44 o                         
   2   4   7          0.17         -1.22         2.44 o                         
   3   4   7          9.91          3.05         3.05 o                         
   4   4   7         11.27          9.16         3.66 o                         
   5   4   7          0.58         -3.05         3.05 o                         
  -7   5   7         49.37         51.90         3.66 o                         
  -6   5   7          5.81          6.11         1.83 o                         
  -5   5   7          0.00          0.00         1.83 o                         
  -4   5   7         63.18         57.40         4.27 o                         
  -3   5   7         25.07         26.26         3.66 o                         
  -2   5   7        169.20        167.30         7.94 o                         
  -1   5   7         51.83         48.85         4.88 o                         
   0   5   7         13.06          6.11         3.05 o                         
   1   5   7         41.81         42.13         4.88 o                         
   2   5   7         32.74         29.92         4.27 o                         
   3   5   7         10.54          9.77         3.66 o                         
   4   5   7         14.27         20.15         4.88 o                         
  -7   6   7          9.72          9.16         2.44 o                         
  -6   6   7         12.79         12.21         2.44 o                         
  -5   6   7         12.89         11.60         2.44 o                         
  -4   6   7         17.73         18.32         3.05 o                         
  -3   6   7          0.14         -1.83         1.83 o                         
  -2   6   7          2.49          1.83         2.44 o                         
  -1   6   7          8.75          4.27         3.05 o                         
   0   6   7          6.38          3.05         3.05 o                         
   1   6   7         11.37         14.65         3.66 o                         
   2   6   7          0.43          0.61         3.05 o                         
   3   6   7          0.34         -0.61         3.05 o                         
  -7   7   7          2.85          5.50         2.44 o                         
  -6   7   7          1.60         -1.83         2.44 o                         
  -5   7   7         94.16         92.20         6.11 o                         
  -4   7   7          0.50         -1.83         1.83 o                         
  -3   7   7          0.29         -1.83         1.83 o                         
  -2   7   7          1.79         -0.61         2.44 o                         
  -1   7   7          0.22         -1.83         2.44 o                         
   0   7   7         12.09          9.77         3.05 o                         
   1   7   7          0.19          0.00         3.05 o                         
   2   7   7          0.79         -2.44         2.44 o                         
  -7   8   7          0.48         -1.83         2.44 o                         
  -6   8   7          0.07          1.22         2.44 o                         
  -5   8   7          0.73          0.00         2.44 o                         
  -4   8   7          0.26         -2.44         2.44 o                         
  -3   8   7          7.02          4.27         3.05 o                         
  -2   8   7         23.25         25.03         4.27 o                         
  -1   8   7          0.61          1.22         3.05 o                         
   0   8   7         13.58         11.60         3.66 o                         
   1   8   7          0.16          3.05         3.05 o                         
  -6   9   7          4.54          1.83         3.05 o                         
  -5   9   7          0.03         -1.22         2.44 o                         
  -4   9   7          0.07         -1.83         2.44 o                         
  -3   9   7          1.17         -3.05         3.05 o                         
  -2   9   7         18.19         23.20         4.27 o                         
  -1   9   7         16.03         20.15         4.27 o                         
   0   9   7          3.52          3.05         3.66 o                         
  -4  10   7          1.11         -2.44         2.44 o                         
  -3  10   7          0.13          0.00         3.05 o                         
  -1 -15   8          6.81          6.11         3.05 o                         
   0 -15   8          7.05          6.72         3.05 o                         
   1 -15   8         10.24          8.55         3.66 o                         
   2 -15   8         11.28          6.72         3.05 o                         
   3 -15   8          7.40         12.21         3.66 o                         
   4 -15   8          1.20          2.44         1.73 o                         
  -3 -14   8         22.12         29.31         4.88 o                         
  -2 -14   8          0.22          0.00         2.44 o                         
  -1 -14   8          4.29          3.05         3.05 o                         
   0 -14   8         20.22         17.10         3.66 o                         
   1 -14   8         15.91         17.10         3.66 o                         
   2 -14   8         23.11         25.65         4.27 o                         
   3 -14   8          6.35         11.14         3.97 o                         
   4 -14   8          7.06         10.99         1.91 o                         
   5 -14   8          0.01         -0.96         1.47 o                         
  -4 -13   8          0.09         -1.22         3.05 o                         
  -3 -13   8         46.75         52.51         5.50 o                         
  -2 -13   8         21.05         20.15         3.66 o                         
  -1 -13   8         46.68         43.96         4.88 o                         
   0 -13   8          7.35          1.83         2.44 o                         
   1 -13   8          0.27         -1.02         1.02 o                         
   2 -13   8         15.15         16.12         1.91 o                         
   3 -13   8          0.39          1.22         1.83 o                         
   4 -13   8          3.37          3.14         2.75 o                         
   5 -13   8         13.13         11.17         1.91 o                         
   6 -13   8          0.85          2.44         1.91 o                         
  -5 -12   8         29.33         28.09         3.66 o                         
  -4 -12   8          8.02          7.33         3.05 o                         
  -3 -12   8         44.87         47.63         4.88 o                         
  -2 -12   8          1.96          3.05         2.44 o                         
  -1 -12   8        115.85        119.68         6.72 o                         
   0 -12   8         72.34         66.22         2.59 o                         
   1 -12   8         25.00         27.07         2.03 o                         
   2 -12   8          4.99          5.76         1.47 o                         
   3 -12   8          4.09          4.71         1.47 o                         
   4 -12   8         48.08         49.57         3.22 o                         
   5 -12   8          0.21         -0.61         1.47 o                         
   6 -12   8         13.15         14.51         2.16 o                         
  -6 -11   8          0.16          0.00         2.44 o                         
  -5 -11   8         29.67         26.87         3.66 o                         
  -4 -11   8         11.84         10.99         3.05 o                         
  -3 -11   8         22.50         22.59         3.66 o                         
  -2 -11   8        179.04        169.14         7.94 o                         
  -1 -11   8        136.12        137.93         3.69 o                         
   0 -11   8          3.69          3.05         1.02 o                         
   1 -11   8          3.57          6.28         1.30 o                         
   2 -11   8          4.51          2.75         1.30 o                         
   3 -11   8         84.94         82.65         3.37 o                         
   4 -11   8          0.58         -0.92         1.30 o                         
   5 -11   8          8.65          9.77         1.91 o                         
   6 -11   8          0.22          0.00         2.14 o                         
   7 -11   8          0.06          0.61         1.73 o                         
  -7 -10   8         21.60         20.76         3.66 o                         
  -6 -10   8          1.91          6.11         2.44 o                         
  -5 -10   8         78.73         75.10         5.50 o                         
  -4 -10   8          4.00          4.27         2.44 o                         
  -3 -10   8         23.60         26.87         3.66 o                         
  -2 -10   8         15.88         10.38         2.44 o                         
  -1 -10   8          0.90         -0.61         1.83 o                         
   0 -10   8         60.40         57.40         4.27 o                         
   1 -10   8         87.39         98.69         3.37 o                         
   2 -10   8        223.42        214.09        11.30 o                         
   3 -10   8          7.88          9.03         1.47 o                         
   4 -10   8          2.60          0.00         1.30 o                         
   5 -10   8         14.67         13.80         1.73 o                         
   6 -10   8          0.15          0.00         1.30 o                         
   7 -10   8          7.52          3.97         1.73 o                         
  -7  -9   8         37.49         42.74         4.88 o                         
  -6  -9   8          7.61          6.72         2.44 o                         
  -5  -9   8         34.53         40.91         4.27 o                         
  -4  -9   8          3.21          5.50         2.44 o                         
  -3  -9   8        314.56        289.42        10.38 o                         
  -2  -9   8         56.87         65.33         4.88 o                         
  -1  -9   8          0.99         -1.83         1.83 o                         
   0  -9   8         11.71          7.94         1.83 o                         
   1  -9   8        556.10        558.09        16.49 o                         
   2  -9   8        135.82        145.93         6.72 o                         
   3  -9   8          1.53          1.53         1.30 o                         
   4  -9   8         75.62         76.29         4.58 o                         
   5  -9   8         20.75         20.76         2.16 o                         
   6  -9   8         35.10         32.04         3.05 o                         
   7  -9   8          0.06         -0.52         1.47 o                         
  -8  -8   8          0.03         -0.61         2.44 o                         
  -7  -8   8          1.53          3.66         2.44 o                         
  -6  -8   8          5.91          2.44         2.44 o                         
  -5  -8   8         52.96         49.49         3.02 o                         
  -4  -8   8         53.13         52.51         4.27 o                         
  -3  -8   8        299.61        288.20         9.77 o                         
  -2  -8   8          7.18          3.66         1.83 o                         
  -1  -8   8        148.81        142.88         6.11 o                         
   0  -8   8        158.89        164.25         6.72 o                         
   1  -8   8        302.15        312.63        10.38 o                         
   2  -8   8          7.75          9.16         2.44 o                         
   3  -8   8          2.58          2.44         1.30 o                         
   4  -8   8         18.43         17.12         1.73 o                         
   5  -8   8         11.62         11.73         1.73 o                         
   6  -8   8          8.09         11.11         2.14 o                         
   7  -8   8          5.53          8.72         1.73 o                         
  -8  -7   8          2.59          1.83         2.44 o                         
  -7  -7   8         31.53         26.26         3.66 o                         
  -6  -7   8         17.13         17.10         3.05 o                         
  -5  -7   8         34.13         34.23         3.97 o                         
  -4  -7   8         88.39        100.04         4.58 o                         
  -3  -7   8         27.20         28.70         3.05 o                         
  -2  -7   8          2.59          2.44         1.22 o                         
  -1  -7   8        188.57        202.11         7.33 o                         
   0  -7   8        413.57        416.43        12.82 o                         
   1  -7   8        191.74        175.85         6.72 o                         
   2  -7   8          4.96          1.22         1.83 o                         
   3  -7   8          6.50          3.66         1.83 o                         
   4  -7   8         19.99         11.55         3.05 o                         
   5  -7   8          9.74         10.16         1.73 o                         
   6  -7   8          2.69          1.83         2.14 o                         
   7  -7   8          7.87          6.11         1.73 o                         
  -8  -6   8          0.16         -0.61         2.44 o                         
  -7  -6   8         30.29         28.09         3.66 o                         
  -6  -6   8         11.73         14.04         2.44 o                         
  -5  -6   8         86.48         90.08         3.37 o                         
  -4  -6   8        312.83        315.06        14.35 o                         
  -3  -6   8          4.40          4.27         1.22 o                         
  -2  -6   8          2.96          1.83         1.22 o                         
  -1  -6   8        125.51        114.18         4.88 o                         
   0  -6   8        692.45        655.78        17.71 o                         
   1  -6   8        175.70        173.41         6.72 o                         
   2  -6   8          5.97          4.88         1.83 o                         
   3  -6   8        316.64        290.03         9.77 o                         
   4  -6   8          7.58          9.16         2.44 o                         
   5  -6   8         17.43         13.54         1.73 o                         
   6  -6   8          0.13          0.00         1.30 o                         
   7  -6   8          1.78          0.61         1.83 o                         
  -9  -5   8          1.36          3.05         2.44 o                         
  -8  -5   8          9.86         10.99         3.05 o                         
  -7  -5   8         14.42         16.49         3.05 o                         
  -6  -5   8         76.39         79.38         4.88 o                         
  -5  -5   8         28.11         25.70         1.91 o                         
  -4  -5   8          4.08          3.79         1.02 o                         
  -3  -5   8         17.53         14.65         1.83 o                         
  -2  -5   8          5.07          7.94         1.83 o                         
  -1  -5   8          3.10          6.72         1.83 o                         
   0  -5   8         44.94         43.84         2.35 o                         
   1  -5   8          0.31         -1.10         2.44 o                         
   2  -5   8         86.78         93.20         3.65 o                         
   3  -5   8         15.56          4.88         1.47 o                         
   4  -5   8         47.91         39.46         2.78 o                         
   5  -5   8         33.28         29.87         2.75 o                         
   6  -5   8          0.99         -1.30         1.30 o                         
   7  -5   8         13.13         15.88         3.05 o                         
  -9  -4   8        161.28        180.74         9.16 o                         
  -8  -4   8         59.29         54.34         4.88 o                         
  -7  -4   8          0.06          0.61         1.83 o                         
  -6  -4   8          9.49          8.55         2.44 o                         
  -5  -4   8         28.05         17.81         6.72 o                         
  -4  -4   8        348.94        380.15         7.74 o                         
  -3  -4   8        307.14        325.59         7.11 o                         
  -2  -4   8        156.56        159.42         4.25 o                         
  -1  -4   8        168.97        171.66         5.50 o                         
   0  -4   8        125.56        124.84         3.81 o                         
   1  -4   8         60.34         70.84         3.97 o                         
   2  -4   8          3.25         -0.12         1.02 o                         
   3  -4   8          2.60         -0.61         1.30 o                         
   4  -4   8          0.03         -0.61         1.83 o                         
   5  -4   8          8.10          7.11         1.47 o                         
   6  -4   8          0.02         -1.22         1.83 o                         
   7  -4   8         21.90         24.42         3.66 o                         
  -9  -3   8          1.81          1.83         3.05 o                         
  -8  -3   8         28.39         33.58         4.27 o                         
  -7  -3   8          0.51         -0.61         1.83 o                         
  -6  -3   8         92.46         89.76         5.50 o                         
  -5  -3   8          4.92          5.31         1.02 o                         
  -4  -3   8         13.13         11.25         0.84 o                         
  -3  -3   8        150.35        146.91         4.98 o                         
  -2  -3   8         64.35         64.09         2.06 o                         
  -1  -3   8        260.05        260.90         6.00 o                         
   0  -3   8         17.43         13.57         1.83 o                         
   1  -3   8        151.75        174.66         4.95 o                         
   2  -3   8          0.80          0.00         1.02 o                         
   3  -3   8         60.36         58.62         4.88 o                         
   4  -3   8          3.65          1.83         2.44 o                         
   5  -3   8          0.12         -1.22         1.30 o                         
   6  -3   8         32.66         28.09         3.66 o                         
   7  -3   8          1.80          1.83         2.44 o                         
  -9  -2   8          6.81          2.44         2.44 o                         
  -8  -2   8         18.38         17.71         3.05 o                         
  -7  -2   8          4.80          3.66         1.83 o                         
  -6  -2   8        450.98        469.55        14.65 o                         
  -5  -2   8          4.99          4.54         0.89 o                         
  -4  -2   8         18.52         17.78         1.04 o                         
  -3  -2   8         11.05         10.89         0.89 o                         
  -2  -2   8          9.91         12.85         1.14 o                         
  -1  -2   8         58.73         82.56         2.29 o                         
   0  -2   8          6.58          6.31         1.02 o                         
   1  -2   8         45.37         48.03         2.78 o                         
   2  -2   8          3.88          0.61         1.83 o                         
   3  -2   8         35.67         33.58         4.27 o                         
   4  -2   8        133.15        132.50         7.33 o                         
   5  -2   8          0.06         -1.53         1.53 o                         
   6  -2   8          4.39          4.88         2.44 o                         
   7  -2   8          0.00         -1.83         1.83 o                         
 -10  -1   8          0.98         -2.44         2.44 o                         
  -9  -1   8          0.65         -2.44         2.44 o                         
  -8  -1   8         12.30          7.33         2.44 o                         
  -7  -1   8         17.32         17.71         3.05 o                         
  -6  -1   8         11.91         14.41         1.73 o                         
  -5  -1   8         52.96         51.84         1.98 o                         
  -4  -1   8        137.80        141.74         2.60 o                         
  -3  -1   8          0.58          0.84         0.78 o                         
  -2  -1   8          0.76          1.22         1.01 o                         
  -1  -1   8        159.13        180.94         3.57 o                         
   0  -1   8          4.65          3.46         0.82 o                         
   1  -1   8         76.79         80.60         5.50 o                         
   2  -1   8          0.06          0.00         1.83 o                         
   3  -1   8          5.95          8.55         2.44 o                         
   4  -1   8          0.18          1.22         2.44 o                         
   5  -1   8          8.06          9.50         2.14 o                         
   6  -1   8          1.18          0.00         1.83 o                         
 -10   0   8          2.51          2.44         2.44 o                         
  -9   0   8          0.13          0.61         2.44 o                         
  -8   0   8          8.90          6.11         2.44 o                         
  -7   0   8          0.12         -0.73         1.02 o                         
  -6   0   8         12.09         14.28         1.83 o                         
  -5   0   8          0.36         -0.37         1.02 o                         
  -4   0   8          6.02          3.66         1.02 o                         
  -3   0   8        180.86        203.06         4.04 o                         
  -2   0   8        227.09        225.85         4.43 o                         
  -1   0   8          2.91          4.40         0.78 o                         
   0   0   8          1.54          1.37         0.92 o                         
   1   0   8         65.92         72.66         5.50 o                         
   2   0   8        640.86        609.38        18.93 o                         
   3   0   8         45.22         51.90         5.50 o                         
   4   0   8          4.30         11.60         3.05 o                         
   5   0   8          7.87          7.33         3.05 o                         
   6   0   8          3.21          4.27         2.44 o                         
 -10   1   8          5.40          7.33         3.05 o                         
  -9   1   8          0.03          1.22         2.44 o                         
  -8   1   8         12.85         10.99         3.05 o                         
  -7   1   8         24.55         23.33         1.91 o                         
  -6   1   8          0.40         -0.61         1.02 o                         
  -5   1   8          6.52          6.17         1.30 o                         
  -4   1   8         66.29         75.41         3.02 o                         
  -3   1   8        100.13         99.49         2.48 o                         
  -2   1   8         84.37         88.70         2.48 o                         
  -1   1   8         23.32         24.91         1.57 o                         
   0   1   8         99.66        104.78         2.73 o                         
   1   1   8         46.88         63.50         5.50 o                         
   2   1   8         23.71         24.42         3.66 o                         
   3   1   8         55.87         50.68         5.50 o                         
   4   1   8          7.97          9.16         3.05 o                         
   5   1   8          6.76          5.70         1.64 o                         
  -9   2   8          1.51          0.61         2.44 o                         
  -8   2   8          3.00          2.44         2.44 o                         
  -7   2   8          0.08         -1.02         1.02 o                         
  -6   2   8         12.43         12.40         3.05 o                         
  -5   2   8        100.76        109.75         3.97 o                         
  -4   2   8         49.05         52.21         2.59 o                         
  -3   2   8          3.70          4.88         0.89 o                         
  -2   2   8          4.05          4.00         0.78 o                         
  -1   2   8         65.45         69.23         2.59 o                         
   0   2   8        908.14        923.23        26.26 o                         
   1   2   8         20.80         24.42         4.27 o                         
   2   2   8         36.93         35.41         4.88 o                         
   3   2   8        124.57        145.93         8.55 o                         
   4   2   8          1.24          0.61         3.05 o                         
   5   2   8         85.31        105.28         7.94 o                         
  -9   3   8          2.01          1.83         2.44 o                         
  -8   3   8          0.11          0.00         2.44 o                         
  -7   3   8          3.71          1.92         1.47 o                         
  -6   3   8          1.55          3.36         1.53 o                         
  -5   3   8          2.11          0.31         1.30 o                         
  -4   3   8         12.73         13.13         1.73 o                         
  -3   3   8          0.00          0.15         0.78 o                         
  -2   3   8          0.70          0.61         1.83 o                         
  -1   3   8         62.12         66.56         5.50 o                         
   0   3   8          5.53          3.66         3.05 o                         
   1   3   8         24.60         21.98         3.66 o                         
   2   3   8          6.25          4.88         3.05 o                         
   3   3   8          5.82          4.88         3.05 o                         
   4   3   8         40.00         42.74         5.50 o                         
  -9   4   8          0.32          4.88         2.44 o                         
  -8   4   8         15.29         10.99         3.05 o                         
  -7   4   8         26.33         20.61         3.05 o                         
  -6   4   8          0.11          0.61         1.30 o                         
  -5   4   8          6.25          4.45         1.47 o                         
  -4   4   8          3.73          3.05         2.44 o                         
  -3   4   8         14.55         13.57         1.83 o                         
  -2   4   8         34.55         29.92         3.66 o                         
  -1   4   8        186.71        189.29         9.16 o                         
   0   4   8          0.07         -2.44         2.44 o                         
   1   4   8          4.31          2.44         3.05 o                         
   2   4   8          5.74          5.50         3.05 o                         
   3   4   8         43.53         50.07         6.11 o                         
   4   4   8          5.73          6.72         3.66 o                         
  -7   5   8          2.25          1.83         1.83 o                         
  -6   5   8          0.07         -1.22         1.83 o                         
  -5   5   8          5.12          2.44         2.44 o                         
  -4   5   8          3.02          5.50         2.44 o                         
  -3   5   8          0.93         -1.22         2.44 o                         
  -2   5   8         65.28         70.83         6.11 o                         
  -1   5   8         71.67         64.72         6.11 o                         
   0   5   8          0.05         -1.83         2.44 o                         
   1   5   8         14.31         12.21         3.66 o                         
   2   5   8         19.71         20.15         4.27 o                         
   3   5   8         15.17         17.10         4.27 o                         
  -7   6   8          0.07         -1.83         1.83 o                         
  -6   6   8          0.62          0.61         2.44 o                         
  -5   6   8         11.24          7.94         3.05 o                         
  -4   6   8         16.38         11.60         3.05 o                         
  -3   6   8         13.70         14.65         3.66 o                         
  -2   6   8          4.94          5.50         3.05 o                         
  -1   6   8          1.65          0.61         3.05 o                         
   0   6   8         18.52         21.37         4.27 o                         
   1   6   8         13.71         15.88         4.27 o                         
   2   6   8         18.00         28.09         4.88 o                         
  -7   7   8          2.15          4.27         2.44 o                         
  -6   7   8          4.38          6.11         2.44 o                         
  -5   7   8         11.05          7.33         3.05 o                         
  -4   7   8          0.74         -0.61         2.44 o                         
  -3   7   8          0.54         -2.44         2.44 o                         
  -2   7   8          0.23         -2.44         2.44 o                         
  -1   7   8          2.37          7.94         3.66 o                         
   0   7   8          4.23          6.72         3.66 o                         
   1   7   8          2.55          1.22         3.05 o                         
  -6   8   8          0.84          3.66         3.05 o                         
  -5   8   8          3.27          1.83         3.05 o                         
  -4   8   8          0.20         -3.05         3.05 o                         
  -3   8   8         14.18         14.65         4.27 o                         
  -2   8   8          6.34          3.66         3.05 o                         
  -1   8   8          0.47         -2.44         3.05 o                         
   0   8   8          0.06         -2.44         2.44 o                         
  -5   9   8          1.02          4.27         3.05 o                         
  -4   9   8          0.74         -0.61         3.05 o                         
  -3   9   8          1.27          0.00         3.05 o                         
  -1 -15   9         55.88         77.55         6.72 o                         
   0 -15   9          0.75         -2.44         2.44 o                         
   1 -15   9          3.19          3.66         3.05 o                         
   2 -15   9          1.25          0.00         2.44 o                         
   3 -15   9          3.24          1.83         2.44 o                         
  -3 -14   9          7.85          3.66         3.05 o                         
  -2 -14   9          0.34         -2.44         2.44 o                         
  -1 -14   9         27.98         36.64         4.88 o                         
   0 -14   9          0.03          1.22         2.44 o                         
   1 -14   9         12.79         16.49         3.66 o                         
   2 -14   9          0.44          3.14         1.47 o                         
   3 -14   9          5.71          5.80         1.73 o                         
   4 -14   9          0.01          1.31         1.47 o                         
  -3 -13   9          6.55          9.16         3.05 o                         
  -2 -13   9         18.05         20.15         3.66 o                         
  -1 -13   9          0.26         -1.83         1.83 o                         
   0 -13   9         13.74          7.33         3.05 o                         
   1 -13   9         10.28         11.77         1.57 o                         
   2 -13   9          7.08          8.50         1.57 o                         
   3 -13   9         13.30         16.71         4.27 o                         
   4 -13   9          4.08          2.75         1.73 o                         
   5 -13   9          1.72         -1.22         1.73 o                         
  -5 -12   9          7.34          9.77         3.05 o                         
  -4 -12   9         43.89         43.35         4.88 o                         
  -3 -12   9         12.24         11.60         3.05 o                         
  -2 -12   9         15.26         14.04         3.05 o                         
  -1 -12   9          2.18          0.00         1.83 o                         
   0 -12   9         20.34         16.59         1.57 o                         
   1 -12   9          7.93          9.83         2.14 o                         
   2 -12   9          6.44          6.95         1.47 o                         
   3 -12   9          0.22         -0.31         1.30 o                         
   4 -12   9          0.37          0.00         2.14 o                         
   5 -12   9         10.84         10.99         1.91 o                         
   6 -12   9          0.39          2.75         1.73 o                         
  -6 -11   9         18.29         20.76         3.66 o                         
  -5 -11   9          0.59         -0.61         2.44 o                         
  -4 -11   9          0.33         -1.22         1.83 o                         
  -3 -11   9         49.34         61.67         4.88 o                         
  -2 -11   9         12.79          5.50         2.44 o                         
  -1 -11   9         23.49         23.20         3.66 o                         
   0 -11   9         11.27         10.38         2.44 o                         
   1 -11   9         22.43         18.87         1.91 o                         
   2 -11   9         63.90         59.99         3.36 o                         
   3 -11   9         45.60         37.26         3.97 o                         
   4 -11   9          0.00          0.52         1.47 o                         
   5 -11   9          6.45         10.17         2.14 o                         
   6 -11   9          2.21          3.66         1.73 o                         
  -7 -10   9          9.62          9.16         3.05 o                         
  -6 -10   9         12.92          7.33         2.44 o                         
  -5 -10   9          0.10         -1.22         1.83 o                         
  -4 -10   9          6.66          6.72         2.44 o                         
  -3 -10   9         13.75         17.10         3.05 o                         
  -2 -10   9         14.63         13.43         2.44 o                         
  -1 -10   9         14.40         10.99         2.44 o                         
   0 -10   9         45.10         47.63         4.27 o                         
   1 -10   9          0.42          0.00         1.83 o                         
   2 -10   9          0.10         -0.12         2.14 o                         
   3 -10   9          3.86          1.40         1.47 o                         
   4 -10   9          0.14          0.00         2.44 o                         
   5 -10   9          1.17         -0.31         1.30 o                         
   6 -10   9          0.02         -1.30         1.30 o                         
  -7  -9   9          2.81          1.22         2.44 o                         
  -6  -9   9         20.68         20.15         3.05 o                         
  -5  -9   9          8.57          9.16         2.44 o                         
  -4  -9   9         20.41         15.26         2.44 o                         
  -3  -9   9         50.44         40.91         4.27 o                         
  -2  -9   9         41.20         40.30         3.66 o                         
  -1  -9   9         21.37         19.54         3.05 o                         
   0  -9   9         22.29         20.76         3.05 o                         
   1  -9   9        187.80        183.18         7.33 o                         
   2  -9   9        147.31        159.37         7.33 o                         
   3  -9   9          9.99         12.24         1.73 o                         
   4  -9   9          0.16          0.61         1.30 o                         
   5  -9   9         11.02          9.12         1.73 o                         
   6  -9   9          9.21          4.88         1.73 o                         
   7  -9   9          1.93          3.05         1.73 o                         
  -8  -8   9          2.56          1.83         2.44 o                         
  -7  -8   9          0.70          1.22         1.83 o                         
  -6  -8   9         12.67          9.16         2.44 o                         
  -5  -8   9         14.90          9.16         2.44 o                         
  -4  -8   9         27.45         32.97         3.66 o                         
  -3  -8   9         12.55         12.82         2.44 o                         
  -2  -8   9         71.24         61.06         4.27 o                         
  -1  -8   9          1.99         -1.22         1.83 o                         
   0  -8   9         53.78         67.78         4.27 o                         
   1  -8   9        252.60        249.74         9.16 o                         
   2  -8   9          0.39         -1.22         1.83 o                         
   3  -8   9         59.24         61.06         4.27 o                         
   4  -8   9          6.53          7.70         1.73 o                         
   5  -8   9          1.81          3.05         1.47 o                         
   6  -8   9          3.18         -0.09         1.47 o                         
   7  -8   9          0.86          0.31         1.73 o                         
  -8  -7   9          0.63          0.00         2.44 o                         
  -7  -7   9          1.10          3.05         2.44 o                         
  -6  -7   9          5.05          3.66         2.44 o                         
  -5  -7   9         52.19         52.51         4.27 o                         
  -4  -7   9        109.03        117.19         4.08 o                         
  -3  -7   9          6.53          6.11         1.83 o                         
  -2  -7   9         76.41         72.66         4.27 o                         
  -1  -7   9        886.12        949.48        25.03 o                         
   0  -7   9         57.00         58.01         4.27 o                         
   1  -7   9         84.74         76.32         4.27 o                         
   2  -7   9          0.08         -1.22         1.22 o                         
   3  -7   9          3.72          1.83         1.83 o                         
   4  -7   9        114.96        105.33         3.89 o                         
   5  -7   9         43.00         43.82         2.78 o                         
   6  -7   9         13.49         13.91         2.16 o                         
   7  -7   9          0.02          0.61         1.83 o                         
  -8  -6   9         51.23         45.79         4.88 o                         
  -7  -6   9          2.72          1.22         1.83 o                         
  -6  -6   9          5.96          3.66         2.44 o                         
  -5  -6   9          5.90          1.22         1.83 o                         
  -4  -6   9          2.43          0.98         1.22 o                         
  -3  -6   9         57.51         56.18         3.66 o                         
  -2  -6   9        400.30        401.16        12.21 o                         
  -1  -6   9          4.62          6.11         1.83 o                         
   0  -6   9        125.87        121.51         5.50 o                         
   1  -6   9        104.94         97.09         4.88 o                         
   2  -6   9         47.50         47.63         3.66 o                         
   3  -6   9          4.92          4.88         1.83 o                         
   4  -6   9          0.42         -0.61         1.83 o                         
   5  -6   9         15.57         12.49         1.83 o                         
   6  -6   9          0.01          1.05         1.47 o                         
   7  -6   9          2.60          1.22         1.73 o                         
  -9  -5   9         18.85         20.76         4.27 o                         
  -8  -5   9          4.17          3.05         2.44 o                         
  -7  -5   9          0.01         -1.22         1.83 o                         
  -6  -5   9          7.91          2.44         2.44 o                         
  -5  -5   9          0.10          0.61         1.83 o                         
  -4  -5   9         17.11         13.83         1.47 o                         
  -3  -5   9         81.28         80.60         4.27 o                         
  -2  -5   9         60.69         56.18         3.66 o                         
  -1  -5   9          5.62          5.82         1.30 o                         
   0  -5   9         76.65         75.68         4.58 o                         
   1  -5   9         96.40         94.29         6.11 o                         
   2  -5   9        361.65        329.61         7.98 o                         
   3  -5   9         32.49         39.44         2.78 o                         
   4  -5   9          0.62         -1.30         1.30 o                         
   5  -5   9         24.12         24.43         2.75 o                         
   6  -5   9          2.92          3.66         1.73 o                         
   7  -5   9          4.43          3.36         1.73 o                         
  -9  -4   9         37.20         41.52         4.88 o                         
  -8  -4   9          0.08         -1.83         2.44 o                         
  -7  -4   9          0.40         -1.22         1.83 o                         
  -6  -4   9         49.19         57.40         4.27 o                         
  -5  -4   9          0.03         -1.22         1.22 o                         
  -4  -4   9         18.24         16.91         1.47 o                         
  -3  -4   9         51.69         49.28         2.06 o                         
  -2  -4   9          5.95          5.70         1.02 o                         
  -1  -4   9          3.60          2.69         1.22 o                         
   0  -4   9         13.03          7.48         1.47 o                         
   1  -4   9        142.37        128.99         4.25 o                         
   2  -4   9         62.33         62.05         3.37 o                         
   3  -4   9         15.39         12.99         1.91 o                         
   4  -4   9         38.58         40.05         3.02 o                         
   5  -4   9         12.16         11.60         1.91 o                         
   6  -4   9          4.78          7.94         2.44 o                         
  -9  -3   9         14.94         15.26         3.66 o                         
  -8  -3   9          2.64          3.66         2.44 o                         
  -7  -3   9          0.48         -0.61         1.83 o                         
  -6  -3   9          5.59          8.55         2.44 o                         
  -5  -3   9         24.05         18.93         2.44 o                         
  -4  -3   9        124.20        124.22         4.11 o                         
  -3  -3   9         92.91         94.77         2.78 o                         
  -2  -3   9          0.05         -0.53         0.78 o                         
  -1  -3   9         26.53         29.50         3.36 o                         
   0  -3   9          0.66         -1.22         1.22 o                         
   1  -3   9         12.50          9.56         1.47 o                         
   2  -3   9          0.79         -0.35         1.47 o                         
   3  -3   9         78.56         86.09         6.11 o                         
   4  -3   9          3.00          6.11         2.44 o                         
   5  -3   9         12.52         17.71         3.66 o                         
   6  -3   9         15.10         17.71         3.05 o                         
  -9  -2   9          1.38          3.66         3.05 o                         
  -8  -2   9          0.13          0.00         2.44 o                         
  -7  -2   9         13.62         14.04         3.05 o                         
  -6  -2   9         94.13         95.25         5.50 o                         
  -5  -2   9          0.45          0.31         1.30 o                         
  -4  -2   9          2.01          0.76         0.78 o                         
  -3  -2   9         65.03         72.20         2.29 o                         
  -2  -2   9        453.72        491.10         8.09 o                         
  -1  -2   9         55.32         54.55         2.06 o                         
   0  -2   9         10.32          8.56         2.44 o                         
   1  -2   9         87.57         85.20         3.37 o                         
   2  -2   9          7.65          1.83         2.44 o                         
   3  -2   9         20.29         15.88         3.66 o                         
   4  -2   9          1.97          2.44         2.44 o                         
   5  -2   9         56.14         72.66         7.33 o                         
   6  -2   9          0.07          0.00         1.83 o                         
  -9  -1   9          3.97          4.88         2.44 o                         
  -8  -1   9         10.14         10.99         3.05 o                         
  -7  -1   9          6.22          6.72         2.44 o                         
  -6  -1   9          2.25          0.00         1.30 o                         
  -5  -1   9          0.05         -0.85         1.22 o                         
  -4  -1   9          0.02         -0.61         0.86 o                         
  -3  -1   9         13.03         13.60         1.14 o                         
  -2  -1   9          2.69          1.91         0.78 o                         
  -1  -1   9        106.29        111.98         2.85 o                         
   0  -1   9        175.86        170.40         3.75 o                         
   1  -1   9         68.30         64.93         2.23 o                         
   2  -1   9          0.01          2.44         2.44 o                         
   3  -1   9         55.81         59.23         6.11 o                         
   4  -1   9         40.52         44.57         5.50 o                         
   5  -1   9          3.16          3.66         3.05 o                         
   6  -1   9         16.92         18.93         3.05 o                         
  -9   0   9          0.38         -2.44         2.44 o                         
  -8   0   9         40.01         50.68         4.88 o                         
  -7   0   9          0.01         -0.31         1.53 o                         
  -6   0   9         19.35         21.50         1.91 o                         
  -5   0   9         35.63         35.56         3.97 o                         
  -4   0   9          5.32          3.00         1.02 o                         
  -3   0   9        172.70        187.50         3.93 o                         
  -2   0   9          3.38          2.69         1.21 o                         
  -1   0   9          1.03         -0.46         0.78 o                         
   0   0   9          2.74          2.20         0.61 o                         
   1   0   9        378.22        384.07        14.04 o                         
   2   0   9        185.25        192.95         9.16 o                         
   3   0   9         25.71         28.09         4.27 o                         
   4   0   9         23.22         24.42         4.27 o                         
   5   0   9         10.79         12.82         4.27 o                         
  -9   1   9          1.64         -1.22         2.44 o                         
  -8   1   9          7.55          6.92         1.57 o                         
  -7   1   9          0.01          0.61         1.30 o                         
  -6   1   9          5.69          2.75         2.75 o                         
  -5   1   9         19.47         22.93         2.16 o                         
  -4   1   9         73.40         86.40         3.45 o                         
  -3   1   9        139.95        144.54         3.36 o                         
  -2   1   9          0.00          0.38         0.78 o                         
  -1   1   9         42.76         52.29         1.84 o                         
   0   1   9         58.26         60.45         5.50 o                         
   1   1   9          0.78          4.88         3.05 o                         
   2   1   9         11.79         19.54         3.66 o                         
   3   1   9         24.63         24.42         4.27 o                         
   4   1   9         18.07         18.32         4.27 o                         
  -9   2   9          0.54         -2.44         2.44 o                         
  -8   2   9          0.01         -1.83         2.44 o                         
  -7   2   9          3.16          1.53         1.30 o                         
  -6   2   9          0.09         -0.31         1.30 o                         
  -5   2   9         56.33         59.65         3.22 o                         
  -4   2   9        147.11        168.22         5.19 o                         
  -3   2   9          4.90          3.29         0.94 o                         
  -2   2   9         25.15         29.94         1.69 o                         
  -1   2   9        110.29        115.40         6.72 o                         
   0   2   9        372.64        393.23        14.04 o                         
   1   2   9         11.45         12.21         3.66 o                         
   2   2   9          1.64          0.00         2.44 o                         
   3   2   9          1.04          0.00         3.05 o                         
   4   2   9         12.29          9.16         3.66 o                         
  -9   3   9          1.41          3.05         2.44 o                         
  -8   3   9          1.13         -1.22         2.44 o                         
  -7   3   9          0.09         -1.47         1.47 o                         
  -6   3   9         17.62         18.40         2.16 o                         
  -5   3   9          3.29          2.44         2.14 o                         
  -4   3   9         11.61         11.99         1.91 o                         
  -3   3   9          7.38          8.34         1.47 o                         
  -2   3   9         77.29         97.70         3.81 o                         
  -1   3   9         92.18        105.02         7.33 o                         
   0   3   9        115.87        114.18         7.33 o                         
   1   3   9         18.13         21.37         3.66 o                         
   2   3   9          0.00          0.61         3.05 o                         
   3   3   9          2.57          1.22         3.05 o                         
   4   3   9          9.40         14.04         4.27 o                         
  -9   4   9          0.57         -1.83         2.44 o                         
  -8   4   9          7.65          6.72         3.05 o                         
  -7   4   9         36.38         44.50         3.22 o                         
  -6   4   9          4.01          3.05         1.73 o                         
  -5   4   9          2.02          2.27         1.47 o                         
  -4   4   9          3.64          4.27         2.44 o                         
  -3   4   9          1.49          3.66         2.44 o                         
  -2   4   9        147.94        160.59         8.55 o                         
  -1   4   9         65.06         68.39         6.11 o                         
   0   4   9          4.50          6.72         3.05 o                         
   1   4   9          0.09          0.61         3.05 o                         
   2   4   9         38.85         54.34         6.11 o                         
   3   4   9         15.25         21.37         4.88 o                         
  -7   5   9          3.81          3.66         2.44 o                         
  -6   5   9          3.96          4.27         2.44 o                         
  -5   5   9         12.29         12.21         3.05 o                         
  -4   5   9         12.82         10.38         3.05 o                         
  -3   5   9         20.19         17.71         3.66 o                         
  -2   5   9          0.01         -2.44         2.44 o                         
  -1   5   9          1.30         -0.61         2.44 o                         
   0   5   9          1.61         -0.61         3.05 o                         
   1   5   9          3.84          1.22         3.05 o                         
   2   5   9          3.47          1.83         3.66 o                         
  -7   6   9          0.81          3.05         2.44 o                         
  -6   6   9          6.20          2.44         2.44 o                         
  -5   6   9          4.95          7.33         3.05 o                         
  -4   6   9         62.24         67.17         5.50 o                         
  -3   6   9         25.83         21.98         4.27 o                         
  -2   6   9          6.76          8.55         3.05 o                         
  -1   6   9         10.02          8.55         3.05 o                         
   0   6   9          7.66          9.77         3.66 o                         
   1   6   9         14.49         21.37         4.88 o                         
  -6   7   9          0.50          2.44         2.44 o                         
  -5   7   9          0.02          0.61         2.44 o                         
  -4   7   9          6.16          6.11         3.05 o                         
  -3   7   9          0.06         -0.61         3.05 o                         
  -2   7   9          2.08         -1.22         3.05 o                         
  -1   7   9          1.75         -1.22         3.05 o                         
   0   7   9          0.55          2.44         3.66 o                         
  -4   8   9          1.37         -2.44         3.05 o                         
  -3   8   9          0.20          0.61         3.05 o                         
  -1 -15  10          0.81          0.00         3.05 o                         
   0 -15  10          2.18         -0.61         2.44 o                         
   1 -15  10          0.30         -2.44         2.44 o                         
   2 -15  10         10.07         12.21         3.66 o                         
  -3 -14  10          0.14          1.22         3.05 o                         
  -2 -14  10         11.43         18.32         4.27 o                         
  -1 -14  10          1.39          3.66         3.05 o                         
   0 -14  10         12.05         12.21         3.05 o                         
   1 -14  10          6.63          9.77         3.05 o                         
   2 -14  10          0.29          1.13         1.47 o                         
   3 -14  10          2.67          0.96         1.83 o                         
   4 -14  10          0.00         -1.53         1.53 o                         
  -3 -13  10          0.56          0.00         2.44 o                         
  -2 -13  10         16.18         15.88         3.66 o                         
  -1 -13  10          3.01          3.66         2.44 o                         
   0 -13  10         36.86         48.24         4.88 o                         
   1 -13  10          5.28          9.16         1.57 o                         
   2 -13  10         10.38          9.06         1.91 o                         
   3 -13  10          5.40          5.04         1.83 o                         
   4 -13  10          0.02          0.09         1.53 o                         
   5 -13  10          1.36          0.31         1.73 o                         
  -5 -12  10         17.78         14.65         3.05 o                         
  -3 -12  10          3.61          1.22         2.44 o                         
  -2 -12  10          3.75         -1.83         2.44 o                         
  -1 -12  10          5.04          6.11         2.44 o                         
   0 -12  10         36.43         42.27         2.75 o                         
   1 -12  10          1.07          1.40         1.47 o                         
   2 -12  10         16.59         18.57         2.03 o                         
   3 -12  10          9.92          4.88         1.73 o                         
   4 -12  10          1.28          0.96         1.47 o                         
   5 -12  10          3.97          4.58         1.73 o                         
  -6 -11  10          6.43          4.88         2.44 o                         
  -5 -11  10          9.39          7.94         3.05 o                         
  -4 -11  10         14.32         14.04         3.05 o                         
  -3 -11  10         55.00         53.73         4.88 o                         
  -2 -11  10         33.62         32.36         3.66 o                         
  -1 -11  10         17.18         16.49         3.05 o                         
   0 -11  10         14.57         12.82         3.05 o                         
   1 -11  10         10.54         12.21         2.44 o                         
   2 -11  10         57.59         62.34         2.93 o                         
   3 -11  10          1.48          1.53         1.30 o                         
   4 -11  10         18.25         18.83         3.05 o                         
   5 -11  10          0.01          1.83         1.73 o                         
   6 -11  10          0.15          2.44         2.44 o                         
  -6 -10  10         21.67         18.93         3.66 o                         
  -5 -10  10          5.57          1.83         2.44 o                         
  -4 -10  10         97.88        101.36         6.11 o                         
  -3 -10  10         49.94         45.79         4.88 o                         
  -2 -10  10         30.10         29.31         3.66 o                         
  -1 -10  10          0.02         -0.61         1.83 o                         
   0 -10  10         13.53         10.99         2.44 o                         
   1 -10  10         15.20         14.65         3.05 o                         
   2 -10  10          1.35         -0.61         1.83 o                         
   3 -10  10         25.90         25.03         2.35 o                         
   4 -10  10          0.00          1.05         1.47 o                         
   5 -10  10          7.60          5.63         3.97 o                         
   6 -10  10          0.19          1.22         1.73 o                         
  -7  -9  10         27.51         25.65         3.66 o                         
  -6  -9  10          0.01          1.83         1.83 o                         
  -5  -9  10          2.41          1.83         2.44 o                         
  -4  -9  10         13.89         12.21         2.44 o                         
  -3  -9  10          3.60          4.27         1.83 o                         
  -2  -9  10         76.00         79.38         4.88 o                         
  -1  -9  10         25.27         25.65         3.05 o                         
   0  -9  10        272.25        279.04        10.38 o                         
   1  -9  10         50.88         47.02         4.27 o                         
   2  -9  10          9.59          6.11         2.44 o                         
   3  -9  10         14.16         13.43         2.44 o                         
   4  -9  10          3.47          2.70         1.47 o                         
   5  -9  10         20.11         17.29         2.16 o                         
   6  -9  10          4.28          5.77         1.91 o                         
  -7  -8  10          8.33          9.77         3.05 o                         
  -6  -8  10          6.47          4.88         2.44 o                         
  -5  -8  10        119.19        112.35         6.72 o                         
  -4  -8  10         11.00          9.77         2.44 o                         
  -3  -8  10          1.18         -0.61         1.83 o                         
  -2  -8  10          0.74          0.00         1.83 o                         
  -1  -8  10        223.05        230.20         8.55 o                         
   0  -8  10        179.07        189.29         7.94 o                         
   1  -8  10          0.32         -1.22         1.83 o                         
   2  -8  10        116.57        130.06         6.72 o                         
   3  -8  10         35.52         45.18         4.27 o                         
   4  -8  10         17.16         12.46         1.91 o                         
   5  -8  10          0.01         -1.22         1.30 o                         
   6  -8  10          6.66          8.14         1.91 o                         
  -8  -7  10          0.02         -1.83         1.83 o                         
  -7  -7  10         14.41          9.77         3.05 o                         
  -6  -7  10         27.41         28.09         3.66 o                         
  -5  -7  10        100.11        106.24         6.11 o                         
  -4  -7  10         35.49         33.92         2.44 o                         
  -3  -7  10         43.64         40.91         3.66 o                         
  -2  -7  10         31.30         29.31         3.05 o                         
  -1  -7  10        439.24        413.38        12.82 o                         
   0  -7  10         23.37         24.42         3.05 o                         
   1  -7  10          0.07          0.00         1.83 o                         
   2  -7  10          4.20          3.05         1.83 o                         
   3  -7  10         65.11         65.94         4.88 o                         
   4  -7  10         36.25         37.86         3.66 o                         
   5  -7  10          9.27         11.17         1.91 o                         
   6  -7  10          0.33          1.48         1.47 o                         
  -8  -6  10          0.25         -1.83         2.44 o                         
  -7  -6  10         24.36         24.42         3.66 o                         
  -6  -6  10         29.14         23.20         3.05 o                         
  -5  -6  10         10.79         10.38         2.44 o                         
  -4  -6  10         11.78         10.77         1.83 o                         
  -3  -6  10         92.87        102.58         4.88 o                         
  -2  -6  10        413.41        437.19        13.43 o                         
  -1  -6  10        247.92        251.57         9.16 o                         
   0  -6  10          7.16          2.44         1.83 o                         
   1  -6  10         11.09         10.28         1.91 o                         
   2  -6  10          0.67         -1.31         1.47 o                         
   3  -6  10          6.54          7.33         2.44 o                         
   4  -6  10          6.51          5.50         2.44 o                         
   5  -6  10         12.89          9.77         1.91 o                         
   6  -6  10          7.24          6.11         1.73 o                         
  -8  -5  10          5.07          1.83         2.44 o                         
  -7  -5  10         18.46         18.32         3.66 o                         
  -6  -5  10         23.13         19.54         3.05 o                         
  -5  -5  10          0.43          0.61         1.83 o                         
  -4  -5  10         33.09         40.20         5.50 o                         
  -3  -5  10        223.12        249.30         6.25 o                         
  -2  -5  10        436.60        454.00         9.90 o                         
  -1  -5  10         53.94         51.57         4.88 o                         
   0  -5  10          2.66          5.23         1.47 o                         
   1  -5  10        126.84        116.40         4.25 o                         
   2  -5  10          7.96          2.70         1.47 o                         
   3  -5  10         68.93         58.37         3.37 o                         
   4  -5  10          3.68          1.83         1.73 o                         
   5  -5  10          2.97          4.27         3.05 o                         
   6  -5  10          1.90          0.61         1.73 o                         
  -9  -4  10          3.91          6.72         3.05 o                         
  -8  -4  10         12.57         12.21         3.05 o                         
  -7  -4  10          7.18          6.11         2.44 o                         
  -6  -4  10          4.55          7.94         2.44 o                         
  -5  -4  10         11.40          7.94         2.44 o                         
  -4  -4  10         57.42         67.10         3.76 o                         
  -3  -4  10         28.96         29.89         1.86 o                         
  -2  -4  10         20.30         20.16         2.45 o                         
  -1  -4  10          5.04          3.05         1.30 o                         
   0  -4  10         69.53         75.44         3.37 o                         
   1  -4  10          7.70          6.02         1.47 o                         
   2  -4  10         55.56         46.95         3.36 o                         
   3  -4  10         24.75         24.32         2.35 o                         
   4  -4  10          0.50         -1.47         1.47 o                         
   5  -4  10         17.56         14.18         2.35 o                         
   6  -4  10          3.41         -0.31         1.73 o                         
  -9  -3  10          1.07          1.83         2.44 o                         
  -8  -3  10          1.05          0.00         2.44 o                         
  -7  -3  10          5.14          8.55         2.44 o                         
  -6  -3  10         34.52         34.80         3.66 o                         
  -5  -3  10        114.43        126.50         4.32 o                         
  -4  -3  10          1.80          0.70         1.27 o                         
  -3  -3  10         50.19         48.27         2.06 o                         
  -2  -3  10          0.02         -0.15         0.78 o                         
  -1  -3  10         10.84         10.99         1.14 o                         
   0  -3  10         30.79         23.94         2.35 o                         
   1  -3  10          6.54          4.88         1.47 o                         
   2  -3  10          6.30          8.81         2.14 o                         
   3  -3  10          2.07          1.13         1.47 o                         
   4  -3  10          3.26          0.00         2.44 o                         
   5  -3  10         32.85         34.80         4.88 o                         
  -9  -2  10          0.48         -2.44         2.44 o                         
  -8  -2  10          7.89          2.44         2.44 o                         
  -7  -2  10          0.10         -1.22         1.83 o                         
  -6  -2  10         10.70         10.69         1.73 o                         
  -5  -2  10         90.99        100.46        10.69 o                         
  -4  -2  10         17.74         17.46         1.32 o                         
  -3  -2  10         99.23         99.66         2.78 o                         
  -2  -2  10          6.34          5.57         1.14 o                         
  -1  -2  10          9.95         10.63         1.14 o                         
   0  -2  10          8.74          6.00         0.94 o                         
   1  -2  10         24.99         27.56         2.03 o                         
   2  -2  10         19.70         16.81         2.14 o                         
   3  -2  10          3.88          4.88         2.44 o                         
   4  -2  10         42.22         60.45         6.11 o                         
  -9  -1  10          0.78         -2.44         2.44 o                         
  -8  -1  10         38.66         31.14         4.27 o                         
  -7  -1  10         13.49         13.20         1.91 o                         
  -6  -1  10          1.43          1.22         1.30 o                         
  -5  -1  10         11.39         11.98         1.91 o                         
  -4  -1  10          3.52          3.31         1.47 o                         
  -3  -1  10          2.49          0.24         0.81 o                         
  -2  -1  10          5.10          4.07         0.94 o                         
  -1  -1  10         10.00         10.28         1.14 o                         
   0  -1  10          0.68          1.46         0.94 o                         
   1  -1  10          0.24         -1.47         1.47 o                         
   2  -1  10         18.78         16.49         3.66 o                         
   3  -1  10          0.19         -2.44         2.44 o                         
   4  -1  10         19.54         21.98         4.27 o                         
  -9   0  10          5.11          6.11         3.05 o                         
  -8   0  10          1.32          1.22         2.44 o                         
  -7   0  10         14.23         15.62         1.91 o                         
  -6   0  10          6.69          5.89         2.14 o                         
  -5   0  10          0.60          1.22         1.30 o                         
  -4   0  10         10.11          7.78         1.47 o                         
  -3   0  10          1.12          2.32         0.81 o                         
  -2   0  10          4.57          4.27         0.94 o                         
  -1   0  10         49.98         52.61         2.11 o                         
   0   0  10          0.16         -0.87         1.47 o                         
   1   0  10          0.26          2.44         2.44 o                         
   2   0  10          0.42         -2.44         2.44 o                         
   3   0  10         11.67         11.60         3.66 o                         
   4   0  10          1.09         -3.05         3.05 o                         
  -9   1  10          0.01          2.44         2.44 o                         
  -8   1  10          0.01          0.44         1.47 o                         
  -7   1  10          0.50         -1.30         1.30 o                         
  -6   1  10          0.17         -1.83         1.83 o                         
  -5   1  10         13.07         10.63         1.91 o                         
  -4   1  10         23.67         22.46         2.35 o                         
  -3   1  10          0.18         -0.23         0.78 o                         
  -2   1  10          5.67          6.05         1.14 o                         
  -1   1  10         11.77          9.94         1.91 o                         
   0   1  10         94.47         92.20         6.72 o                         
   1   1  10         42.95         45.18         5.50 o                         
   2   1  10          1.40          3.05         3.05 o                         
   3   1  10         17.79         15.88         4.27 o                         
   4   1  10         15.01         15.26         4.27 o                         
  -9   2  10          1.20         -1.22         2.44 o                         
  -8   2  10          0.00         -2.44         2.44 o                         
  -7   2  10          4.04          2.75         1.73 o                         
  -6   2  10          7.88          9.16         1.73 o                         
  -5   2  10         44.58         51.41         3.45 o                         
  -4   2  10          7.23          9.32         1.57 o                         
  -3   2  10          2.91          1.83         1.09 o                         
  -2   2  10         27.76         33.59         2.06 o                         
  -1   2  10         32.51         37.89         4.88 o                         
   0   2  10          2.09          2.44         3.05 o                         
   1   2  10         29.21         26.87         4.27 o                         
   2   2  10         14.68         17.10         4.27 o                         
   3   2  10          8.06          3.05         3.66 o                         
  -8   3  10          0.69         -1.83         2.44 o                         
  -7   3  10          4.83          1.53         1.73 o                         
  -6   3  10         15.37         15.26         2.16 o                         
  -5   3  10         10.13         11.10         2.75 o                         
  -4   3  10          0.22          0.00         2.14 o                         
  -3   3  10         33.51         34.80         4.27 o                         
  -2   3  10        189.46        203.22         6.16 o                         
  -1   3  10          2.89          4.27         3.05 o                         
   0   3  10          4.96          7.33         3.05 o                         
   1   3  10         40.43         47.02         6.11 o                         
   2   3  10          5.13          2.44         3.66 o                         
   3   3  10         40.61         41.52         6.11 o                         
  -8   4  10          0.00         -2.44         2.44 o                         
  -7   4  10          7.59          5.50         2.75 o                         
  -6   4  10          0.04          1.53         1.73 o                         
  -5   4  10          0.36         -1.83         1.83 o                         
  -4   4  10          0.17          0.00         2.44 o                         
  -3   4  10          7.93          6.72         3.05 o                         
  -2   4  10         55.43         43.96         5.50 o                         
  -1   4  10          3.59          3.05         3.05 o                         
   0   4  10          1.70         -2.44         2.44 o                         
   1   4  10          4.59          3.05         3.66 o                         
   2   4  10         30.19         37.86         5.50 o                         
  -7   5  10          0.05         -1.83         2.44 o                         
  -6   5  10          0.02         -2.44         2.44 o                         
  -5   5  10          0.13          0.61         2.44 o                         
  -4   5  10          1.28          0.00         2.44 o                         
  -3   5  10         48.54         45.79         5.50 o                         
  -2   5  10          2.65          0.00         3.05 o                         
  -1   5  10          0.30         -2.44         2.44 o                         
   0   5  10          4.80          3.05         3.05 o                         
   1   5  10         19.18         23.20         4.88 o                         
  -6   6  10          0.67         -1.22         2.44 o                         
  -5   6  10          0.03          1.83         3.05 o                         
  -4   6  10          0.01         -2.44         2.44 o                         
  -3   6  10         26.22         26.87         4.88 o                         
  -2   6  10          1.01         -1.22         3.05 o                         
  -1   6  10          1.39          1.22         3.05 o                         
  -4   7  10          0.00          0.00         3.05 o                         
  -3   7  10          0.92          1.22         3.05 o                         
   0 -15  11          0.09         -2.44         2.44 o                         
  -2 -14  11          0.08          2.44         2.44 o                         
  -1 -14  11          6.79          6.11         3.05 o                         
   0 -14  11          0.07          0.00         2.44 o                         
   1 -14  11         12.28         18.93         3.66 o                         
   2 -14  11          6.09          4.73         1.57 o                         
   3 -14  11          0.00          3.31         1.47 o                         
  -3 -13  11         26.96         33.58         4.88 o                         
  -2 -13  11          1.17         -1.83         2.44 o                         
  -1 -13  11         11.11         15.88         3.66 o                         
   0 -13  11          9.89         13.07         1.91 o                         
   1 -13  11          8.17          5.65         1.83 o                         
   2 -13  11          8.11          5.61         1.47 o                         
   3 -13  11          1.34          1.48         1.83 o                         
   4 -13  11          5.63          8.20         1.91 o                         
  -5 -12  11         18.23         21.37         3.66 o                         
  -3 -12  11          4.58          5.50         2.44 o                         
  -2 -12  11         23.10         21.37         3.66 o                         
  -1 -12  11         18.19         21.98         3.66 o                         
   0 -12  11         11.08         12.82         3.05 o                         
   1 -12  11         14.57         15.76         1.91 o                         
   2 -12  11          0.00         -1.30         1.30 o                         
   3 -12  11          0.05         -1.47         1.47 o                         
   4 -12  11          2.60          1.92         1.53 o                         
  -6 -11  11         11.37         15.26         3.66 o                         
  -5 -11  11         15.23         15.26         3.05 o                         
  -3 -11  11         21.04         16.49         3.66 o                         
  -2 -11  11          0.00         -1.83         1.83 o                         
  -1 -11  11         11.73         17.10         3.05 o                         
   0 -11  11         40.38         47.02         4.88 o                         
   1 -11  11          2.93          4.27         2.44 o                         
   2 -11  11          2.69         -1.22         1.83 o                         
   3 -11  11         24.36         25.48         2.35 o                         
   4 -11  11          0.22          0.31         1.73 o                         
   5 -11  11          0.04         -1.30         1.30 o                         
  -6 -10  11          0.08         -0.61         1.83 o                         
  -5 -10  11         36.68         37.25         4.27 o                         
  -3 -10  11         17.58         17.10         3.05 o                         
  -2 -10  11          1.06          1.22         1.83 o                         
  -1 -10  11         21.39         17.71         3.05 o                         
   0 -10  11          7.09          7.33         2.44 o                         
   1 -10  11         29.04         31.14         3.66 o                         
   2 -10  11          0.14          2.44         2.44 o                         
   3 -10  11         25.49         35.94         2.78 o                         
   4 -10  11          0.06          1.83         1.73 o                         
   5 -10  11          5.94          6.11         1.73 o                         
  -7  -9  11          8.17          5.50         2.44 o                         
  -6  -9  11          0.34         -2.44         2.44 o                         
  -5  -9  11         31.48         31.75         4.27 o                         
  -4  -9  11         12.36         14.04         2.44 o                         
  -3  -9  11         14.68         17.10         3.05 o                         
  -2  -9  11          6.72          4.88         2.44 o                         
  -1  -9  11          1.32          0.61         1.83 o                         
   0  -9  11         53.17         54.34         4.27 o                         
   1  -9  11         23.72         25.03         3.05 o                         
   2  -9  11          7.84          7.33         2.44 o                         
   3  -9  11          0.78          0.00         1.83 o                         
   4  -9  11          1.26          0.79         1.47 o                         
   5  -9  11          0.38          0.00         1.73 o                         
  -7  -8  11          5.94          7.33         2.44 o                         
  -6  -8  11         21.47         19.54         3.66 o                         
  -5  -8  11          0.24         -1.22         1.83 o                         
  -4  -8  11          0.52         -2.44         3.05 o                         
  -3  -8  11         29.73         33.58         3.66 o                         
  -2  -8  11         13.37         14.65         2.44 o                         
  -1  -8  11         96.20        100.14         5.50 o                         
   0  -8  11         74.08         83.65         5.50 o                         
   1  -8  11         19.79         18.32         3.05 o                         
   2  -8  11          0.48          0.00         1.83 o                         
   3  -8  11          0.84         -1.83         1.83 o                         
   4  -8  11          6.29          3.05         2.44 o                         
   5  -8  11          0.74          5.50         1.73 o                         
  -8  -7  11          0.87          0.00         2.44 o                         
  -7  -7  11          0.32         -1.22         2.44 o                         
  -6  -7  11         10.87         11.60         3.05 o                         
  -5  -7  11         20.04         25.65         3.66 o                         
  -4  -7  11          9.97          9.03         1.47 o                         
  -3  -7  11          0.96         -0.61         1.83 o                         
  -2  -7  11         17.20         18.32         3.05 o                         
  -1  -7  11         15.07         13.43         2.44 o                         
   0  -7  11          2.32          1.22         1.83 o                         
   1  -7  11        159.06        170.36         7.33 o                         
   2  -7  11         22.56         21.98         3.05 o                         
   3  -7  11         12.18          8.55         2.44 o                         
   4  -7  11          0.29         -1.83         1.83 o                         
   5  -7  11          4.02          2.88         1.47 o                         
  -8  -6  11          0.81         -2.44         2.44 o                         
  -7  -6  11         38.62         48.85         4.88 o                         
  -6  -6  11         28.65         31.14         3.66 o                         
  -5  -6  11          1.25          1.83         2.44 o                         
  -4  -6  11          5.22          3.40         1.83 o                         
  -3  -6  11        274.88        296.85         7.11 o                         
  -2  -6  11          0.00          2.44         1.83 o                         
  -1  -6  11         40.37         39.69         3.66 o                         
   0  -6  11         13.31         10.56         1.91 o                         
   1  -6  11          1.44          0.09         1.53 o                         
   2  -6  11         66.06         63.15         3.81 o                         
   3  -6  11         44.55         50.81         6.11 o                         
   4  -6  11         16.88         15.26         3.05 o                         
   5  -6  11          0.01         -0.26         1.47 o                         
  -8  -5  11          3.86          3.05         2.44 o                         
  -7  -5  11          4.41          6.11         2.44 o                         
  -6  -5  11          0.03         -0.61         1.83 o                         
  -5  -5  11         42.70         51.29         4.27 o                         
  -4  -5  11        107.79        118.67         4.08 o                         
  -3  -5  11         50.93         62.26         6.33 o                         
  -2  -5  11          7.25         10.07         4.27 o                         
  -1  -5  11         16.84         16.03         1.91 o                         
   0  -5  11         26.43         23.93         2.75 o                         
   1  -5  11          0.57         -1.22         1.30 o                         
   2  -5  11          4.18          3.97         1.73 o                         
   3  -5  11         23.12         19.67         2.35 o                         
   4  -5  11          3.02          2.24         1.91 o                         
   5  -5  11          6.99          4.58         2.14 o                         
  -8  -4  11          0.90          0.00         2.44 o                         
  -7  -4  11          1.42          1.22         2.44 o                         
  -6  -4  11          5.20          2.44         1.83 o                         
  -5  -4  11         11.23          7.33         2.44 o                         
  -4  -4  11        133.09        142.62         4.95 o                         
  -3  -4  11         49.30         49.47         2.29 o                         
  -2  -4  11          3.20          2.94         1.47 o                         
  -1  -4  11         66.34         69.00         3.37 o                         
   0  -4  11        189.88        179.97         5.56 o                         
   1  -4  11         56.53         65.67         3.37 o                         
   2  -4  11          0.72         -1.05         1.47 o                         
   3  -4  11         51.87         50.91         3.37 o                         
   4  -4  11         13.91         15.20         2.35 o                         
   5  -4  11          1.94          1.22         2.44 o                         
  -8  -3  11          7.83          7.94         3.05 o                         
  -7  -3  11          0.12          1.83         2.44 o                         
  -6  -3  11          1.01          1.22         2.44 o                         
  -5  -3  11          1.27          1.83         3.66 o                         
  -4  -3  11         28.94         29.99         2.35 o                         
  -3  -3  11         10.04         11.31         1.32 o                         
  -2  -3  11         10.28          8.44         1.19 o                         
  -1  -3  11        102.25        104.80         3.21 o                         
   0  -3  11         14.04         15.80         1.36 o                         
   1  -3  11          4.91          3.84         1.47 o                         
   2  -3  11         34.72         35.81         2.93 o                         
   3  -3  11         13.31          7.82         2.14 o                         
   4  -3  11          3.02          2.71         1.91 o                         
   5  -3  11          7.74          6.11         3.05 o                         
  -9  -2  11          0.18          0.61         2.44 o                         
  -8  -2  11          0.19          0.00         2.44 o                         
  -7  -2  11          2.47          3.05         2.44 o                         
  -6  -2  11          0.41         -1.30         1.30 o                         
  -5  -2  11          2.19          0.70         1.53 o                         
  -4  -2  11          1.35          2.18         1.47 o                         
  -3  -2  11          0.28         -0.78         0.78 o                         
  -2  -2  11          5.59          5.80         1.14 o                         
  -1  -2  11         10.68          8.25         1.19 o                         
   0  -2  11         17.29         19.41         1.62 o                         
   1  -2  11         33.76         34.95         2.78 o                         
   2  -2  11          0.55          0.31         3.66 o                         
   3  -2  11         10.13         10.38         3.66 o                         
   4  -2  11          4.49          6.11         3.66 o                         
  -9  -1  11          1.52         -1.83         2.44 o                         
  -8  -1  11         23.07         27.48         4.27 o                         
  -7  -1  11          2.24          4.27         1.83 o                         
  -6  -1  11          0.72         -1.83         1.83 o                         
  -5  -1  11         30.13         26.66         2.35 o                         
  -4  -1  11         54.52         59.58         3.22 o                         
  -3  -1  11          5.35          5.63         1.14 o                         
  -2  -1  11          8.73          8.50         1.19 o                         
  -1  -1  11         34.21         38.50         2.44 o                         
   0  -1  11          1.94         -1.13         1.47 o                         
   1  -1  11          1.13         -0.17         1.47 o                         
   2  -1  11          6.64          9.77         3.66 o                         
   3  -1  11         58.09         80.60         7.33 o                         
   4  -1  11          0.43          4.88         3.66 o                         
  -8   0  11          0.08          0.00         1.83 o                         
  -7   0  11          3.95          3.66         1.73 o                         
  -6   0  11          1.46          2.44         1.73 o                         
  -5   0  11          9.61         11.77         1.91 o                         
  -4   0  11          0.99          0.96         1.47 o                         
  -3   0  11         18.56         18.57         2.03 o                         
  -2   0  11         24.59         24.37         1.56 o                         
  -1   0  11         14.62         12.64         2.03 o                         
   0   0  11          0.03         -1.83         1.83 o                         
   1   0  11         26.53         24.42         4.27 o                         
   2   0  11         52.02         51.90         6.11 o                         
   3   0  11          1.54          2.44         3.66 o                         
  -8   1  11          0.05          0.00         1.73 o                         
  -7   1  11          0.03         -2.14         2.14 o                         
  -6   1  11          0.25         -0.61         2.14 o                         
  -5   1  11         30.78         26.75         2.48 o                         
  -4   1  11          0.03         -0.79         1.47 o                         
  -3   1  11          0.02          1.13         1.53 o                         
  -2   1  11          2.08          1.05         1.47 o                         
  -1   1  11         56.98         53.70         7.63 o                         
   0   1  11         75.84         73.06         8.85 o                         
   1   1  11          4.51          3.66         3.05 o                         
   2   1  11          3.39          4.27         3.66 o                         
   3   1  11          4.96          3.66         3.66 o                         
  -8   2  11          0.03         -2.44         2.44 o                         
  -7   2  11          1.42          0.31         1.73 o                         
  -6   2  11          5.02          7.31         1.91 o                         
  -5   2  11          7.28          4.58         2.75 o                         
  -4   2  11          0.99          0.61         1.47 o                         
  -3   2  11          3.87          1.83         2.44 o                         
  -2   2  11          6.01          4.27         3.05 o                         
  -1   2  11          3.68          2.67         1.57 o                         
   0   2  11          7.41          9.16         3.66 o                         
   1   2  11          9.29          7.33         3.66 o                         
   2   2  11          4.90          6.11         3.66 o                         
  -8   3  11          0.32          0.00         2.44 o                         
  -7   3  11         12.29         10.42         2.16 o                         
  -6   3  11         18.05         23.11         2.35 o                         
  -5   3  11          1.01          1.83         1.47 o                         
  -4   3  11          1.45          2.14         1.57 o                         
  -3   3  11         15.17         18.32         3.66 o                         
  -2   3  11        145.77        156.31         9.16 o                         
  -1   3  11          6.61         11.60         3.66 o                         
   0   3  11          0.68         -0.61         3.05 o                         
   1   3  11          0.33          1.83         3.05 o                         
  -7   4  11          0.26         -1.53         1.73 o                         
  -6   4  11          0.45         -0.61         2.44 o                         
  -5   4  11          1.77          0.00         3.05 o                         
  -4   4  11         25.39         32.97         4.88 o                         
  -3   4  11          9.02         10.99         3.66 o                         
  -2   4  11         14.53         13.43         4.27 o                         
  -1   4  11          0.04         -1.83         3.05 o                         
   0   4  11          2.03          1.22         3.66 o                         
  -6   5  11          0.68         -2.44         2.44 o                         
  -5   5  11          0.01          2.44         3.05 o                         
  -4   5  11         45.96         48.24         5.50 o                         
  -3   5  11          8.64          6.72         3.66 o                         
  -2   5  11          0.32         -2.44         3.05 o                         
  -1   5  11          0.14          0.61         3.05 o                         
  -1 -14  12          3.15          4.88         3.05 o                         
   0 -14  12          1.25          4.27         3.05 o                         
   1 -14  12          0.16          3.05         2.44 o                         
   2 -14  12          0.11          0.26         1.47 o                         
  -3 -13  12          2.17          3.05         2.44 o                         
  -2 -13  12          5.20          6.11         3.05 o                         
  -1 -13  12          4.69          4.88         3.05 o                         
   0 -13  12          0.90          1.83         2.44 o                         
   1 -13  12          6.21          8.14         1.91 o                         
   2 -13  12          1.85          0.00         1.47 o                         
   3 -13  12          2.17          5.77         1.91 o                         
  -3 -12  12          4.95          5.50         3.05 o                         
  -2 -12  12         22.67         28.09         4.27 o                         
  -1 -12  12          0.07         -1.83         2.44 o                         
   0 -12  12          0.67         -1.22         1.83 o                         
   1 -12  12          7.84          6.72         2.44 o                         
   2 -12  12         11.73         12.27         1.91 o                         
   3 -12  12          0.02          0.00         2.14 o                         
   4 -12  12          5.66          4.27         1.73 o                         
  -5 -11  12          4.57          7.94         3.05 o                         
  -3 -11  12          9.83         12.82         3.05 o                         
  -2 -11  12         10.88          9.16         3.05 o                         
  -1 -11  12          5.48          3.66         2.44 o                         
   0 -11  12          4.37          3.05         2.44 o                         
   1 -11  12          4.64          0.00         2.44 o                         
   2 -11  12          2.63          3.05         2.44 o                         
   3 -11  12          2.62          3.66         1.73 o                         
   4 -11  12          0.62         -2.44         2.44 o                         
  -6 -10  12         12.32         14.04         3.66 o                         
  -5 -10  12          4.31          1.22         2.44 o                         
  -3 -10  12          1.48          1.83         2.44 o                         
  -2 -10  12         21.67         26.26         3.66 o                         
  -1 -10  12         21.74         28.70         3.66 o                         
   0 -10  12         11.28         12.21         3.05 o                         
   1 -10  12          0.81         -2.44         2.44 o                         
   2 -10  12         12.79         14.65         3.05 o                         
   3 -10  12          5.05          3.66         2.44 o                         
   4 -10  12          0.16          0.44         1.47 o                         
  -6  -9  12         20.37         22.59         3.66 o                         
  -5  -9  12          0.09         -0.61         2.44 o                         
  -4  -9  12         11.32         10.38         3.05 o                         
  -3  -9  12          1.45          2.44         1.83 o                         
  -2  -9  12          2.05          0.61         1.83 o                         
  -1  -9  12          0.04         -1.83         1.83 o                         
   0  -9  12          2.36          2.44         1.83 o                         
   1  -9  12         38.72         39.08         4.27 o                         
   2  -9  12          1.83          3.66         2.44 o                         
   3  -9  12         14.65          9.77         3.05 o                         
   4  -9  12          1.85          0.96         1.83 o                         
  -7  -8  12          1.95          2.44         2.44 o                         
  -6  -8  12          5.43          3.05         2.44 o                         
  -5  -8  12          4.80          5.50         2.44 o                         
  -4  -8  12         21.51         25.65         3.66 o                         
  -3  -8  12          0.07          0.00         1.83 o                         
  -2  -8  12         82.37         92.81         5.50 o                         
  -1  -8  12         27.58         20.76         3.05 o                         
   0  -8  12          6.24          8.55         2.44 o                         
   1  -8  12          0.33          1.22         1.83 o                         
   2  -8  12          1.64         -1.22         2.44 o                         
   3  -8  12         21.12         15.88         3.05 o                         
   4  -8  12          4.29          7.94         2.44 o                         
   5  -8  12          3.39          7.63         2.16 o                         
  -7  -7  12         11.42         12.21         3.05 o                         
  -6  -7  12          2.19          2.44         2.44 o                         
  -5  -7  12          0.05          1.22         2.44 o                         
  -4  -7  12          0.11         -1.22         1.83 o                         
  -3  -7  12         57.27         56.79         4.27 o                         
  -2  -7  12         20.78         26.87         3.05 o                         
  -1  -7  12          0.52         -1.22         1.83 o                         
   0  -7  12         40.03         42.74         4.27 o                         
   1  -7  12         23.74         26.87         3.66 o                         
   2  -7  12          7.69          9.16         2.44 o                         
   3  -7  12          0.16         -1.83         1.83 o                         
   4  -7  12         12.45         15.88         3.05 o                         
  -8  -6  12         10.83          4.27         3.05 o                         
  -7  -6  12          8.74         10.38         3.05 o                         
  -6  -6  12         14.42         16.49         3.05 o                         
  -5  -6  12          1.82          1.83         2.44 o                         
  -4  -6  12          1.81          1.22         2.44 o                         
  -3  -6  12        249.59        244.68         6.48 o                         
  -2  -6  12         15.29         11.60         2.44 o                         
  -1  -6  12          4.11          4.19         1.47 o                         
   0  -6  12          0.86          2.01         1.47 o                         
   1  -6  12         67.49         62.55         3.65 o                         
   2  -6  12         60.72         71.70         7.33 o                         
   3  -6  12          9.91         11.27         2.35 o                         
   4  -6  12          0.58         -2.44         2.44 o                         
  -8  -5  12          6.29          6.72         3.05 o                         
  -7  -5  12          0.34          1.22         2.44 o                         
  -6  -5  12          3.05          6.11         2.44 o                         
  -5  -5  12         21.67         15.88         3.05 o                         
  -4  -5  12         86.16         96.47         6.11 o                         
  -3  -5  12         63.93         64.58         2.65 o                         
  -2  -5  12          6.98          5.81         1.65 o                         
  -1  -5  12          0.23          0.79         1.47 o                         
   0  -5  12          0.31         -0.96         1.47 o                         
   1  -5  12          0.01          2.31         1.91 o                         
   2  -5  12          1.20          1.45         2.75 o                         
   3  -5  12          5.02          4.95         2.14 o                         
   4  -5  12          3.34         -1.83         1.91 o                         
  -8  -4  12          0.19          0.00         2.44 o                         
  -7  -4  12          0.07         -2.44         2.44 o                         
  -6  -4  12         14.64         20.15         3.66 o                         
  -5  -4  12        120.04        138.61         7.33 o                         
  -4  -4  12         96.33        111.85         4.52 o                         
  -3  -4  12          4.18          5.02         1.14 o                         
  -2  -4  12          0.06         -1.14         1.14 o                         
  -1  -4  12         13.10         15.20         2.14 o                         
   0  -4  12         45.24         38.32         2.78 o                         
   1  -4  12         63.94         60.49         3.66 o                         
   2  -4  12         12.02          9.10         2.03 o                         
   3  -4  12          0.81         -1.09         1.91 o                         
   4  -4  12          2.59          2.93         2.14 o                         
  -8  -3  12          2.91          5.50         3.05 o                         
  -7  -3  12          0.89          0.61         2.44 o                         
  -6  -3  12         29.33         26.87         3.66 o                         
  -5  -3  12          4.64          2.14         2.14 o                         
  -4  -3  12          0.81          2.70         1.47 o                         
  -3  -3  12          0.10         -0.94         0.94 o                         
  -2  -3  12         21.28         22.98         1.69 o                         
  -1  -3  12          3.48          2.78         1.14 o                         
   0  -3  12         14.42         10.24         1.32 o                         
   1  -3  12          4.66          2.92         1.91 o                         
   2  -3  12          5.31          7.45         2.03 o                         
   3  -3  12         15.95         10.74         2.35 o                         
   4  -3  12          1.93         -1.56         1.91 o                         
  -8  -2  12          1.76          4.27         3.05 o                         
  -7  -2  12         24.23         20.76         3.66 o                         
  -6  -2  12          1.09          0.61         3.05 o                         
  -5  -2  12          5.23          2.14         1.73 o                         
  -4  -2  12          1.69         -1.13         1.47 o                         
  -3  -2  12          1.88          0.44         1.47 o                         
  -2  -2  12         34.23         36.98         2.51 o                         
  -1  -2  12          0.62          1.41         0.94 o                         
   0  -2  12         10.62         10.56         1.91 o                         
   1  -2  12          5.81          5.22         1.91 o                         
   2  -2  12          1.80          1.70         1.91 o                         
   3  -2  12         29.56         37.04         5.19 o                         
  -8  -1  12          3.95          4.27         3.05 o                         
  -7  -1  12         17.47         22.49         2.59 o                         
  -6  -1  12          0.02         -1.47         1.47 o                         
  -5  -1  12          9.10          5.02         1.91 o                         
  -4  -1  12          1.32          0.61         1.47 o                         
  -3  -1  12          5.31          4.27         1.57 o                         
  -2  -1  12         11.89         10.21         1.32 o                         
  -1  -1  12          4.66          4.88         1.57 o                         
   0  -1  12         17.49         17.00         2.35 o                         
   1  -1  12          4.22          3.66         1.91 o                         
   2  -1  12         20.21         24.75         2.93 o                         
   3  -1  12         10.23         12.47         2.48 o                         
  -8   0  12          0.11          1.02         1.91 o                         
  -7   0  12          4.28          6.52         3.36 o                         
  -6   0  12          0.39         -1.73         1.73 o                         
  -5   0  12          0.56         -0.87         1.47 o                         
  -4   0  12          2.76          1.14         1.57 o                         
  -3   0  12          3.94          4.05         1.57 o                         
  -2   0  12          0.35         -2.44         2.44 o                         
  -1   0  12          1.18         -0.70         1.53 o                         
   0   0  12          0.20         -1.47         1.47 o                         
   1   0  12          2.23          1.15         1.91 o                         
   2   0  12         13.90         21.98         4.88 o                         
  -8   1  12          0.64         -1.22         2.44 o                         
  -7   1  12          0.97          0.00         1.73 o                         
  -6   1  12          2.72          3.05         1.91 o                         
  -5   1  12          0.09         -0.35         1.47 o                         
  -4   1  12          3.88          6.92         1.91 o                         
  -3   1  12         11.49         15.26         3.66 o                         
  -2   1  12          0.05          0.61         3.05 o                         
  -1   1  12          0.86          1.37         1.57 o                         
   0   1  12          0.77          0.31         1.57 o                         
   1   1  12          9.34          6.61         2.35 o                         
   2   1  12          1.27          3.05         3.66 o                         
  -7   2  12          1.24         -1.09         1.91 o                         
  -6   2  12          3.58         -0.31         3.97 o                         
  -5   2  12          0.07         -1.47         1.47 o                         
  -4   2  12          3.47          3.05         3.05 o                         
  -3   2  12          1.11          0.61         3.05 o                         
  -2   2  12          6.86          5.50         3.05 o                         
  -1   2  12         26.22         25.03         4.27 o                         
   0   2  12          3.76          1.49         2.44 o                         
   1   2  12         14.31         17.10         4.88 o                         
  -6   3  12          0.02         -1.53         1.73 o                         
  -5   3  12          0.81          0.61         3.05 o                         
  -4   3  12          3.91          3.66         3.05 o                         
  -3   3  12          4.08          2.44         3.05 o                         
  -2   3  12          7.64         10.99         3.66 o                         
  -1   3  12          5.51          2.44         3.66 o                         
   0   3  12          5.21          6.72         3.66 o                         
  -5   4  12          6.25          5.50         3.66 o                         
  -4   4  12         20.17         22.59         4.88 o                         
  -3   4  12          2.17          3.05         3.66 o                         
  -2   4  12          0.27         -2.44         3.05 o                         
  -2 -13  13          0.45          2.44         2.44 o                         
  -1 -13  13         13.10         17.10         3.66 o                         
   0 -13  13          6.64          7.33         3.05 o                         
   1 -13  13          0.00          0.70         1.47 o                         
  -2 -12  13         18.57         21.37         3.66 o                         
  -1 -12  13          7.11          6.72         3.05 o                         
   0 -12  13         10.55         10.99         3.05 o                         
   1 -12  13          2.02          2.44         2.44 o                         
   2 -12  13          6.14          7.33         3.05 o                         
  -5 -11  13          0.42          1.22         2.44 o                         
  -2 -11  13          6.42          6.72         3.05 o                         
  -1 -11  13          3.46          1.83         2.44 o                         
   0 -11  13          0.13          0.61         2.44 o                         
   1 -11  13          0.22         -1.83         2.44 o                         
   2 -11  13          9.13         13.43         3.05 o                         
   3 -11  13          0.46         -1.13         1.47 o                         
  -5 -10  13          6.69          2.44         2.44 o                         
  -4 -10  13          5.13          5.50         3.05 o                         
  -3 -10  13          6.65         12.82         3.05 o                         
  -2 -10  13         27.24         32.36         4.27 o                         
  -1 -10  13         12.91         10.38         3.05 o                         
   0 -10  13          0.07         -0.61         2.44 o                         
   1 -10  13         23.15         23.81         3.66 o                         
   2 -10  13          2.53          3.66         2.44 o                         
   3 -10  13          0.00         -1.22         1.83 o                         
  -6  -9  13          4.75          4.88         2.44 o                         
  -5  -9  13          2.71          1.22         2.44 o                         
  -4  -9  13          8.69          6.72         2.44 o                         
  -3  -9  13          6.00          6.72         2.44 o                         
  -2  -9  13          0.12          3.66         2.44 o                         
  -1  -9  13          8.12          3.66         2.44 o                         
   0  -9  13          0.05         -0.61         2.44 o                         
   1  -9  13         20.32         27.48         4.27 o                         
   2  -9  13          0.09          1.83         2.44 o                         
   3  -9  13          0.63         -1.83         2.44 o                         
  -6  -8  13          3.98          4.27         3.05 o                         
  -5  -8  13          5.34         10.99         3.05 o                         
  -4  -8  13          0.83          0.00         1.83 o                         
  -3  -8  13          1.02          1.83         1.83 o                         
  -2  -8  13         37.29         41.52         4.27 o                         
  -1  -8  13         16.85         16.49         3.05 o                         
   0  -8  13          3.16          4.27         2.44 o                         
   1  -8  13          2.27          4.88         2.44 o                         
   2  -8  13          3.37          1.83         2.44 o                         
   3  -8  13          2.60          9.16         3.05 o                         
   4  -8  13         19.63         25.65         4.27 o                         
  -7  -7  13          0.02          3.05         3.05 o                         
  -6  -7  13          1.40          0.61         2.44 o                         
  -5  -7  13         12.39         14.04         3.05 o                         
  -4  -7  13          6.22          4.88         2.44 o                         
  -3  -7  13         16.61         12.72         1.91 o                         
  -2  -7  13         20.21         18.32         3.05 o                         
  -1  -7  13         21.18         22.59         3.05 o                         
   0  -7  13          0.09         -1.22         1.83 o                         
   1  -7  13          3.00          1.22         2.44 o                         
   2  -7  13          0.04          2.44         2.44 o                         
   3  -7  13          0.66          3.66         2.44 o                         
   4  -7  13          7.59         12.82         3.66 o                         
  -7  -6  13          5.29          6.72         3.05 o                         
  -6  -6  13          0.17         -1.83         1.83 o                         
  -5  -6  13          1.84         -1.83         1.83 o                         
  -4  -6  13         25.51         28.09         3.66 o                         
  -3  -6  13          5.23          5.61         1.47 o                         
  -2  -6  13          0.00         -0.78         1.19 o                         
  -1  -6  13         77.35         86.75         9.46 o                         
   0  -6  13         24.44         22.64         4.58 o                         
   1  -6  13         19.99         15.18         2.35 o                         
   2  -6  13          0.00         -1.83         1.83 o                         
   3  -6  13          3.69          2.51         1.91 o                         
  -7  -5  13          0.00          0.61         2.44 o                         
  -6  -5  13          0.03          0.00         2.44 o                         
  -5  -5  13         36.27         34.80         4.27 o                         
  -4  -5  13          0.26          1.83         2.44 o                         
  -3  -5  13         11.47         11.37         1.91 o                         
  -2  -5  13         12.30         14.55         1.50 o                         
  -1  -5  13          0.45          0.67         1.14 o                         
   0  -5  13          5.73          3.13         1.57 o                         
   1  -5  13         30.50         38.23         3.37 o                         
   2  -5  13          7.97          8.73         2.44 o                         
   3  -5  13          1.32         -0.99         2.75 o                         
  -7  -4  13          7.83          7.33         3.05 o                         
  -6  -4  13         13.66         17.71         3.66 o                         
  -5  -4  13         52.07         60.15         3.89 o                         
  -4  -4  13          1.29          0.70         1.47 o                         
  -3  -4  13          2.13          2.14         1.57 o                         
  -2  -4  13          3.05          1.28         1.28 o                         
  -1  -4  13          1.50         -0.67         1.14 o                         
   0  -4  13         11.12         15.02         3.36 o                         
   1  -4  13         11.14          8.06         2.03 o                         
   2  -4  13          3.21          2.69         2.03 o                         
   3  -4  13          6.47          3.39         2.35 o                         
  -7  -3  13          0.32          0.00         2.44 o                         
  -6  -3  13         58.12         77.12         5.80 o                         
  -5  -3  13         33.32         34.14         3.66 o                         
  -4  -3  13          0.48         -0.52         1.47 o                         
  -3  -3  13         17.71         20.60         4.27 o                         
  -2  -3  13         43.17         45.49         3.38 o                         
  -1  -3  13         21.20         25.78         1.93 o                         
   0  -3  13          4.71          3.80         1.91 o                         
   1  -3  13         20.48         18.73         2.48 o                         
   2  -3  13         14.89         12.82         2.48 o                         
   3  -3  13          0.00         -1.76         2.14 o                         
  -7  -2  13         12.14         14.92         3.66 o                         
  -6  -2  13         13.91         15.33         3.05 o                         
  -5  -2  13          1.48          3.19         1.91 o                         
  -4  -2  13          2.55          3.60         1.91 o                         
  -3  -2  13         15.74         14.46         2.03 o                         
  -2  -2  13          2.03          1.91         1.57 o                         
  -1  -2  13          0.01         -1.22         1.47 o                         
   0  -2  13          9.92          9.21         2.03 o                         
   1  -2  13          5.33          4.52         2.03 o                         
   2  -2  13          1.05          0.85         2.03 o                         
  -7  -1  13          0.89         -0.14         1.91 o                         
  -6  -1  13          0.41          0.54         2.14 o                         
  -5  -1  13          0.75         -0.79         1.47 o                         
  -4  -1  13          2.23          2.82         1.57 o                         
  -3  -1  13          4.89          4.81         1.57 o                         
  -2  -1  13         11.46         12.21         3.66 o                         
  -1  -1  13          6.54          7.06         1.91 o                         
   0  -1  13          0.01         -0.84         1.57 o                         
   1  -1  13          1.84          2.56         2.44 o                         
   2  -1  13          0.44          1.15         1.91 o                         
  -7   0  13          7.56          9.98         2.35 o                         
  -6   0  13          2.46          1.36         1.91 o                         
  -5   0  13          0.22         -0.54         1.91 o                         
  -4   0  13          0.04         -0.87         2.44 o                         
  -3   0  13          9.88          9.77         3.66 o                         
  -2   0  13          2.14          2.44         3.05 o                         
  -1   0  13          0.00         -1.83         3.05 o                         
   0   0  13          4.99          6.59         2.03 o                         
   1   0  13         31.12         35.52         3.37 o                         
  -6   1  13          0.75          1.29         1.91 o                         
  -5   1  13          0.15         -1.53         1.53 o                         
  -4   1  13          0.17         -0.61         3.05 o                         
  -3   1  13          0.59          3.05         3.05 o                         
  -2   1  13          0.50         -1.22         3.05 o                         
  -1   1  13          3.60         -0.61         3.05 o                         
   0   1  13         24.11         27.48         5.50 o                         
  -6   2  13          0.00         -0.61         2.44 o                         
  -5   2  13          0.15          0.00         3.05 o                         
  -4   2  13          1.93          4.27         3.05 o                         
  -3   2  13          2.85          1.83         3.66 o                         
  -2   2  13          8.40         10.99         4.27 o                         
  -1   2  13          0.00         -0.61         3.66 o                         
  -2 -12  14          4.43          6.11         3.05 o                         
  -1 -12  14          5.57          9.16         3.05 o                         
   0 -12  14          6.50          6.72         3.05 o                         
   1 -12  14          1.32          1.22         3.05 o                         
  -4 -11  14          5.74          6.11         3.05 o                         
  -2 -11  14          1.46          0.61         2.44 o                         
  -1 -11  14          1.27          4.88         2.44 o                         
   0 -11  14         14.27         16.49         3.66 o                         
   1 -11  14          2.84          6.72         3.05 o                         
   2 -11  14          2.82          1.22         2.44 o                         
  -4 -10  14          0.44          3.05         2.44 o                         
  -2 -10  14          0.92         -1.22         2.44 o                         
  -1 -10  14          3.42          1.22         2.44 o                         
   0 -10  14          4.16          7.33         3.05 o                         
   1 -10  14          0.46          0.61         2.44 o                         
   2 -10  14          0.55         -1.83         1.83 o                         
  -5  -9  14          0.37         -2.44         2.44 o                         
  -4  -9  14         13.86         17.10         3.66 o                         
  -2  -9  14          0.11          2.44         2.44 o                         
  -1  -9  14          3.91          4.88         2.44 o                         
   0  -9  14         12.60         15.26         3.05 o                         
   1  -9  14          8.29          6.72         3.05 o                         
   2  -9  14          0.28          0.61         2.44 o                         
  -6  -8  14          0.22         -1.83         2.44 o                         
  -5  -8  14          2.85          5.50         3.05 o                         
  -4  -8  14          0.39          0.00         2.44 o                         
  -3  -8  14          0.11         -2.44         2.44 o                         
  -2  -8  14          7.98         10.38         3.05 o                         
  -1  -8  14         37.43         48.85         4.88 o                         
   0  -8  14          3.29          4.88         2.44 o                         
   1  -8  14          9.37         12.82         3.05 o                         
   2  -8  14          1.51          3.05         2.44 o                         
  -6  -7  14          0.24          0.00         2.44 o                         
  -5  -7  14          1.73          1.83         2.44 o                         
  -4  -7  14          5.31          3.66         2.44 o                         
  -3  -7  14          2.53         -1.22         2.44 o                         
  -2  -7  14          0.23         -0.31         1.30 o                         
  -1  -7  14          6.41          7.33         2.44 o                         
   0  -7  14          0.03          0.00         2.44 o                         
   1  -7  14          4.38          3.66         2.44 o                         
   2  -7  14          1.78          1.83         2.44 o                         
  -6  -6  14          0.21          1.83         2.44 o                         
  -5  -6  14         13.96         15.26         3.05 o                         
  -4  -6  14          0.63         -1.22         1.83 o                         
  -3  -6  14          3.08          1.22         1.83 o                         
  -2  -6  14          4.96          3.04         1.32 o                         
  -1  -6  14          3.94          2.27         1.50 o                         
   0  -6  14          5.98          5.13         2.03 o                         
   1  -6  14          0.08         -1.91         1.91 o                         
   2  -6  14         21.91         27.90         4.58 o                         
  -6  -5  14          0.61          0.61         2.44 o                         
  -5  -5  14         67.72         69.61         5.50 o                         
  -4  -5  14          3.13          3.80         1.91 o                         
  -3  -5  14          2.51          1.31         1.47 o                         
  -2  -5  14          0.79          1.53         1.57 o                         
  -1  -5  14         14.06         12.93         1.69 o                         
   0  -5  14         30.29         26.97         2.78 o                         
   1  -5  14          7.68         10.99         2.48 o                         
   2  -5  14          7.00          8.70         2.35 o                         
  -6  -4  14          5.67          8.55         3.05 o                         
  -5  -4  14          1.13          2.71         1.91 o                         
  -4  -4  14          4.78          3.53         1.91 o                         
  -3  -4  14          4.50          6.17         1.91 o                         
  -2  -4  14          0.99          2.29         1.57 o                         
  -1  -4  14          2.06          1.90         1.91 o                         
   0  -4  14          0.35          2.81         2.03 o                         
   1  -4  14          3.14          4.64         2.03 o                         
   2  -4  14          0.21         -2.14         2.14 o                         
  -6  -3  14          9.55         10.74         2.35 o                         
  -5  -3  14          0.33         -1.37         1.57 o                         
  -4  -3  14          0.43          0.76         1.83 o                         
  -3  -3  14          0.24          0.15         1.83 o                         
  -2  -3  14         23.55         17.10         3.66 o                         
  -1  -3  14         20.77         22.10         2.48 o                         
   0  -3  14          4.27          4.41         1.91 o                         
   1  -3  14          0.27          1.02         1.91 o                         
  -6  -2  14          0.39         -0.75         1.91 o                         
  -5  -2  14          0.51          0.92         1.57 o                         
  -4  -2  14          5.93          5.86         2.03 o                         
  -3  -2  14          0.56          1.83         3.05 o                         
  -2  -2  14          0.45         -1.83         2.44 o                         
  -1  -2  14          0.00         -1.22         3.05 o                         
   0  -2  14          7.62          9.06         2.48 o                         
   1  -2  14         11.19          9.06         2.48 o                         
  -6  -1  14          0.12          2.44         2.16 o                         
  -5  -1  14          0.61          0.41         1.91 o                         
  -4  -1  14         10.11         13.43         3.66 o                         
  -3  -1  14          0.04          1.22         3.05 o                         
  -2  -1  14          0.99          2.44         3.05 o                         
  -1  -1  14          3.54         -3.05         3.05 o                         
   0  -1  14          0.04          0.00         3.05 o                         
  -5   0  14          3.77          6.11         3.66 o                         
  -4   0  14          2.26          6.72         3.66 o                         
  -3   0  14          0.04         -3.05         3.05 o                         
  -2   0  14          4.53          4.88         3.66 o                         
  -1   0  14          0.95         -3.05         3.05 o                         
  -4   1  14          0.06         -1.22         3.05 o                         
  -3   1  14          0.35          0.61         3.05 o                         
  -1 -11  15          0.00          0.61         2.44 o                         
  -1 -10  15          1.07          3.66         2.44 o                         
   0 -10  15          9.24          6.11         3.05 o                         
  -4  -9  15          3.39          0.61         2.44 o                         
  -3  -9  15          4.80          5.50         3.05 o                         
  -1  -9  15          4.33          0.61         2.44 o                         
   0  -9  15          4.28          4.27         3.05 o                         
   1  -9  15          0.33         -2.44         2.44 o                         
  -4  -8  15          0.01          0.00         2.44 o                         
  -3  -8  15          1.82         -2.44         2.44 o                         
  -2  -8  15          0.13          4.27         2.44 o                         
  -1  -8  15          5.74          7.94         3.05 o                         
   0  -8  15          0.01          1.83         2.44 o                         
   1  -8  15          0.11         -1.83         2.44 o                         
  -5  -7  15          0.00         -0.61         2.44 o                         
  -4  -7  15          6.20          6.72         3.05 o                         
  -3  -7  15          1.71          2.44         2.44 o                         
  -2  -7  15          0.53          1.22         2.44 o                         
  -1  -7  15          6.82         10.63         1.91 o                         
   0  -7  15          2.82          0.61         2.44 o                         
   1  -7  15          2.23          3.66         2.44 o                         
  -5  -6  15          2.94          1.22         2.44 o                         
  -4  -6  15          7.81          8.55         3.05 o                         
  -3  -6  15         13.99         14.65         3.05 o                         
  -2  -6  15          0.10         -0.76         1.57 o                         
  -1  -6  15          2.64         -0.70         2.32 o                         
   0  -6  15          1.60          2.31         1.91 o                         
   1  -6  15          3.26          7.94         3.66 o                         
  -5  -5  15          4.06          5.50         2.44 o                         
  -4  -5  15          0.17         -0.54         3.36 o                         
  -3  -5  15          8.05          8.10         2.03 o                         
  -2  -5  15          6.79          9.86         2.03 o                         
  -1  -5  15         11.08          7.33         3.66 o                         
   0  -5  15          0.16          1.09         1.91 o                         
  -5  -4  15          0.85          3.54         2.03 o                         
  -4  -4  15          2.51          1.97         1.91 o                         
  -3  -4  15          0.63         -0.23         2.14 o                         
  -2  -4  15          0.01          2.44         3.05 o                         
  -1  -4  15         14.46         19.54         4.88 o                         
   0  -4  15          7.02         10.38         2.48 o                         
  -5  -3  15          0.54          1.22         1.91 o                         
  -4  -3  15          0.29         -0.23         2.14 o                         
  -3  -3  15          1.07         -0.61         3.05 o                         
  -2  -3  15          7.90          9.77         3.66 o                         
  -1  -3  15          2.73          1.22         3.66 o                         
  -4  -2  15          4.24         -0.61         3.05 o                         
  -3  -2  15          2.35          7.33         3.66 o                         
  -2  -2  15          1.65         -0.61         3.05 o                         
                                                                                
